# Supplementary material for: Crystal structure of bis­(acetato-κO)di­aqua­(2,2′-bi­pyridine-κ2 N,N′)manganese(II)
Source: Acta Crystallogr Sect E Struct Rep Online. 2014 Aug 13;70(Pt 9):m326–7. doi: 10.1107/S1600536814017814 (PMC4186102; doi:10.1107/S1600536814017814)
Supplement: Supplementary file 1 [file e-70-0m326-sup1.cif]

##############################################################################
#                                                                            #
# This CIF contains the data in a paper accepted for publication in          #
# Acta Crystallographica Section E. It conforms to the requirements of       #
# Notes for Authors for Acta Crystallographica Section E, and has been       #
# peer reviewed under the auspices of the IUCr Commission on Journals.       #
#                                                                            #
# Full details of the Crystallographic Information File format               #
# are given in the paper "The Crystallographic Information File (CIF):       #
# a New Standard Archive File for Crystallography" by S. R. Hall, F. H.      #
# Allen and I. D. Brown [Acta Cryst. (1991), A47, 655-685].                  #
#                                                                            #
# The current version of the core CIF dictionary is obtainable from          #
# ftp://ftp.iucr.org/pub/cif_core.dic.                                       #
#                                                                            #
# Software is freely available for graphical display of the structure(s)     #
# in this CIF. For information consult the CIF software page                 #
# http://www.iucr.org/resources/cif/software.                                #
#                                                                            #
# This file may be used for bona fide research purposes within the           #
# scientific community so long as proper attribution is given to the journal # 
# article from which it was obtained.                                        #
#                                                                            #
##############################################################################
data_global
_audit_creation_method     'SHELXL-97'
_journal_data_validation_number     ?
_journal_date_recd_electronic     2014-06-06
_journal_date_accepted     2014-08-02
_journal_name_full     'Acta Crystallographica, Section E'
_journal_year     2014
_journal_volume     70
_journal_issue      9
_journal_page_first     m326
_journal_page_last     m327
_journal_paper_category     HM
_journal_paper_doi     10.1107/S1600536814017814
_journal_coeditor_code     GW2147
_publ_contact_author_name     'Selvam, Parasuraman'
_publ_contact_author_address
;
National Centre for Catalysis Research,
Department of Chemistry,
Indian Institute of Technology-Madras,
Chennai 600 036, India
;
_publ_contact_author_email     selvam@iitm.ac.in
_publ_contact_author_fax     '  '
_publ_contact_author_phone     '+91-44-2257-4235 '
_publ_section_title
;\
Crystal structure of
bis(acetato-\k<i>O</i>)diaqua(2,2'-bipyridine-\k^2^<i>N</i>,<i>N</i>')\
manganese(II)
;
loop_
    _publ_author_name
    _publ_author_address
    'Saravanan, Natarajan'
;    National Centre for Catalysis Research,
     Department of Chemistry,
     Indian Institute of Technology-Madras,
     Chennai 600 036, India
;
    'Selvam, Parasuraman'
;  National Centre for Catalysis Research,
   Department of Chemistry,
   Indian Institute of Technology-Madras,
   Chennai 600 036, India
;
_publ_section_synopsis     .
data_I
_database_code_depnum_ccdc_archive 'CCDC 1006361'
_audit_creation_method     SHELXL-97
_chemical_name_systematic
;\
Bis(acetato-\k<i>O</i>)diaqua(2,2'-bipyridine-\
\k^2^<i>N</i>,<i>N</i>')manganese(II)
;
_chemical_name_common     ?
_chemical_formula_moiety     'C14 H18 Mn N2 O6'
_chemical_formula_sum     'C14 H18 Mn N2 O6'
_chemical_formula_iupac     '[Mn (C2 H3 O2)2 (C10 H8 N2) (H2 O)2]'
_chemical_formula_weight     365.24
_chemical_melting_point     ?
_shelx_space_group_comment
;
The symmetry employed for this shelxl refinement is uniquely defined
by the following loop, which should always be used as a source of
symmetry information in preference to the above space-group names.
They are only intended as comments.
;
_space_group_crystal_system     monoclinic
_space_group_name_H-M_alt     'P 21/n'
_space_group_name_Hall     '-P 2yn'
loop_
    _space_group_symop_operation_xyz
    'x, y, z'
    '-x+1/2, y+1/2, -z+1/2'
    '-x, -y, -z'
    'x-1/2, -y-1/2, z-1/2'
_cell_length_a     12.8494(8)
_cell_length_b     8.1434(5)
_cell_length_c     15.5918(10)
_cell_angle_alpha     90
_cell_angle_beta     98.926(2)
_cell_angle_gamma     90
_cell_volume     1611.73(18)
_cell_formula_units_Z     4
_cell_measurement_reflns_used     6258
_cell_measurement_theta_min     2.23
_cell_measurement_theta_max     28.19
_cell_measurement_temperature     296(2)
_exptl_crystal_description     Rectangular
_exptl_crystal_colour     brown
_exptl_crystal_size_max     0.300
_exptl_crystal_size_mid     0.250
_exptl_crystal_size_min     0.160
_exptl_crystal_density_diffrn     1.505
_exptl_crystal_density_meas     ?
_exptl_crystal_density_method     ?
_exptl_crystal_F_000     756
_exptl_absorpt_coefficient_mu     0.850
_exptl_absorpt_correction_type     multi-scan
_exptl_absorpt_process_details     '(SADABS; Bruker, 2004)'
_shelx_estimated_absorpt_T_min     0.784
_shelx_estimated_absorpt_T_max     0.876
_exptl_absorpt_correction_T_min     0.775
_exptl_absorpt_correction_T_max     0.873
_exptl_special_details     ?
_diffrn_ambient_temperature     296(2)
_diffrn_radiation_type     MoK\a
_diffrn_radiation_wavelength     0.71073
_diffrn_measurement_device_type     'Bruker APEXII CCD'
_diffrn_measurement_method     '\f and \w scans'
_diffrn_detector_area_resol_mean     ?
_diffrn_reflns_number     11092
_diffrn_reflns_av_R_equivalents     0.0230
_diffrn_reflns_theta_min     1.914
_diffrn_reflns_theta_max     25.000
_diffrn_reflns_theta_full     25.242
_diffrn_measured_fraction_theta_max     0.995
_diffrn_measured_fraction_theta_full     0.995
_diffrn_reflns_limit_h_min     -15
_diffrn_reflns_limit_h_max     15
_diffrn_reflns_limit_k_min     -9
_diffrn_reflns_limit_k_max     8
_diffrn_reflns_limit_l_min     -18
_diffrn_reflns_limit_l_max     18
_refine_special_details     ?
_reflns_number_total     2820
_reflns_number_gt     2469
_reflns_threshold_expression     I>2\s(I)
_refine_ls_structure_factor_coef     Fsqd
_refine_ls_matrix_type     full
_refine_ls_R_factor_all     0.0349
_refine_ls_R_factor_gt     0.0285
_refine_ls_wR_factor_gt     0.0706
_refine_ls_wR_factor_ref     0.0756
_refine_ls_goodness_of_fit_ref     1.058
_refine_ls_restrained_S_all     1.058
_refine_ls_number_reflns     2820
_refine_ls_number_parameters     226
_refine_ls_number_restraints     0
_refine_ls_hydrogen_treatment     mixed
_refine_ls_weighting_scheme     calc
_refine_ls_weighting_details
              'w=1/[\s^2^(Fo^2^)+(0.0349P)^2^+0.7672P] where P=(Fo^2^+2Fc^2^)/3'
_atom_sites_solution_hydrogens     ?
_atom_sites_solution_primary     ?
_atom_sites_solution_secondary     ?
_refine_ls_shift/su_max     0.001
_refine_ls_shift/su_mean     0.000
_refine_diff_density_max     0.264
_refine_diff_density_min     -0.210
_refine_ls_extinction_method     none
_refine_ls_extinction_coef     .
loop_
    _atom_type_symbol
    _atom_type_description
    _atom_type_scat_dispersion_real
    _atom_type_scat_dispersion_imag
    _atom_type_scat_source
    'C' 'C' 0.0033 0.0016
                         'International Tables Vol C Tables 4.2.6.8 and 6.1.1.4'
    'H' 'H' 0.0000 0.0000
                         'International Tables Vol C Tables 4.2.6.8 and 6.1.1.4'
    'N' 'N' 0.0061 0.0033
                         'International Tables Vol C Tables 4.2.6.8 and 6.1.1.4'
    'O' 'O' 0.0106 0.0060
                         'International Tables Vol C Tables 4.2.6.8 and 6.1.1.4'
    'Mn' 'Mn' 0.3368 0.7283
                         'International Tables Vol C Tables 4.2.6.8 and 6.1.1.4'
_computing_data_collection     'APEX2 (Bruker, 2004)'
_computing_cell_refinement     'SAINT-Plus (Bruker, 2004)'
_computing_data_reduction     'SAINT-Plus (Bruker, 2004)'
_computing_structure_solution     'SHELXS97 (Sheldrick 2008)'
_computing_structure_refinement     'SHELXL2013 (Sheldrick, 2008)'
_computing_molecular_graphics     'SHELXTL (Sheldrick 2008)'
_computing_publication_material     'SHELXTL (Sheldrick 2008)'
loop_
    _atom_site_type_symbol
    _atom_site_label
    _atom_site_fract_x
    _atom_site_fract_y
    _atom_site_fract_z
    _atom_site_U_iso_or_equiv
    _atom_site_adp_type
    _atom_site_calc_flag
    _atom_site_occupancy
    _atom_site_disorder_assembly
    _atom_site_disorder_group
    C C1 0.40953(16) 0.3913(3) 1.13971(13) 0.0389(5) Uani d 1 . .
    H H1 0.3553 0.4152 1.1709 0.047 Uiso calc 1 . .
    C C2 0.51018(17) 0.4448(3) 1.17221(15) 0.0476(6) Uani d 1 . .
    H H2 0.5238 0.5018 1.2244 0.057 Uiso calc 1 . .
    C C3 0.58959(17) 0.4107(3) 1.12467(15) 0.0501(6) Uani d 1 . .
    H H3 0.6579 0.4469 1.1439 0.060 Uiso calc 1 . .
    C C4 0.56718(15) 0.3231(3) 1.04872(14) 0.0428(5) Uani d 1 . .
    H H4 0.6203 0.2987 1.0165 0.051 Uiso calc 1 . .
    C C5 0.46481(14) 0.2714(2) 1.02057(13) 0.0316(4) Uani d 1 . .
    C C6 0.43430(14) 0.1760(3) 0.93939(12) 0.0327(4) Uani d 1 . .
    C C7 0.50731(16) 0.1105(3) 0.89147(14) 0.0437(6) Uani d 1 . .
    H H7 0.5791 0.1244 0.9102 0.052 Uiso calc 1 . .
    C C8 0.47254(19) 0.0249(3) 0.81621(15) 0.0506(6) Uani d 1 . .
    H H8 0.5206 -0.0184 0.7835 0.061 Uiso calc 1 . .
    C C9 0.36604(19) 0.0042(3) 0.78996(14) 0.0500(6) Uani d 1 . .
    H H9 0.3408 -0.0529 0.7393 0.060 Uiso calc 1 . .
    C C10 0.29791(17) 0.0702(3) 0.84067(13) 0.0434(5) Uani d 1 . .
    H H10 0.2260 0.0555 0.8233 0.052 Uiso calc 1 . .
    C C11 0.11250(15) 0.5562(3) 0.92173(12) 0.0327(5) Uani d 1 . .
    C C12 0.11895(19) 0.7383(3) 0.90939(18) 0.0539(6) Uani d 1 . .
    H H12A 0.0999 0.7643 0.8489 0.081 Uiso calc 1 . .
    H H12B 0.1896 0.7748 0.9293 0.081 Uiso calc 1 . .
    H H12C 0.0715 0.7924 0.9421 0.081 Uiso calc 1 . .
    C C13 0.18311(15) -0.0662(3) 1.12096(13) 0.0358(5) Uani d 1 . .
    C C14 0.21073(19) -0.2375(3) 1.15213(17) 0.0507(6) Uani d 1 . .
    H H14A 0.2282 -0.3022 1.1049 0.076 Uiso calc 1 . .
    H H14B 0.1516 -0.2858 1.1736 0.076 Uiso calc 1 . .
    H H14C 0.2700 -0.2340 1.1979 0.076 Uiso calc 1 . .
    Mn Mn1 0.21987(2) 0.23631(4) 1.00781(2) 0.03042(11) Uani d 1 . .
    N N1 0.38666(12) 0.3072(2) 1.06586(10) 0.0314(4) Uani d 1 . .
    N N2 0.32980(12) 0.1546(2) 0.91379(10) 0.0341(4) Uani d 1 . .
    O O1 0.19541(10) 0.48188(18) 0.95383(9) 0.0409(4) Uani d 1 . .
    O O2 0.08066(12) 0.1747(2) 0.91193(12) 0.0501(4) Uani d 1 . .
    O O3 0.14983(11) 0.3191(2) 1.11986(10) 0.0396(4) Uani d 1 . .
    O O4 0.23998(10) 0.00016(18) 1.07180(9) 0.0399(3) Uani d 1 . .
    O O5 0.02567(10) 0.48655(18) 0.89735(10) 0.0411(4) Uani d 1 . .
    O O6 0.10520(12) 0.0026(2) 1.14539(12) 0.0529(4) Uani d 1 . .
    H H2X 0.056(2) 0.276(4) 0.9014(17) 0.063(9) Uiso d 1 . .
    H H1X 0.034(2) 0.109(4) 0.9040(18) 0.070(10) Uiso d 1 . .
    H H4X 0.096(2) 0.392(4) 1.1099(17) 0.074(9) Uiso d 1 . .
    H H3X 0.131(2) 0.230(4) 1.1320(17) 0.054(9) Uiso d 1 . .
loop_
    _atom_site_aniso_label
    _atom_site_aniso_U_11
    _atom_site_aniso_U_22
    _atom_site_aniso_U_33
    _atom_site_aniso_U_12
    _atom_site_aniso_U_13
    _atom_site_aniso_U_23
    C1 0.0341(11) 0.0412(13) 0.0416(11) -0.0004(9) 0.0067(9) 0.0019(10)
    C2 0.0427(13) 0.0515(15) 0.0458(12) -0.0095(11) -0.0023(10) -0.0010(11)
    C3 0.0290(11) 0.0636(17) 0.0547(14) -0.0136(11) -0.0033(10) 0.0107(12)
    C4 0.0204(9) 0.0604(15) 0.0478(13) -0.0004(10) 0.0065(9) 0.0129(11)
    C5 0.0212(9) 0.0355(12) 0.0385(11) 0.0021(8) 0.0056(8) 0.0123(9)
    C6 0.0247(9) 0.0384(12) 0.0359(10) 0.0054(9) 0.0074(8) 0.0114(9)
    C7 0.0297(11) 0.0552(15) 0.0485(12) 0.0116(10) 0.0135(9) 0.0120(11)
    C8 0.0550(14) 0.0572(16) 0.0443(13) 0.0194(12) 0.0231(11) 0.0063(11)
    C9 0.0593(15) 0.0561(16) 0.0358(11) 0.0080(12) 0.0115(10) 0.0001(11)
    C10 0.0378(11) 0.0534(15) 0.0383(11) -0.0008(11) 0.0039(9) 0.0017(10)
    C11 0.0308(11) 0.0349(12) 0.0335(10) 0.0036(9) 0.0088(8) 0.0018(9)
    C12 0.0463(14) 0.0355(14) 0.0749(17) 0.0024(10) -0.0067(12) 0.0028(12)
    C13 0.0258(10) 0.0354(12) 0.0454(12) -0.0028(9) 0.0029(9) 0.0009(9)
    C14 0.0516(14) 0.0412(14) 0.0615(15) 0.0047(11) 0.0155(12) 0.0103(11)
    Mn1 0.01912(16) 0.03294(19) 0.03953(19) 0.00163(12) 0.00552(12) 0.00237(13)
    N1 0.0227(8) 0.0343(10) 0.0371(9) 0.0002(7) 0.0048(7) 0.0050(7)
    N2 0.0268(8) 0.0405(11) 0.0355(9) 0.0034(7) 0.0065(7) 0.0054(8)
    O1 0.0266(7) 0.0363(9) 0.0582(9) 0.0029(6) 0.0015(6) 0.0088(7)
    O2 0.0291(8) 0.0373(10) 0.0783(12) -0.0018(8) -0.0089(8) -0.0034(9)
    O3 0.0303(8) 0.0364(10) 0.0546(9) 0.0052(8) 0.0140(7) 0.0024(8)
    O4 0.0316(7) 0.0356(8) 0.0548(9) 0.0042(6) 0.0143(6) 0.0086(7)
    O5 0.0268(7) 0.0379(9) 0.0571(9) 0.0032(6) 0.0024(6) 0.0031(7)
    O6 0.0374(8) 0.0409(10) 0.0865(12) 0.0016(7) 0.0284(8) 0.0067(8)
_geom_special_details
;
All e.s.d.'s (except the e.s.d. in the dihedral angle between two l.s. planes)
are estimated using the full covariance matrix. The cell e.s.d.'s are taken
into account individually in the estimation of e.s.d.'s in distances, angles
and torsion angles; correlations between e.s.d.'s in cell parameters are only
used when they are defined by crystal symmetry. An approximate (isotropic)
treatment of cell e.s.d.'s is used for estimating e.s.d.'s involving l.s.
planes.
;
loop_
    _geom_bond_atom_site_label_1
    _geom_bond_atom_site_label_2
    _geom_bond_site_symmetry_2
    _geom_bond_distance
    _geom_bond_publ_flag
    C1 N1 . 1.333(3) ?
    C1 C2 . 1.384(3) ?
    C1 H1 . 0.9300 ?
    C2 C3 . 1.379(3) ?
    C2 H2 . 0.9300 ?
    C3 C4 . 1.374(3) ?
    C3 H3 . 0.9300 ?
    C4 C5 . 1.386(3) ?
    C4 H4 . 0.9300 ?
    C5 N1 . 1.346(2) ?
    C5 C6 . 1.485(3) ?
    C6 N2 . 1.351(2) ?
    C6 C7 . 1.393(3) ?
    C7 C8 . 1.378(3) ?
    C7 H7 . 0.9300 ?
    C8 C9 . 1.376(3) ?
    C8 H8 . 0.9300 ?
    C9 C10 . 1.377(3) ?
    C9 H9 . 0.9300 ?
    C10 N2 . 1.340(3) ?
    C10 H10 . 0.9300 ?
    C11 O5 . 1.257(2) ?
    C11 O1 . 1.260(2) ?
    C11 C12 . 1.499(3) ?
    C12 H12A . 0.9600 ?
    C12 H12B . 0.9600 ?
    C12 H12C . 0.9600 ?
    C13 O6 . 1.257(2) ?
    C13 O4 . 1.260(2) ?
    C13 C14 . 1.501(3) ?
    C14 H14A . 0.9600 ?
    C14 H14B . 0.9600 ?
    C14 H14C . 0.9600 ?
    Mn1 O4 . 2.1634(15) y
    Mn1 O1 . 2.1736(15) y
    Mn1 O3 . 2.1918(15) y
    Mn1 O2 . 2.2038(16) y
    Mn1 N1 . 2.2679(15) y
    Mn1 N2 . 2.2869(16) y
    O2 H2X . 0.89(3) ?
    O2 H1X . 0.79(3) ?
    O3 H4X . 0.91(3) ?
    O3 H3X . 0.80(3) ?
loop_
    _geom_angle_atom_site_label_1
    _geom_angle_atom_site_label_2
    _geom_angle_atom_site_label_3
    _geom_angle_site_symmetry_1
    _geom_angle_site_symmetry_3
    _geom_angle
    _geom_angle_publ_flag
    N1 C1 C2 . . 123.1(2) ?
    N1 C1 H1 . . 118.4 ?
    C2 C1 H1 . . 118.4 ?
    C3 C2 C1 . . 117.9(2) ?
    C3 C2 H2 . . 121.1 ?
    C1 C2 H2 . . 121.1 ?
    C4 C3 C2 . . 119.60(19) ?
    C4 C3 H3 . . 120.2 ?
    C2 C3 H3 . . 120.2 ?
    C3 C4 C5 . . 119.5(2) ?
    C3 C4 H4 . . 120.3 ?
    C5 C4 H4 . . 120.3 ?
    N1 C5 C4 . . 121.1(2) ?
    N1 C5 C6 . . 116.15(16) ?
    C4 C5 C6 . . 122.74(18) ?
    N2 C6 C7 . . 120.87(19) ?
    N2 C6 C5 . . 115.98(16) ?
    C7 C6 C5 . . 123.15(18) ?
    C8 C7 C6 . . 119.6(2) ?
    C8 C7 H7 . . 120.2 ?
    C6 C7 H7 . . 120.2 ?
    C9 C8 C7 . . 119.4(2) ?
    C9 C8 H8 . . 120.3 ?
    C7 C8 H8 . . 120.3 ?
    C8 C9 C10 . . 118.2(2) ?
    C8 C9 H9 . . 120.9 ?
    C10 C9 H9 . . 120.9 ?
    N2 C10 C9 . . 123.5(2) ?
    N2 C10 H10 . . 118.3 ?
    C9 C10 H10 . . 118.3 ?
    O5 C11 O1 . . 124.03(19) ?
    O5 C11 C12 . . 118.15(18) ?
    O1 C11 C12 . . 117.79(19) ?
    C11 C12 H12A . . 109.5 ?
    C11 C12 H12B . . 109.5 ?
    H12A C12 H12B . . 109.5 ?
    C11 C12 H12C . . 109.5 ?
    H12A C12 H12C . . 109.5 ?
    H12B C12 H12C . . 109.5 ?
    O6 C13 O4 . . 123.9(2) ?
    O6 C13 C14 . . 118.38(19) ?
    O4 C13 C14 . . 117.72(19) ?
    C13 C14 H14A . . 109.5 ?
    C13 C14 H14B . . 109.5 ?
    H14A C14 H14B . . 109.5 ?
    C13 C14 H14C . . 109.5 ?
    H14A C14 H14C . . 109.5 ?
    H14B C14 H14C . . 109.5 ?
    O4 Mn1 O1 . . 174.99(5) ?
    O4 Mn1 O3 . . 86.57(6) ?
    O1 Mn1 O3 . . 88.46(6) ?
    O4 Mn1 O2 . . 97.86(7) ?
    O1 Mn1 O2 . . 83.88(6) ?
    O3 Mn1 O2 . . 102.72(6) ?
    O4 Mn1 N1 . . 90.26(6) ?
    O1 Mn1 N1 . . 89.49(6) ?
    O3 Mn1 N1 . . 94.76(6) ?
    O2 Mn1 N1 . . 161.08(6) ?
    O4 Mn1 N2 . . 89.74(6) ?
    O1 Mn1 N2 . . 94.94(6) ?
    O3 Mn1 N2 . . 166.23(6) ?
    O2 Mn1 N2 . . 90.92(6) ?
    N1 Mn1 N2 . . 71.97(6) ?
    C1 N1 C5 . . 118.82(17) ?
    C1 N1 Mn1 . . 122.94(13) ?
    C5 N1 Mn1 . . 118.11(13) ?
    C10 N2 C6 . . 118.44(17) ?
    C10 N2 Mn1 . . 123.85(13) ?
    C6 N2 Mn1 . . 117.22(13) ?
    C11 O1 Mn1 . . 131.20(13) ?
    Mn1 O2 H2X . . 98.4(17) ?
    Mn1 O2 H1X . . 140(2) ?
    H2X O2 H1X . . 111(3) ?
    Mn1 O3 H4X . . 117.6(17) ?
    Mn1 O3 H3X . . 94.8(19) ?
    H4X O3 H3X . . 113(3) ?
    C13 O4 Mn1 . . 128.52(13) ?
loop_
    _geom_torsion_atom_site_label_1
    _geom_torsion_atom_site_label_2
    _geom_torsion_atom_site_label_3
    _geom_torsion_atom_site_label_4
    _geom_torsion_site_symmetry_1
    _geom_torsion_site_symmetry_2
    _geom_torsion_site_symmetry_3
    _geom_torsion_site_symmetry_4
    _geom_torsion
    _geom_torsion_publ_flag
    N1 C1 C2 C3 . . . . 1.0(4) ?
    C1 C2 C3 C4 . . . . -1.4(4) ?
    C2 C3 C4 C5 . . . . 0.6(4) ?
    C3 C4 C5 N1 . . . . 0.8(3) ?
    C3 C4 C5 C6 . . . . -179.9(2) ?
    N1 C5 C6 N2 . . . . 8.5(3) ?
    C4 C5 C6 N2 . . . . -170.84(19) ?
    N1 C5 C6 C7 . . . . -171.14(19) ?
    C4 C5 C6 C7 . . . . 9.5(3) ?
    N2 C6 C7 C8 . . . . 1.1(3) ?
    C5 C6 C7 C8 . . . . -179.3(2) ?
    C6 C7 C8 C9 . . . . -0.6(4) ?
    C7 C8 C9 C10 . . . . -0.2(4) ?
    C8 C9 C10 N2 . . . . 0.5(4) ?
    C2 C1 N1 C5 . . . . 0.3(3) ?
    C2 C1 N1 Mn1 . . . . -175.33(17) ?
    C4 C5 N1 C1 . . . . -1.2(3) ?
    C6 C5 N1 C1 . . . . 179.38(18) ?
    C4 C5 N1 Mn1 . . . . 174.66(15) ?
    C6 C5 N1 Mn1 . . . . -4.7(2) ?
    C9 C10 N2 C6 . . . . -0.1(3) ?
    C9 C10 N2 Mn1 . . . . -171.77(17) ?
    C7 C6 N2 C10 . . . . -0.7(3) ?
    C5 C6 N2 C10 . . . . 179.61(19) ?
    C7 C6 N2 Mn1 . . . . 171.52(16) ?
    C5 C6 N2 Mn1 . . . . -8.2(2) ?
    O5 C11 O1 Mn1 . . . . -16.3(3) ?
    C12 C11 O1 Mn1 . . . . 165.72(16) ?
    O6 C13 O4 Mn1 . . . . -4.4(3) ?
    C14 C13 O4 Mn1 . . . . 175.79(15) ?
loop_
    _geom_hbond_atom_site_label_D
    _geom_hbond_atom_site_label_H
    _geom_hbond_atom_site_label_A
    _geom_hbond_site_symmetry_A
    _geom_hbond_distance_DH
    _geom_hbond_distance_HA
    _geom_hbond_distance_DA
    _geom_hbond_angle_DHA
    O2 H1X O6 3_557 0.80(3) 2.05(3) 2.815(2) 161(3)
    O2 H2X O5 . 0.89(3) 1.76(3) 2.636(2) 169(2)
    O3 H3X O6 . 0.80(3) 1.90(3) 2.684(2) 168(3)
    O3 H4X O5 3_567 0.91(3) 1.84(3) 2.734(2) 169(3)
_shelx_hkl_file
;
   1   0   0    0.11    0.02
  -1   0   0    0.03    0.02
   2   0   0   19.51    0.52
   2   0   0   19.76    0.52
   2   0   0   19.50    0.52
  -2   0   0   20.33    0.52
  -2   0   0   20.00    0.52
  -2   0   0   18.74    0.51
  -3   0   0    0.08    0.05
   3   0   0   -0.02    0.05
  -4   0   0   10.94    0.36
   4   0   0   10.66    0.36
  -4   0   0   10.97    0.37
   4   0   0   10.52    0.36
   4   0   0   11.22    0.37
  -5   0   0    0.08    0.09
   5   0   0   -0.21    0.07
   5   0   0   -0.04    0.07
   5   0   0   -0.14    0.06
  -5   0   0   -0.17    0.07
  -6   0   0   33.38    0.95
   6   0   0   33.58    0.97
   6   0   0   33.98    0.97
   6   0   0   33.62    0.95
  -6   0   0   33.85    0.97
  -7   0   0    0.08    0.12
   7   0   0   -0.01    0.10
   7   0   0    0.08    0.08
  -7   0   0    0.24    0.10
  -8   0   0    1.35    0.21
  -8   0   0    1.22    0.17
   8   0   0    1.17    0.17
   8   0   0    1.05    0.18
   9   0   0    0.05    0.11
  -9   0   0    0.11    0.12
   9   0   0    0.01    0.14
  -9   0   0    0.29    0.17
 -10   0   0   42.23    1.32
 -10   0   0   44.22    1.30
  10   0   0   45.03    1.33
  10   0   0   41.44    1.28
  11   0   0    0.32    0.19
 -11   0   0    0.28    0.21
 -11   0   0    0.19    0.16
 -12   0   0    6.66    0.47
  12   0   0    7.35    0.51
  13   0   0   -0.13    0.20
 -13   0   0   -0.32    0.18
  14   0   0    6.88    0.57
 -14   0   0    6.82    0.54
 -15   0   0   -0.16    0.23
 -16   0   0   10.88    0.69
   0  -1   0   -0.01    0.02
   0   1   0    0.00    0.02
  -1  -1   0    9.99    0.25
  -1  -1   0    9.80    0.29
   1   1   0   10.08    0.26
   1   1   0    9.41    0.28
  -2  -1   0    2.78    0.10
  -2  -1   0    2.57    0.11
  -2  -1   0    2.53    0.11
   2  -1   0    2.32    0.10
  -2  -1   0    2.60    0.13
   2  -1   0    2.43    0.11
  -2   1   0    2.40    0.10
   2   1   0    2.53    0.12
   2   1   0    2.29    0.10
  -2   1   0    2.42    0.10
   2   1   0    2.64    0.11
  -3  -1   0    0.20    0.06
   3  -1   0    0.11    0.06
  -3  -1   0    0.33    0.07
  -3  -1   0    0.28    0.09
   3  -1   0    0.24    0.06
   3  -1   0    0.15    0.05
  -3   1   0    0.16    0.06
   3   1   0    0.22    0.07
   3   1   0    0.22    0.06
   3   1   0    0.16    0.06
   3   1   0    0.23    0.05
  -4  -1   0   16.33    0.49
   4  -1   0   15.92    0.49
   4  -1   0   16.11    0.48
  -4  -1   0   16.70    0.50
   4  -1   0   16.16    0.50
  -4  -1   0   16.30    0.49
  -4   1   0   16.69    0.48
   4   1   0   16.02    0.50
   4   1   0   16.55    0.49
   4   1   0   15.73    0.39
   5  -1   0  123.01    3.09
   5  -1   0  125.35    3.11
  -5  -1   0  125.97    3.09
  -5  -1   0  126.40    3.10
   5  -1   0  121.30    3.10
   5   1   0  128.31    3.10
  -5   1   0  126.94    3.08
   5   1   0  127.89    3.11
   6  -1   0   70.06    1.87
   6  -1   0   72.40    1.89
   6  -1   0   71.03    1.89
  -6  -1   0   75.75    1.90
  -6  -1   0   72.44    1.88
   6   1   0   75.13    1.88
  -6   1   0   72.48    1.87
   6   1   0   73.17    1.90
   6   1   0   72.53    1.88
  -7  -1   0   40.58    1.13
   7  -1   0   38.84    1.13
   7  -1   0   38.06    1.11
  -7  -1   0   39.33    1.12
   7   1   0   38.91    1.12
  -7   1   0   38.37    1.10
   7   1   0   39.68    1.11
  -8  -1   0   63.58    1.73
  -8  -1   0   64.77    1.74
   8  -1   0   60.56    1.71
   8  -1   0   63.68    1.74
   8   1   0   64.13    1.72
   8   1   0   65.13    1.74
  -8   1   0   64.64    1.71
  -9  -1   0    7.11    0.39
   9  -1   0    7.03    0.37
  -9  -1   0    7.27    0.41
   9  -1   0    6.74    0.41
   9   1   0    7.15    0.37
  -9   1   0    7.07    0.38
   9   1   0    6.94    0.39
  10  -1   0   18.30    0.73
 -10  -1   0   18.48    0.72
 -10  -1   0   19.05    0.72
  10   1   0   18.19    0.68
 -10   1   0   18.71    0.70
  10   1   0   19.06    0.72
 -11  -1   0    2.47    0.32
  11  -1   0    1.89    0.29
 -11  -1   0    2.03    0.28
 -11   1   0    1.60    0.26
  11   1   0    1.99    0.28
 -12  -1   0   42.48    1.36
  12  -1   0   44.48    1.41
 -12  -1   0   41.99    1.39
 -12   1   0   42.91    1.35
  12   1   0   42.44    1.38
  13  -1   0    4.38    0.45
 -13  -1   0    5.16    0.48
 -13  -1   0    5.12    0.46
 -13   1   0    4.50    0.45
  14  -1   0   15.20    0.80
 -14  -1   0   14.25    0.76
 -14  -1   0   15.05    0.75
 -14   1   0   13.77    0.71
  15  -1   0    2.50    0.39
 -15  -1   0    2.03    0.35
 -15   1   0    1.71    0.32
 -16   1   0    2.97    0.41
   0  -2   0    8.41    0.29
   0   2   0    8.78    0.29
   1  -2   0   22.39    0.56
  -1  -2   0   23.37    0.57
  -1  -2   0   22.33    0.63
   1   2   0   23.07    0.57
   2  -2   0  123.31    2.61
  -2  -2   0  127.42    2.62
   2  -2   0  116.19    2.94
  -2  -2   0  122.00    3.00
   2   2   0  127.17    2.62
   2   2   0  124.29    3.01
  -3  -2   0    7.65    0.28
   3  -2   0    6.86    0.23
  -3  -2   0    7.27    0.24
  -3  -2   0    6.86    0.24
   3  -2   0    6.45    0.23
  -3  -2   0    6.54    0.23
   3   2   0    7.04    0.24
   3   2   0    6.79    0.27
  -4  -2   0    0.49    0.07
   4  -2   0    0.33    0.07
  -4  -2   0    0.61    0.12
  -4  -2   0    0.44    0.08
  -4  -2   0    0.30    0.08
   4  -2   0    0.41    0.08
   4   2   0    0.44    0.10
   4   2   0    0.50    0.08
   5  -2   0   34.47    0.96
   5  -2   0   33.42    0.94
   5  -2   0   32.97    0.98
  -5  -2   0   35.35    0.98
  -5  -2   0   35.05    0.96
  -5  -2   0   35.62    0.96
   5   2   0   34.75    0.99
   5   2   0   35.25    0.94
  -5   2   0   35.94    0.93
  -5   2   0   35.53    0.93
   5   2   0   34.90    0.83
  -6  -2   0   54.51    1.43
  -6  -2   0   52.70    1.44
   6  -2   0   51.67    1.42
   6  -2   0   52.46    1.44
   6   2   0   54.75    1.40
   6   2   0   54.25    1.46
   6   2   0   52.75    1.21
   6   2   0   54.10    1.42
  -6   2   0   54.27    1.40
  -6   2   0   54.50    1.40
   7  -2   0    0.19    0.14
  -7  -2   0    0.37    0.13
  -7  -2   0    0.76    0.17
   7   2   0    0.51    0.09
  -7   2   0    0.13    0.11
  -7   2   0    0.43    0.11
   7   2   0    0.40    0.13
   7   2   0    0.43    0.10
   8  -2   0    7.57    0.41
  -8  -2   0    7.44    0.38
  -8  -2   0    7.74    0.40
  -8   2   0    7.97    0.35
  -8   2   0    6.99    0.36
   8   2   0    7.75    0.38
   8   2   0    7.53    0.36
   9  -2   0    9.52    0.51
  -9  -2   0   10.35    0.47
  -9  -2   0   10.51    0.49
  -9   2   0    9.78    0.42
  -9   2   0   10.35    0.45
   9   2   0    9.99    0.46
   9   2   0    8.90    0.43
 -10  -2   0    2.14    0.26
  10  -2   0    2.06    0.29
 -10  -2   0    2.60    0.31
 -10   2   0    2.30    0.26
  10   2   0    1.88    0.23
 -10   2   0    1.84    0.21
  10   2   0    2.44    0.27
 -11  -2   0    1.37    0.25
 -11  -2   0    1.69    0.28
  11  -2   0    1.65    0.29
  11   2   0    2.03    0.28
 -11   2   0    1.47    0.25
 -12  -2   0   13.70    0.67
 -12  -2   0   13.90    0.67
  12  -2   0   14.61    0.74
 -12   2   0   13.61    0.63
 -13  -2   0    1.45    0.31
  13  -2   0    1.45    0.32
 -13  -2   0    1.75    0.32
 -13   2   0    1.51    0.28
  14  -2   0   28.25    1.13
 -14  -2   0   27.10    1.08
 -14   2   0   26.35    1.00
 -15  -2   0    0.86    0.31
  15  -2   0    0.82    0.33
 -15   2   0    0.53    0.26
  16  -2   0   11.23    0.80
   0  -3   0   -0.02    0.05
   1  -3   0   52.72    1.22
  -1  -3   0   52.97    1.22
  -1  -3   0   51.62    1.37
  -2  -3   0    8.59    0.31
  -2  -3   0    9.25    0.35
   2  -3   0    8.81    0.32
   2   3   0    9.02    0.34
   2   3   0    8.81    0.33
   3  -3   0    8.55    0.27
  -3  -3   0    8.79    0.34
   3  -3   0    9.02    0.32
  -3  -3   0    8.43    0.31
  -3  -3   0    9.04    0.28
   3   3   0    8.76    0.32
   3   3   0    8.35    0.34
   4  -3   0   99.42    2.55
  -4  -3   0  106.41    2.29
   4  -3   0  102.97    2.57
  -4  -3   0  103.89    2.56
  -4  -3   0  104.44    2.63
  -4  -3   0  108.85    2.59
   4  -3   0  105.98    2.29
   4   3   0  106.64    2.30
   4   3   0  105.11    2.65
  -5  -3   0    0.47    0.10
  -5  -3   0    0.60    0.10
   5  -3   0    0.45    0.10
  -5  -3   0    0.61    0.10
  -5  -3   0    0.66    0.15
   5  -3   0    0.55    0.11
   5   3   0    0.59    0.12
   5   3   0    0.69    0.13
  -6  -3   0   37.20    1.06
  -6  -3   0   38.47    1.07
   6  -3   0   37.83    1.07
   6  -3   0   38.02    0.93
  -6  -3   0   37.32    1.09
   6   3   0   38.04    1.02
   6   3   0   38.65    0.95
   7  -3   0   30.75    0.94
  -7  -3   0   31.34    0.96
  -7  -3   0   31.59    0.93
   7  -3   0   30.96    0.78
   7   3   0   31.02    0.81
  -8  -3   0   59.32    1.62
  -8  -3   0   60.40    1.61
   8  -3   0   61.19    1.63
   8   3   0   50.90    1.54
   8   3   0   59.67    1.38
   9  -3   0    8.56    0.47
  -9  -3   0    8.50    0.44
  -9  -3   0    8.62    0.46
   9   3   0    8.86    0.42
  -9   3   0    9.02    0.37
  -9   3   0    9.03    0.40
  10  -3   0    9.60    0.55
 -10  -3   0    9.92    0.52
 -10  -3   0    8.90    0.48
 -10   3   0    9.98    0.42
  11  -3   0    0.70    0.25
 -11  -3   0    1.30    0.27
 -11   3   0    0.66    0.20
  12  -3   0   17.56    0.81
 -12  -3   0   16.65    0.75
 -12   3   0   16.57    0.67
  13  -3   0    4.11    0.46
 -13  -3   0    4.27    0.46
 -13   3   0    3.80    0.39
 -14  -3   0    2.28    0.38
  14  -3   0    2.60    0.42
 -14   3   0    1.76    0.29
  15  -3   0    0.24    0.30
 -15  -3   0    0.22    0.26
 -15   3   0    0.35    0.24
 -16  -3   0    0.41    0.31
  16  -3   0   -0.07    0.32
   0  -4   0  464.99    9.66
   1  -4   0    7.84    0.33
  -1  -4   0    7.95    0.36
  -1  -4   0    7.15    0.33
  -2  -4   0  118.35    2.59
   2  -4   0  117.75    2.60
  -2  -4   0  116.31    2.95
  -3  -4   0    4.80    0.27
   3  -4   0    4.87    0.27
  -3  -4   0    5.86    0.31
   3   4   0    5.48    0.29
  -4  -4   0   89.97    2.02
   4  -4   0   86.71    2.20
  -4  -4   0   89.22    2.22
   4  -4   0   91.13    2.03
  -4  -4   0   89.81    2.30
   4   4   0   89.66    2.33
   4   4   0   89.73    2.04
  -5  -4   0   17.25    0.54
   5  -4   0   17.41    0.55
  -5  -4   0   17.02    0.61
  -5  -4   0   16.96    0.54
  -5  -4   0   17.80    0.56
   5  -4   0   17.41    0.55
   5   4   0   18.07    0.57
  -6  -4   0   10.40    0.41
  -6  -4   0    9.96    0.40
   6  -4   0   10.40    0.42
  -6  -4   0   10.09    0.45
  -6  -4   0   10.33    0.38
   6  -4   0   10.16    0.39
   6   4   0    9.95    0.40
  -7  -4   0    4.76    0.29
  -7  -4   0    4.51    0.29
   7  -4   0    5.06    0.28
   7  -4   0    5.54    0.34
  -7  -4   0    4.72    0.35
   8  -4   0   12.37    0.54
  -8  -4   0   12.90    0.55
  -8  -4   0   12.60    0.52
   8  -4   0   11.98    0.43
   9  -4   0   19.73    0.76
  -9  -4   0   19.81    0.74
   9  -4   0   19.06    0.59
 -10  -4   0    1.92    0.28
  10  -4   0    1.29    0.27
  11  -4   0    6.58    0.51
 -11  -4   0    6.37    0.47
  12  -4   0   40.66    1.36
 -12  -4   0   36.85    1.27
 -13  -4   0    1.37    0.32
  13  -4   0    1.42    0.34
  14  -4   0    1.39    0.38
 -14  -4   0    1.79    0.35
  15  -4   0    0.56    0.35
 -15  -4   0    0.75    0.33
   0  -5   0    0.07    0.10
  -1  -5   0    0.29    0.13
  -1  -5   0   -0.04    0.09
   1  -5   0   -0.01    0.09
  -2  -5   0    1.02    0.17
   2  -5   0    1.14    0.17
  -2  -5   0    1.18    0.20
  -3  -5   0    0.63    0.15
  -3  -5   0    1.17    0.19
   3  -5   0    0.13    0.13
   4  -5   0   26.71    0.78
  -4  -5   0   27.15    0.74
  -4  -5   0   26.19    0.85
   4  -5   0   25.29    0.72
  -4  -5   0   26.98    0.78
  -5  -5   0    0.60    0.17
   5  -5   0    0.32    0.12
  -5  -5   0    0.18    0.10
   5  -5   0    0.01    0.12
  -5  -5   0    0.45    0.14
  -6  -5   0   29.53    0.89
   6  -5   0   30.16    0.90
  -6  -5   0   28.79    0.87
  -6  -5   0   31.38    0.97
   6  -5   0   31.11    0.87
  -6  -5   0   28.60    0.84
   7  -5   0   16.20    0.56
  -7  -5   0   15.90    0.64
   7  -5   0   16.64    0.61
  -7  -5   0   16.65    0.60
  -7  -5   0   16.75    0.57
   8  -5   0   17.35    0.67
   8  -5   0   16.80    0.58
  -8  -5   0   17.43    0.69
   9  -5   0   24.21    0.88
   9  -5   0   23.69    0.72
  -9  -5   0   23.75    0.86
  10  -5   0    5.68    0.48
 -10  -5   0    5.83    0.43
 -11  -5   0    2.29    0.34
  11  -5   0    1.82    0.35
  12  -5   0    9.29    0.64
 -12  -5   0    7.45    0.54
  13  -5   0    1.44    0.37
 -13  -5   0    1.40    0.32
  14  -5   0    4.30    0.54
 -14  -5   0    4.43    0.50
 -15  -5   0    0.06    0.28
   0  -6   0    0.10    0.14
  -1  -6   0    3.54    0.30
  -2  -6   0   31.56    1.01
  -3  -6   0    0.58    0.18
  -4  -6   0   25.24    0.86
  -5  -6   0   10.51    0.40
  -5  -6   0    9.43    0.48
   5  -6   0   10.03    0.40
  -6  -6   0    0.26    0.17
   6  -6   0    0.53    0.16
   7  -6   0    5.36    0.40
  -7  -6   0    7.25    0.44
  -8  -6   0    0.52    0.20
   8  -6   0   -0.26    0.20
  -9  -6   0    0.73    0.25
   9  -6   0    0.24    0.23
  10  -6   0   10.09    0.61
 -10  -6   0    9.26    0.55
  11  -6   0    0.99    0.30
 -11  -6   0    0.82    0.26
 -12  -6   0    8.02    0.56
  12  -6   0    9.49    0.66
  13  -6   0    1.86    0.40
 -13  -6   0    1.01    0.32
  14  -6   0    3.07    0.51
 -14  -6   0    3.15    0.44
   0  -7   0   -0.31    0.14
  -1  -7   0    8.03    0.48
  -2  -7   0    0.39    0.19
  -3  -7   0    1.93    0.28
  -4  -7   0    5.86    0.42
  -5  -7   0   25.29    0.91
   5  -7   0   25.21    0.77
  -6  -7   0    4.92    0.40
   6  -7   0    4.87    0.34
  -7  -7   0    2.89    0.34
   7  -7   0    3.02    0.31
   8  -7   0    9.41    0.54
  -8  -7   0    9.12    0.53
  -9  -7   0   -0.18    0.20
   9  -7   0   -0.27    0.22
 -10  -7   0    7.16    0.53
  10  -7   0    8.52    0.59
  11  -7   0    0.66    0.30
 -11  -7   0    0.56    0.26
 -12  -7   0    1.70    0.36
  12  -7   0    1.84    0.40
   0  -8   0   11.97    0.62
  -1  -8   0    3.75    0.42
   1  -8   0    3.21    0.41
  -2  -8   0   11.30    0.61
  -3  -8   0   12.66    0.64
  -4  -8   0   16.53    0.73
  -5  -8   0    0.39    0.21
   6  -8   0    2.45    0.26
  -6  -8   0    2.28    0.33
  -7  -8   0    0.75    0.24
   7  -8   0    0.90    0.22
  -8  -8   0    1.96    0.33
   8  -8   0    2.29    0.32
   9  -8   0    0.13    0.25
  -9  -8   0    0.29    0.25
  10  -8   0    0.66    0.30
  11  -8   0    2.62    0.42
   0  -9   0   -0.35    0.20
  -1  -9   0   -0.03    0.21
   1  -9   0    0.07    0.22
   2  -9   0    0.54    0.28
  -2  -9   0    0.41    0.23
  -3  -9   0    5.50    0.48
  -4  -9   0    3.11    0.40
  -5  -9   0    0.49    0.25
  -6  -9   0    6.10    0.50
   6  -9   0    5.32    0.40
   7  -9   0    5.71    0.46
   8  -9   0    4.21    0.45
   9  -9   0    3.16    0.41
   0 -10   0    0.30    0.29
   1 -10   0    1.86    0.36
  -1 -10   0    1.37    0.34
   2 -10   0    3.21    0.46
   3 -10   0    4.15    0.55
 -17   0   1    3.76    0.48
 -16   0   1    0.17    0.26
 -15   0   1    4.03    0.44
 -14   0   1   -0.11    0.21
  14   0  -1    0.25    0.24
 -13   0   1    4.08    0.41
  13   0  -1    4.80    0.47
 -12   0   1    0.26    0.19
  12   0  -1    0.51    0.21
  11   0  -1   48.09    1.44
  11   0  -1   48.83    1.47
 -11   0   1   47.35    1.43
  10   0  -1    0.05    0.11
  10   0  -1    0.15    0.15
 -10   0   1    0.24    0.14
  -9   0   1  115.07    2.96
   9   0  -1  117.47    2.99
  -9   0   1  113.99    2.98
   9   0  -1  114.37    2.96
   8   0  -1   -0.03    0.11
  -8   0   1   -0.04    0.13
  -8   0   1    0.08    0.10
   8   0  -1    0.02    0.08
   7   0  -1  274.38    6.70
  -7   0   1  278.61    6.67
   7   0  -1  273.17    6.66
  -7   0   1  275.73    6.70
  -6   0   1   -0.12    0.08
   6   0  -1    0.03    0.08
   6   0  -1   -0.15    0.07
  -6   0   1   -0.02    0.09
   6   0  -1   -0.07    0.09
  -5   0   1   76.99    1.96
  -5   0   1   79.62    1.98
   5   0  -1   76.82    1.98
   5   0  -1   77.32    1.96
   5   0  -1   78.83    1.98
  -4   0   1    0.01    0.06
   4   0  -1    0.12    0.06
  -4   0   1    0.14    0.07
   4   0  -1    0.02    0.05
   4   0  -1    0.11    0.06
   3   0  -1  903.28   20.76
   3   0  -1  860.49   20.64
  -3   0   1  875.27   20.61
  -3   0   1  761.26   20.62
   3   0  -1  871.28   20.63
  -3   0   1  918.85   20.66
   2   0  -1   -0.01    0.03
  -2   0   1    0.07    0.03
  -2   0   1   -0.02    0.03
   2   0  -1    0.04    0.04
   2   0  -1   -0.04    0.03
  -1   0   1    1.01    0.05
   1   0  -1    0.95    0.06
  -1   0  -1    1.48    0.09
  -1   0  -1    1.31    0.08
   1   0   1    1.46    0.08
  -2   0  -1   -0.49    0.05
  -2   0  -1   -0.39    0.06
  -2   0  -1   -0.43    0.04
   2   0   1   -0.38    0.05
   2   0   1   -0.51    0.04
   2   0   1   -0.55    0.04
  -3   0  -1  151.29    3.61
   3   0   1  146.81    3.60
  -3   0  -1  149.68    3.59
   3   0   1  146.76    3.61
   3   0   1  149.80    3.59
   4   0   1   -0.04    0.05
  -4   0  -1   -0.05    0.06
   4   0   1    0.02    0.07
  -4   0  -1    0.04    0.08
   4   0   1   -0.02    0.06
  -5   0  -1  233.39    5.59
   5   0   1  231.87    5.62
  -5   0  -1  231.36    5.61
   5   0   1  228.57    5.60
   5   0   1  233.87    5.59
  -6   0  -1   -0.04    0.09
   6   0   1   -0.16    0.08
   6   0   1   -0.03    0.09
  -6   0  -1   -0.05    0.11
   6   0   1   -0.08    0.07
  -7   0  -1   26.46    0.86
  -7   0  -1   28.53    0.85
   7   0   1   28.00    0.86
   7   0   1   28.48    0.85
  -8   0  -1    0.00    0.10
   8   0   1    0.10    0.13
   8   0   1   -0.09    0.09
  -8   0  -1    0.16    0.14
  -9   0  -1  104.02    2.76
  -9   0  -1  104.94    2.72
   9   0   1  107.14    2.75
   9   0   1  103.34    2.72
 -10   0  -1    0.32    0.19
  10   0   1    0.13    0.16
 -10   0  -1    0.11    0.15
  10   0   1    0.06    0.12
 -11   0  -1   27.17    1.01
  11   0   1   28.80    1.00
 -11   0  -1   27.92    0.97
  12   0   1   -0.05    0.19
 -12   0  -1   -0.02    0.22
 -12   0  -1   -0.24    0.18
  13   0   1    3.54    0.41
 -13   0  -1    4.17    0.42
 -14   0  -1    0.14    0.23
  14   0   1    0.40    0.24
 -15   0  -1    0.34    0.26
 -16   0  -1    0.01    0.26
 -16   1   1    0.01    0.25
  15  -1  -1   13.71    0.77
 -15  -1   1   13.30    0.74
 -15   1   1   12.56    0.70
 -14  -1   1    0.35    0.24
  14  -1  -1    0.41    0.25
 -14   1   1    0.05    0.21
 -13  -1   1   12.15    0.65
  13  -1  -1   13.04    0.70
  13   1  -1   12.47    0.69
 -13   1   1   12.71    0.64
 -12  -1   1   14.25    0.67
 -12  -1   1   15.21    0.69
  12  -1  -1   13.69    0.71
 -12   1   1   15.22    0.68
  12   1  -1   15.30    0.69
 -11  -1   1   11.85    0.58
  11  -1  -1   11.59    0.60
 -11  -1   1   11.04    0.55
  11   1  -1   10.96    0.56
 -11   1   1   10.81    0.54
 -10  -1   1    0.31    0.15
 -10  -1   1    0.28    0.17
  10  -1  -1    0.36    0.18
 -10   1   1    0.31    0.15
  10   1  -1    0.26    0.15
  10   1  -1    0.23    0.12
   9  -1  -1    0.25    0.16
   9  -1  -1    0.17    0.11
  -9  -1   1    0.30    0.14
  -9  -1   1    0.20    0.15
  -9   1   1    0.14    0.13
   9   1  -1    0.34    0.14
   9   1  -1    0.24    0.11
  -8  -1   1    1.53    0.21
   8   1  -1    0.95    0.15
   8   1  -1    0.42    0.14
   7  -1  -1   16.73    0.57
   7  -1  -1   17.02    0.60
  -7  -1   1   17.38    0.59
  -7  -1   1   17.10    0.59
   7   1  -1   16.71    0.57
  -7   1   1   17.24    0.58
   7   1  -1   17.03    0.59
  -6  -1   1    3.77    0.24
   6  -1  -1    3.51    0.22
  -6  -1   1    3.62    0.24
   6  -1  -1    3.70    0.23
   6  -1  -1    3.26    0.25
   6   1  -1    4.22    0.24
  -6   1   1    3.43    0.23
   6   1  -1    3.73    0.22
   6   1  -1    3.80    0.24
  -5  -1   1   21.52    0.63
   5  -1  -1   20.26    0.64
   5  -1  -1   20.15    0.63
  -5  -1   1   21.50    0.63
   5  -1  -1   20.57    0.62
   5   1  -1   21.23    0.63
   5   1  -1   22.42    0.64
  -5   1   1   21.48    0.62
   4  -1  -1    2.47    0.16
  -4  -1   1    2.72    0.16
   4  -1  -1    2.66    0.15
   4  -1  -1    2.68    0.16
  -4  -1   1    2.55    0.16
  -4  -1   1    3.22    0.17
   4   1  -1    2.70    0.16
   4   1  -1    2.67    0.16
  -4   1   1    2.68    0.16
   3  -1  -1    5.03    0.20
  -3  -1   1    5.65    0.21
  -3  -1   1    5.64    0.21
  -3  -1   1    5.44    0.21
   3  -1  -1    5.24    0.20
  -3  -1   1    5.39    0.16
   3   1  -1    5.50    0.21
   3   1  -1    5.30    0.20
   3   1  -1    5.39    0.20
  -3   1   1    5.55    0.20
   2  -1  -1   24.88    0.65
  -2  -1   1   25.50    0.66
  -2  -1   1   26.59    0.66
  -2  -1   1   25.88    0.58
  -2  -1   1   27.38    0.67
   2  -1  -1   24.09    0.66
   2   1  -1   26.49    0.66
   2   1  -1   26.33    0.65
   2   1  -1   25.40    0.66
  -2   1   1   26.70    0.65
  -2   1   1   25.09    0.57
   1  -1  -1  374.45    9.67
   1  -1  -1  407.69    8.40
  -1  -1   1  437.92    9.73
  -1   1   1  412.71    8.41
   0  -1  -1    0.04    0.05
   0   1   1    0.01    0.06
  -1  -1  -1  331.45    7.82
  -1  -1  -1  337.06    7.79
  -1  -1  -1  324.19    7.87
   1   1   1  326.42    6.76
   1   1   1  316.28    7.86
   1   1   1  334.47    7.79
  -2  -1  -1  401.33    9.44
  -2  -1  -1  404.80    9.48
   2  -1   1  389.84    9.48
   2  -1   1  395.13    9.43
   2  -1   1  386.73    9.47
   2  -1   1  395.91    9.45
  -2   1  -1  409.48    9.43
  -2   1  -1  395.43    9.51
   2   1   1  393.65    8.15
   2   1   1  409.61    9.44
   2   1   1  390.15    9.48
   3  -1   1   58.79    1.51
  -3  -1  -1   59.75    1.53
  -3  -1  -1   60.76    1.51
  -3  -1  -1   60.58    1.51
   3  -1   1   60.41    1.52
   3  -1   1   59.46    1.50
  -3   1  -1   60.51    1.49
  -3   1  -1   61.45    1.50
   3   1   1   60.21    1.29
  -3   1  -1   61.58    1.53
   3   1   1   61.45    1.51
   3   1   1   57.66    1.53
   4  -1   1   54.80    1.42
   4  -1   1   54.46    1.44
  -4  -1  -1   54.85    1.42
  -4  -1  -1   56.30    1.42
   4  -1   1   54.32    1.42
  -4  -1  -1   56.25    1.44
   4   1   1   57.03    1.42
   4   1   1   54.92    1.44
  -4   1  -1   55.79    1.41
  -4   1  -1   56.85    1.45
   5  -1   1   73.46    1.88
   5  -1   1   73.37    1.89
   5  -1   1   73.35    1.91
  -5  -1  -1   73.94    1.91
  -5  -1  -1   74.87    1.89
   5   1   1   74.48    1.92
  -5   1  -1   75.66    1.92
   5   1   1   74.46    1.89
  -5   1  -1   75.73    1.88
   5   1   1   72.91    1.59
  -6  -1  -1   12.73    0.47
  -6  -1  -1   12.98    0.48
   6  -1   1   12.35    0.47
   6  -1   1   12.30    0.45
  -6   1  -1   12.68    0.49
   6   1   1   13.59    0.47
  -6   1  -1   12.90    0.46
   6   1   1   11.95    0.47
   6   1   1   13.10    0.35
   6   1   1   12.78    0.45
  -7  -1  -1   15.10    0.56
   7  -1   1   15.05    0.54
   7  -1   1   14.55    0.55
  -7  -1  -1   15.11    0.55
  -7   1  -1   14.94    0.57
  -7   1  -1   14.81    0.53
   7   1   1   15.63    0.55
   7   1   1   14.58    0.53
   8  -1   1    1.99    0.21
  -8  -1  -1    1.67    0.20
  -8  -1  -1    2.24    0.26
   8  -1   1    1.32    0.20
   8   1   1    1.72    0.20
  -8   1  -1    2.76    0.27
   8   1   1    1.55    0.18
  -8   1  -1    1.44    0.18
  -9  -1  -1    0.95    0.22
   9  -1   1    1.04    0.21
   9  -1   1    1.17    0.18
  -9  -1  -1    1.27    0.20
   9   1   1    1.20    0.18
   9   1   1    1.40    0.22
  -9   1  -1    1.17    0.19
 -10  -1  -1   10.48    0.52
 -10  -1  -1   10.23    0.53
  10  -1   1   10.40    0.54
  10   1   1   10.83    0.49
  10   1   1   10.59    0.52
 -10   1  -1   10.38    0.50
 -11  -1  -1    0.31    0.21
 -11  -1  -1    0.18    0.17
  11  -1   1    0.20    0.20
  11   1   1    0.30    0.19
 -11   1  -1    0.03    0.17
 -12  -1  -1    0.14    0.21
  12  -1   1    0.26    0.23
 -12  -1  -1    0.64    0.25
 -12   1  -1    0.46    0.22
  12   1   1    0.09    0.19
  13  -1   1    7.88    0.59
 -13  -1  -1    7.76    0.54
 -13  -1  -1    7.94    0.56
 -13   1  -1    7.90    0.54
  14  -1   1    1.31    0.32
 -14  -1  -1    1.14    0.33
 -14  -1  -1    1.38    0.31
 -14   1  -1    0.91    0.28
  15  -1   1   15.04    0.83
 -15  -1  -1   15.36    0.80
 -15   1  -1   14.22    0.75
 -16   1  -1    0.86    0.31
  16  -2  -1    1.02    0.36
  15  -2  -1    2.88    0.43
 -15   2   1    1.71    0.32
 -14  -2   1    1.32    0.31
  14  -2  -1    0.89    0.30
 -14   2   1    0.84    0.25
  13  -2  -1   21.46    0.93
 -13  -2   1   20.17    0.87
 -13  -2   1   22.05    0.89
 -13   2   1   20.31    0.82
 -12  -2   1    5.29    0.44
 -12  -2   1    6.36    0.47
  12  -2  -1    6.04    0.52
 -12   2   1    6.65    0.44
 -11  -2   1    4.92    0.40
 -11  -2   1    4.88    0.41
  11  -2  -1    4.86    0.45
 -11   2   1    4.97    0.38
  11   2  -1    4.97    0.39
 -10  -2   1   32.73    1.06
 -10  -2   1   33.88    1.07
  10  -2  -1   33.41    1.10
 -10   2   1   32.25    1.02
  10   2  -1   32.80    1.05
  10   2  -1   33.31    1.03
  -9  -2   1   97.10    2.50
   9  -2  -1   94.87    2.52
  -9  -2   1   94.59    2.49
  -9   2   1   93.82    2.45
   9   2  -1   94.72    2.48
   9   2  -1   93.26    2.45
   8  -2  -1   24.93    0.83
  -8  -2   1   25.10    0.81
  -8  -2   1   25.30    0.82
  -8   2   1   25.68    0.79
   8   2  -1   24.98    0.80
   8   2  -1   25.56    0.79
   7  -2  -1    2.45    0.25
  -7  -2   1    2.86    0.24
  -7  -2   1    2.59    0.23
   7   2  -1    2.88    0.20
  -7   2   1    2.47    0.22
   7   2  -1    2.97    0.23
   6  -2  -1    6.09    0.31
   6  -2  -1    5.87    0.28
  -6  -2   1    6.93    0.31
  -6  -2   1    6.20    0.21
  -6  -2   1    6.07    0.31
   6   2  -1    6.25    0.29
  -6   2   1    6.45    0.28
   6   2  -1    6.63    0.28
   6   2  -1    6.34    0.30
  -5  -2   1   36.33    0.85
   5  -2  -1   35.91    0.84
   5  -2  -1   35.24    1.00
  -5  -2   1   36.84    1.00
  -5  -2   1   37.32    1.01
   5  -2  -1   35.01    0.98
  -5  -2   1   36.81    1.00
   5   2  -1   36.69    1.02
   5   2  -1   38.39    0.98
  -5   2   1   37.63    0.97
   5   2  -1   37.23    0.99
   4  -2  -1    1.97    0.14
  -4  -2   1    1.95    0.14
   4  -2  -1    2.06    0.12
  -4  -2   1    1.88    0.14
  -4  -2   1    2.16    0.16
   4  -2  -1    1.75    0.13
  -4  -2   1    1.96    0.12
   4   2  -1    1.91    0.15
   3  -2  -1   71.06    1.77
  -3  -2   1   74.08    1.59
  -3  -2   1   70.98    1.81
   3  -2  -1   69.42    1.79
  -3  -2   1   76.90    1.80
   3  -2  -1   71.61    1.58
  -3  -2   1   73.57    1.79
   3   2  -1   72.36    1.82
   3   2  -1   75.65    1.77
   2  -2  -1    0.50    0.09
   2  -2  -1    0.43    0.06
  -2  -2   1    0.44    0.08
  -2  -2   1    0.76    0.10
  -2  -2   1    0.60    0.07
  -2   2   1    0.41    0.08
   2   2  -1    0.72    0.09
  -1  -2   1    0.98    0.10
   1  -2  -1    0.65    0.09
  -1  -2   1    0.72    0.09
  -1   2   1    0.58    0.09
   0  -2  -1  450.29    9.47
   0   2   1  468.18    9.44
  -1  -2  -1   82.49    1.78
  -1  -2  -1   81.56    2.05
   1   2   1   82.77    1.78
   1   2   1   82.38    2.06
  -2  -2  -1   36.39    0.92
   2  -2   1   35.22    0.91
  -2  -2  -1   36.89    0.84
  -2  -2  -1   36.55    0.98
  -2  -2  -1   37.62    0.91
   2   2   1   36.22    0.98
   2   2   1   36.30    0.85
  -3  -2  -1   25.36    0.67
   3  -2   1   23.70    0.65
  -3  -2  -1   24.56    0.71
   3  -2   1   24.79    0.66
   3  -2   1   24.23    0.65
   3   2   1   24.45    0.64
   3   2   1   24.08    0.71
   3   2   1   25.48    0.62
   4  -2   1   55.35    1.43
  -4  -2  -1   56.34    1.44
   4  -2   1   56.25    1.44
  -4  -2  -1   58.62    1.45
  -4  -2  -1   57.09    1.48
   4  -2   1   54.36    1.47
   4   2   1   56.83    1.49
   4   2   1   57.18    1.27
  -5  -2  -1   44.05    1.16
  -5  -2  -1   42.75    1.19
   5  -2   1   41.16    1.18
   5  -2   1   42.22    1.16
  -5  -2  -1   43.51    1.16
   5  -2   1   42.31    1.15
  -5   2  -1   44.49    1.13
   5   2   1   43.36    1.20
   5   2   1   43.70    1.14
  -5   2  -1   44.61    1.13
   5   2   1   42.70    1.00
   6  -2   1    7.23    0.35
  -6  -2  -1    7.94    0.37
   6  -2   1    7.07    0.32
  -6  -2  -1    7.62    0.34
  -6   2  -1    7.95    0.31
   6   2   1    7.89    0.28
  -6   2  -1    7.51    0.32
   6   2   1    7.50    0.33
   7  -2   1  104.72    2.71
  -7  -2  -1  105.13    2.70
  -7  -2  -1  106.11    2.72
   7   2   1  103.72    2.29
  -7   2  -1  107.48    2.67
  -7   2  -1  109.01    2.67
   7   2   1  106.57    2.69
  -8  -2  -1   12.03    0.52
   8  -2   1   12.01    0.53
  -8  -2  -1   12.04    0.50
  -8   2  -1   12.74    0.47
   8   2   1   12.09    0.38
  -8   2  -1   12.30    0.48
   8   2   1   11.96    0.49
  -9  -2  -1   16.13    0.66
   9  -2   1   17.20    0.68
  -9  -2  -1   17.07    0.65
  -9   2  -1   17.24    0.60
   9   2   1   16.88    0.63
  -9   2  -1   17.77    0.63
  10  -2   1    2.66    0.32
 -10  -2  -1    2.64    0.29
 -10  -2  -1    3.36    0.35
  10   2   1    2.70    0.29
 -10   2  -1    2.75    0.28
 -10   2  -1    2.75    0.25
 -11  -2  -1   54.54    1.62
 -11  -2  -1   53.92    1.63
  11  -2   1   54.76    1.65
  11   2   1   55.47    1.62
 -11   2  -1   53.50    1.57
 -12  -2  -1    1.09    0.28
  12  -2   1    0.96    0.29
 -12  -2  -1    0.72    0.24
 -12   2  -1    0.91    0.23
 -13  -2  -1   35.50    1.26
  13  -2   1   37.08    1.31
 -13   2  -1   35.32    1.19
 -14  -2  -1    0.44    0.27
  14  -2   1    0.27    0.27
 -14   2  -1    0.51    0.24
  15  -2   1    1.80    0.38
 -15  -2  -1    1.61    0.39
 -15   2  -1    1.42    0.31
  16  -2   1    0.12    0.31
  16  -3  -1    1.51    0.41
 -16  -3   1    2.06    0.40
  15  -3  -1   10.50    0.77
 -15  -3   1   10.49    0.67
 -15   3   1    9.96    0.59
 -14  -3   1    1.62    0.34
  14  -3  -1    1.21    0.35
 -14   3   1    1.20    0.26
  13  -3  -1   10.22    0.66
 -13  -3   1    9.09    0.57
 -13   3   1    9.36    0.52
  12  -3  -1    0.97    0.28
 -12  -3   1    0.60    0.24
 -12   3   1    0.66    0.21
  11  -3  -1    3.42    0.38
 -11  -3   1    3.59    0.37
 -11   3   1    3.42    0.33
 -10  -3   1    1.32    0.24
 -10  -3   1    1.33    0.22
  10  -3  -1    0.88    0.23
 -10   3   1    1.05    0.16
   9  -3  -1    1.14    0.22
  -9  -3   1    1.14    0.22
  -9  -3   1    1.02    0.18
   9   3  -1    1.39    0.19
  -9   3   1    1.19    0.15
  -8  -3   1   33.21    0.98
  -8  -3   1   33.73    0.98
   8  -3  -1   33.08    1.00
   8   3  -1   26.49    0.90
  -7  -3   1    5.37    0.32
   7  -3  -1    5.05    0.23
  -7  -3   1    5.14    0.30
  -7  -3   1    5.29    0.23
   7  -3  -1    4.86    0.32
  -6  -3   1   10.02    0.39
   6  -3  -1    9.62    0.40
  -6  -3   1   10.28    0.41
  -6  -3   1   10.15    0.40
  -6  -3   1   10.06    0.34
   6  -3  -1   10.00    0.34
   6   3  -1    9.70    0.35
   6   3  -1   10.12    0.41
  -5  -3   1   62.22    1.63
  -5  -3   1   64.27    1.62
   5  -3  -1   62.35    1.42
   5  -3  -1   61.67    1.61
  -5  -3   1   63.72    1.61
  -5  -3   1   62.98    1.43
   5   3  -1   61.75    1.65
  -4  -3   1   17.09    0.53
  -4  -3   1   16.83    0.49
   4  -3  -1   15.85    0.50
   4  -3  -1   16.27    0.48
   4  -3  -1   16.14    0.48
  -4  -3   1   17.16    0.51
   4   3  -1   17.24    0.55
  -3  -3   1   16.07    0.47
  -3  -3   1   16.37    0.45
  -3  -3   1   15.69    0.50
   3  -3  -1   15.35    0.44
   3  -3  -1   15.63    0.46
   3   3  -1   16.43    0.51
  -2  -3   1   49.90    1.30
  -2  -3   1   50.04    1.17
   2  -3  -1   49.99    1.16
   1  -3  -1   51.15    1.20
  -1  -3   1   52.45    1.21
  -1  -3   1   51.24    1.34
   0  -3   1    7.82    0.29
   0   3   1    7.98    0.30
  -1  -3  -1  143.17    3.61
  -1  -3  -1  147.62    3.13
   1   3   1  149.25    3.15
  -2  -3  -1   79.06    2.06
  -2  -3  -1   82.00    1.80
   2   3   1   80.09    2.07
   2   3   1   82.31    1.81
   3  -3   1   29.61    0.78
  -3  -3  -1   30.54    0.88
  -3  -3  -1   30.58    0.79
  -3  -3  -1   29.94    0.75
   3   3   1   29.97    0.89
   3   3   1   29.71    0.77
  -4  -3  -1   46.34    1.20
  -4  -3  -1   46.33    1.27
  -4  -3  -1   47.51    1.21
   4  -3   1   45.33    1.20
   4  -3   1   45.70    1.19
  -4  -3  -1   46.11    1.09
   4   3   1   46.69    1.29
   4   3   1   46.27    1.11
  -5  -3  -1   17.08    0.54
  -5  -3  -1   17.37    0.54
  -5  -3  -1   16.89    0.59
   5  -3   1   16.42    0.54
   5   3   1   16.53    0.51
   5   3   1   16.87    0.60
   5   3   1   17.33    0.49
   6  -3   1    7.71    0.37
  -6  -3  -1    8.04    0.39
  -6  -3  -1    7.65    0.35
  -6  -3  -1    8.20    0.35
   6   3   1    8.14    0.32
   6   3   1    7.86    0.31
  -7  -3  -1    2.26    0.23
  -7  -3  -1    2.71    0.28
   7  -3   1    1.88    0.23
   7   3   1    2.14    0.19
  -8  -3  -1   16.77    0.62
   8  -3   1   16.61    0.64
  -8  -3  -1   17.68    0.66
   8   3   1   16.68    0.52
   8   3   1   15.15    0.56
   9  -3   1   -0.02    0.16
  -9  -3  -1    0.13    0.13
  -9  -3  -1    0.22    0.18
  -9   3  -1   -0.01    0.13
   9   3   1    0.09    0.10
   9   3   1   -0.13    0.12
 -10  -3  -1   12.72    0.60
 -10  -3  -1   12.46    0.58
  10  -3   1   12.82    0.62
 -10   3  -1   12.89    0.52
  10   3   1   12.80    0.45
  11  -3   1   10.20    0.61
 -11  -3  -1    9.59    0.56
 -11   3  -1    9.83    0.48
  12  -3   1    0.29    0.24
 -12  -3  -1    0.13    0.22
 -12   3  -1    0.77    0.21
 -13  -3  -1    3.47    0.43
  13  -3   1    3.22    0.43
 -13   3  -1    2.61    0.31
  14  -3   1    5.26    0.54
 -14  -3  -1    4.63    0.49
 -14   3  -1    4.18    0.42
  15  -3   1    4.94    0.56
 -15  -3  -1    4.81    0.53
 -15   3  -1    3.27    0.38
  16  -3   1   -0.23    0.30
 -15  -4   1    2.04    0.38
  15  -4  -1    1.91    0.43
 -14  -4   1    1.15    0.31
  14  -4  -1    0.67    0.33
  13  -4  -1    5.55    0.55
 -13  -4   1    5.31    0.47
 -12  -4   1    3.94    0.41
  12  -4  -1    5.91    0.53
 -11  -4   1   11.42    0.58
  11  -4  -1   11.33    0.62
  10  -4  -1    0.23    0.21
 -10  -4   1    0.49    0.20
  -9  -4   1   35.26    1.11
   9  -4  -1   35.78    1.14
   9  -4  -1   35.45    0.90
  -8  -4   1   17.65    0.65
   8  -4  -1   17.34    0.66
   8  -4  -1   17.20    0.53
  -8  -4   1   17.14    0.63
  -7  -4   1  112.04    2.86
  -7  -4   1  111.26    2.47
  -7  -4   1  111.95    2.87
   7  -4  -1  111.90    2.47
   7  -4  -1  112.99    2.86
  -7  -4   1  112.14    2.84
   6  -4  -1    9.43    0.40
  -6  -4   1    9.71    0.40
   6  -4  -1   10.04    0.38
  -6  -4   1    9.33    0.42
  -6  -4   1   10.24    0.38
  -6  -4   1    9.72    0.39
  -5  -4   1   75.40    2.00
  -5  -4   1   77.09    1.78
  -5  -4   1   78.69    1.97
   5  -4  -1   78.52    1.96
   5  -4  -1   77.32    1.77
  -5  -4   1   75.74    1.94
   5   4  -1   78.50    2.05
  -4  -4   1   26.99    0.75
  -4  -4   1   26.87    0.81
   4  -4  -1   26.76    0.74
  -4  -4   1   26.48    0.74
   4  -4  -1   27.76    0.74
   4   4  -1   26.69    0.82
   3  -4  -1  139.55    3.06
  -3  -4   1  140.10    3.49
  -3  -4   1  143.31    3.08
  -2  -4   1    1.37    0.17
   2  -4  -1    2.21    0.20
  -2  -4   1    1.86    0.20
  -1  -4   1  106.58    2.36
  -1  -4   1  103.57    2.65
   1  -4  -1  106.32    2.35
   0  -4   1    0.18    0.13
  -1  -4  -1   36.82    1.09
  -1  -4  -1   38.43    0.97
   1  -4   1   38.67    0.98
   1   4   1   38.10    0.98
  -2  -4  -1    5.35    0.30
   2  -4   1    4.81    0.28
  -2  -4  -1    4.65    0.26
   2   4   1    4.80    0.29
  -3  -4  -1   27.54    0.86
   3  -4   1   28.42    0.78
  -3  -4  -1   27.93    0.76
   3   4   1   28.76    0.79
   3   4   1   27.71    0.87
  -4  -4  -1    1.66    0.21
   4  -4   1    1.15    0.17
   4  -4   1    1.55    0.15
  -4  -4  -1    0.90    0.14
  -4  -4  -1    0.98    0.12
   4   4   1    0.91    0.16
   5  -4   1   49.23    1.19
  -5  -4  -1   47.35    1.26
  -5  -4  -1   47.49    1.35
  -5  -4  -1   46.94    1.15
  -5  -4  -1   48.01    1.27
   5  -4   1   46.58    1.27
   5   4   1   47.85    1.20
  -6  -4  -1   26.94    0.80
  -6  -4  -1   25.00    0.85
   6  -4   1   26.35    0.74
   6  -4   1   26.03    0.79
  -6  -4  -1   26.03    0.78
   6   4   1   25.87    0.75
  -7  -4  -1   33.88    1.00
   7  -4   1   34.76    1.03
  -7  -4  -1   34.33    1.02
   7  -4   1   34.05    0.91
  -7  -4  -1   34.10    1.06
   7   4   1   33.55    0.92
   8  -4   1    9.46    0.38
   8  -4   1    9.33    0.46
  -8  -4  -1    9.28    0.49
  -8  -4  -1    8.47    0.42
   8   4   1    9.14    0.40
   9  -4   1   91.16    2.38
   9  -4   1   86.09    2.00
  -9  -4  -1   86.58    2.37
   9   4   1   86.16    2.03
  10  -4   1   24.88    0.91
 -10  -4  -1   23.97    0.89
  10   4   1   22.59    0.71
 -11  -4  -1    3.01    0.37
  11  -4   1    2.29    0.35
 -12  -4  -1    2.67    0.38
  12  -4   1    3.65    0.42
  13  -4   1    6.89    0.62
 -13  -4  -1    6.29    0.51
  14  -4   1   -0.08    0.28
 -14  -4  -1   -0.01    0.25
  15  -4   1    0.05    0.32
 -15  -4  -1    0.21    0.29
  15  -5  -1    6.60    0.66
 -15  -5   1    5.68    0.56
  14  -5  -1    2.71    0.45
 -14  -5   1    2.84    0.42
 -13  -5   1    4.63    0.47
  13  -5  -1    5.38    0.56
  12  -5  -1    5.33    0.54
 -12  -5   1    3.45    0.39
  11  -5  -1   12.65    0.69
 -11  -5   1   11.85    0.61
  10  -5  -1    6.61    0.51
 -10  -5   1    6.81    0.45
  -9  -5   1    1.06    0.23
   9  -5  -1    0.61    0.15
   9  -5  -1    0.40    0.22
   8  -5  -1    0.31    0.18
   8  -5  -1    0.21    0.12
  -8  -5   1    0.33    0.13
  -8  -5   1    0.81    0.20
   7  -5  -1    3.02    0.25
  -7  -5   1    2.82    0.24
  -7  -5   1    2.68    0.23
   7  -5  -1    3.05    0.29
  -7  -5   1    2.87    0.29
   6  -5  -1   40.10    1.05
  -6  -5   1   39.33    1.17
   6  -5  -1   39.70    1.12
  -6  -5   1   39.65    1.05
  -6  -5   1   39.63    1.10
  -6  -5   1   39.65    1.12
  -5  -5   1   98.98    2.54
   5  -5  -1   99.09    2.24
   5  -5  -1   94.49    2.44
  -5  -5   1   98.35    2.46
  -5  -5   1   99.28    2.25
   4  -5  -1    8.05    0.31
  -4  -5   1    8.60    0.39
  -4  -5   1    9.00    0.33
  -4  -5   1    8.91    0.41
   4  -5  -1    8.92    0.39
   3  -5  -1   78.53    1.87
  -3  -5   1   79.08    2.09
  -3  -5   1   81.44    1.88
   2  -5  -1    4.57    0.28
  -2  -5   1    4.49    0.28
  -2  -5   1    4.73    0.30
  -1  -5   1   17.05    0.57
  -1  -5   1   15.98    0.58
   1  -5  -1   16.15    0.55
   0  -5  -1    3.44    0.24
   0  -5   1    3.40    0.25
  -1  -5  -1    7.10    0.34
  -1  -5  -1    7.52    0.39
   1  -5   1    7.42    0.36
   1   5   1    7.10    0.36
  -2  -5  -1   36.53    0.99
  -2  -5  -1   37.03    1.12
   2  -5   1   37.08    1.01
   2   5   1   37.42    1.02
  -3  -5  -1   65.77    1.58
   3  -5   1   65.10    1.59
  -3  -5  -1   64.12    1.78
   3   5   1   65.92    1.60
  -4  -5  -1    0.23    0.12
   4  -5   1    0.16    0.14
   4  -5   1    0.17    0.10
  -4  -5  -1    0.90    0.19
  -4  -5  -1    0.23    0.10
   4   5   1    0.06    0.13
   5  -5   1    9.90    0.43
  -5  -5  -1   10.22    0.48
  -5  -5  -1    9.61    0.38
   5  -5   1    9.66    0.39
  -5  -5  -1   10.14    0.41
   5   5   1    9.84    0.44
   6  -5   1   45.85    1.25
  -6  -5  -1   44.96    1.27
  -6  -5  -1   42.62    1.22
   6  -5   1   44.50    1.17
  -6  -5  -1   44.68    1.32
   6   5   1   43.95    1.19
   7  -5   1    0.35    0.14
  -7  -5  -1    0.24    0.18
   7  -5   1    0.15    0.15
   7   5   1    0.28    0.13
   8  -5   1    0.02    0.17
  -8  -5  -1    0.20    0.19
   8  -5   1    0.09    0.12
   8   5   1    0.13    0.14
  -9  -5  -1    4.96    0.42
   9  -5   1    5.30    0.44
   9  -5   1    4.65    0.31
  10  -5   1    5.31    0.48
 -10  -5  -1    4.90    0.43
 -11  -5  -1    4.18    0.44
  11  -5   1    4.06    0.44
  12  -5   1    0.30    0.28
 -12  -5  -1    0.11    0.23
  13  -5   1   11.46    0.75
 -13  -5  -1   10.23    0.65
  14  -5   1    0.84    0.36
 -14  -5  -1    0.92    0.33
  14  -6  -1   -0.14    0.32
  13  -6  -1    1.09    0.36
 -13  -6   1    1.16    0.31
 -12  -6   1    2.08    0.35
  12  -6  -1    1.77    0.37
 -11  -6   1   10.54    0.58
  11  -6  -1   10.64    0.65
  10  -6  -1    6.45    0.52
 -10  -6   1    6.40    0.45
  -9  -6   1    3.48    0.37
   9  -6  -1    3.98    0.39
  -8  -6   1    6.06    0.41
   8  -6  -1    4.99    0.43
   7  -6  -1    1.11    0.23
  -7  -6   1    2.05    0.27
  -6  -6   1    0.07    0.14
   6  -6  -1    0.09    0.13
  -5  -6   1   13.52    0.57
   5  -6  -1   13.98    0.49
  -5  -6   1   14.37    0.50
  -4  -6   1    1.74    0.24
  -3  -6   1   17.22    0.65
  -2  -6   1    1.92    0.25
  -1  -6   1    0.15    0.14
   0  -6  -1    2.78    0.30
  -1  -6  -1    0.61    0.19
  -2  -6  -1    1.76    0.26
  -3  -6  -1   17.59    0.69
  -4  -6  -1    0.73    0.21
   4  -6   1    0.50    0.11
   5  -6   1    2.00    0.20
  -5  -6  -1    2.57    0.31
  -6  -6  -1    0.80    0.21
   6  -6   1    0.39    0.17
  -7  -6  -1   36.03    1.18
   7  -6   1   36.46    1.11
   8  -6   1    9.87    0.54
  -8  -6  -1   11.33    0.57
   9  -6   1    9.44    0.57
  -9  -6  -1   10.44    0.58
 -10  -6  -1    5.73    0.48
  10  -6   1    6.15    0.52
  11  -6   1    7.11    0.58
 -11  -6  -1    6.55    0.51
  12  -6   1    0.80    0.30
 -12  -6  -1    0.12    0.25
  13  -6   1    2.21    0.43
 -13  -6  -1    1.52    0.36
  13  -7  -1    2.39    0.46
  12  -7  -1    2.94    0.45
 -11  -7   1    0.19    0.25
  11  -7  -1    0.54    0.28
 -10  -7   1    1.24    0.28
  10  -7  -1    1.07    0.31
  -9  -7   1    0.38    0.23
   9  -7  -1   -0.13    0.23
  -8  -7   1    7.40    0.46
   8  -7  -1    6.89    0.48
   7  -7  -1    1.42    0.23
  -7  -7   1    1.37    0.26
   6  -7  -1    1.63    0.23
  -6  -7   1    1.57    0.25
  -5  -7   1    6.16    0.40
   5  -7  -1    4.75    0.31
  -4  -7   1    5.52    0.39
  -3  -7   1   29.34    0.98
  -2  -7   1   17.41    0.70
  -1  -7   1    2.28    0.30
   0  -7  -1    0.33    0.17
   0  -7   1   -0.01    0.15
  -1  -7  -1    2.34    0.32
  -2  -7  -1    7.33    0.47
  -3  -7  -1   10.97    0.57
  -4  -7  -1   21.41    0.83
   5  -7   1   12.59    0.49
  -5  -7  -1   12.41    0.61
   6  -7   1    0.03    0.17
  -6  -7  -1    0.40    0.20
   7  -7   1    0.75    0.21
  -7  -7  -1    1.28    0.28
   8  -7   1    2.33    0.32
  -8  -7  -1    2.17    0.33
  -9  -7  -1    0.21    0.23
   9  -7   1    0.03    0.24
  10  -7   1    1.98    0.36
 -10  -7  -1    2.36    0.37
 -11  -7  -1    1.71    0.35
  11  -7   1    1.50    0.37
  12  -7   1    2.56    0.44
 -12  -7  -1    1.82    0.37
  11  -8  -1    3.93    0.47
  10  -8  -1    7.13    0.58
   9  -8  -1    4.62    0.50
   8  -8  -1    0.32    0.23
  -8  -8   1    0.56    0.24
  -7  -8   1   21.16    0.85
   7  -8  -1   22.58    0.80
   6  -8  -1    7.41    0.41
  -6  -8   1    7.22    0.48
  -5  -8   1   16.77    0.72
   5  -8  -1   17.24    0.59
  -4  -8   1    4.33    0.40
  -3  -8   1    2.91    0.35
  -2  -8   1    4.71    0.42
  -1  -8   1    4.22    0.44
   1  -8  -1    3.66    0.43
   0  -8  -1    0.12    0.19
   0  -8   1    0.16    0.19
   1  -8   1    0.41    0.23
  -1  -8  -1    0.66    0.26
  -2  -8  -1    6.47    0.49
  -3  -8  -1    2.66    0.37
  -4  -8  -1    4.53    0.44
  -5  -8  -1    0.34    0.23
   5  -8   1    0.41    0.17
   6  -8   1   10.61    0.50
  -6  -8  -1   10.53    0.60
   7  -8   1    6.46    0.45
  -7  -8  -1    5.18    0.47
   8  -8   1    1.13    0.28
  -8  -8  -1    1.00    0.29
  -9  -8  -1   16.92    0.81
   9  -8   1   17.96    0.80
  10  -8   1    0.96    0.33
 -10  -8  -1    0.84    0.31
  11  -8   1    4.15    0.49
   9  -9  -1    0.54    0.28
   8  -9  -1    1.87    0.32
   7  -9  -1    1.07    0.26
  -4  -9   1    5.51    0.47
  -3  -9   1    6.13    0.49
  -2  -9   1    2.41    0.37
   2  -9  -1    1.97    0.39
  -1  -9   1    2.19    0.37
   1  -9  -1    2.41    0.40
   0  -9   1    2.55    0.38
   0  -9  -1    2.58    0.42
  -1  -9  -1    5.39    0.51
   1  -9   1    5.56    0.48
  -2  -9  -1   13.44    0.72
  -3  -9  -1    6.94    0.54
  -4  -9  -1    1.01    0.29
  -5  -9  -1    0.33    0.25
  -6  -9  -1    1.16    0.30
   6  -9   1    1.35    0.25
   7  -9   1    0.79    0.26
  -7  -9  -1    0.35    0.26
   8  -9   1    4.51    0.48
   9  -9   1    0.29    0.29
   3 -10  -1    3.71    0.52
   2 -10  -1    1.79    0.39
   1 -10  -1    0.03    0.26
   0 -10  -1    1.29    0.36
   1 -10   1    1.18    0.32
  -1 -10  -1    1.21    0.33
  -2 -10  -1    0.95    0.31
   2 -10   1    1.10    0.34
  -3 -10  -1    0.76    0.30
   3 -10   1    0.29    0.28
   6 -10   1    2.90    0.34
 -17   0   2   -0.35    0.25
 -16   0   2    7.50    0.59
 -15   0   2    0.08    0.24
 -14   0   2   12.06    0.66
  14   0  -2   13.08    0.70
 -13   0   2   -0.14    0.18
  13   0  -2    0.09    0.21
 -12   0   2   45.10    1.41
  12   0  -2   46.19    1.45
  11   0  -2    0.01    0.12
 -11   0   2    0.10    0.15
  11   0  -2    0.15    0.18
  10   0  -2    0.11    0.12
  10   0  -2    0.04    0.14
 -10   0   2    0.31    0.15
   9   0  -2    0.27    0.12
   9   0  -2    0.12    0.16
  -9   0   2    0.57    0.15
  -8   0   2    5.07    0.30
   8   0  -2    5.10    0.29
   8   0  -2    4.77    0.31
  -7   0   2    0.13    0.10
   7   0  -2   -0.27    0.10
   7   0  -2   -0.04    0.07
  -6   0   2   42.48    1.16
   6   0  -2   41.70    1.15
   6   0  -2   43.51    1.16
   6   0  -2   41.19    1.17
  -5   0   2   -0.13    0.07
   5   0  -2   -0.13    0.05
   5   0  -2   -0.12    0.07
   5   0  -2   -0.03    0.06
  -4   0   2   29.64    0.81
   4   0  -2   28.35    0.81
   4   0  -2   30.73    0.81
   4   0  -2   30.42    0.81
  -3   0   2    0.01    0.05
   3   0  -2   -0.04    0.05
   3   0  -2    0.12    0.05
  -2   0   2   17.23    0.50
  -2   0   2   19.16    0.50
   2   0  -2   18.16    0.51
   2   0  -2   18.84    0.50
   1   0  -2   -0.85    0.04
  -1   0   2   -0.71    0.04
   1   0  -2   -0.83    0.03
  -1   0   2   -0.76    0.04
   0   0   2  941.61   22.94
   0   0   2 1000.00   22.97
   0   0  -2  981.37   22.98
   0   0  -2  953.39   23.01
   0   0  -2  944.61   22.92
   0   0   2  975.53   23.01
   1   0   2   -0.01    0.03
   1   0   2   -0.03    0.03
  -1   0  -2   -0.01    0.03
   1   0   2    0.02    0.03
  -1   0  -2    0.00    0.02
  -1   0  -2    0.00    0.02
   1   0   2    0.02    0.03
  -1   0  -2    0.00    0.04
  -2   0  -2  388.32    9.15
  -2   0  -2  391.45    9.30
   2   0   2  373.38    9.16
  -2   0  -2  381.10    9.16
   2   0   2  383.62    9.19
  -2   0  -2  395.89    9.27
   3   0   2   -0.05    0.05
  -3   0  -2    0.09    0.06
   3   0   2    0.01    0.05
   4   0   2  424.34    9.98
  -4   0  -2  404.49    9.97
   4   0   2  418.31    9.98
   4   0   2  419.85    9.95
  -4   0  -2  423.97    9.96
   5   0   2    0.06    0.09
   5   0   2    0.06    0.09
   5   0   2   -0.02    0.08
  -5   0  -2   -0.01    0.09
  -5   0  -2    0.05    0.11
  -6   0  -2  147.30    3.63
  -6   0  -2  146.21    3.66
   6   0   2  146.35    3.63
   6   0   2  147.09    3.64
  -7   0  -2    0.04    0.13
   7   0   2    0.06    0.11
   7   0   2    0.01    0.08
  -7   0  -2    0.01    0.10
   8   0   2    8.31    0.39
   8   0   2    7.87    0.41
  -8   0  -2    8.07    0.42
  -8   0  -2    8.27    0.40
  -9   0  -2    0.27    0.16
  -9   0  -2    0.07    0.13
   9   0   2    0.03    0.11
   9   0   2    0.25    0.15
  10   0   2   12.60    0.56
 -10   0  -2   12.83    0.57
  10   0   2   13.74    0.61
 -10   0  -2   12.35    0.60
 -11   0  -2   -0.17    0.16
  11   0   2    0.06    0.18
 -11   0  -2   -0.01    0.19
  12   0   2    0.07    0.21
 -12   0  -2   -0.04    0.20
 -12   0  -2   -0.01    0.23
 -13   0  -2    0.08    0.25
  13   0   2   -0.30    0.21
 -13   0  -2   -0.15    0.21
 -14   0  -2    2.91    0.38
 -15   0  -2   -0.14    0.25
 -16   0  -2    4.30    0.49
 -16  -1   2    3.00    0.44
 -16   1   2    4.20    0.46
 -15  -1   2    1.55    0.33
  15  -1  -2    1.20    0.32
 -15   1   2    1.14    0.29
 -14  -1   2    7.84    0.56
  14  -1  -2    8.21    0.60
 -14   1   2    7.38    0.53
  13  -1  -2   14.02    0.71
 -13  -1   2   11.83    0.64
 -13   1   2   12.30    0.63
  13   1  -2   12.22    0.66
  12  -1  -2   15.06    0.72
 -12  -1   2   14.96    0.69
 -12   1   2   15.28    0.68
  12   1  -2   15.37    0.70
 -11  -1   2    0.37    0.19
  11  -1  -2   -0.11    0.18
 -11  -1   2    0.22    0.16
  11   1  -2    0.08    0.17
 -11   1   2    0.04    0.17
 -10  -1   2   34.91    1.08
  10  -1  -2   33.68    1.11
 -10  -1   2   34.27    1.09
 -10   1   2   34.58    1.07
  10   1  -2   33.08    1.05
  10   1  -2   33.90    1.09
   9  -1  -2    1.47    0.19
  -9  -1   2    1.55    0.23
   9  -1  -2    1.68    0.23
  -9  -1   2    1.53    0.20
   9   1  -2    1.69    0.20
  -9   1   2    1.51    0.20
   9   1  -2    1.48    0.22
   8  -1  -2  267.20    6.53
  -8  -1   2  265.75    6.50
   8  -1  -2  252.28    6.48
  -8  -1   2  269.55    6.50
   8   1  -2  272.19    6.49
  -8   1   2  271.26    6.49
   8   1  -2  269.21    6.52
  -7  -1   2    6.88    0.33
  -7  -1   2    6.71    0.33
   7  -1  -2    6.33    0.35
   7  -1  -2    6.47    0.31
   7   1  -2    6.48    0.31
   7   1  -2    6.96    0.33
   7   1  -2    6.47    0.33
  -7   1   2    6.80    0.33
   6  -1  -2  169.62    4.32
  -6  -1   2  174.65    4.31
   6  -1  -2  175.94    4.34
  -6  -1   2  175.17    4.31
   6  -1  -2  170.80    4.30
   6   1  -2  177.53    4.33
  -6   1   2  181.57    4.31
   6   1  -2  181.60    4.31
   6   1  -2  182.01    4.32
   5  -1  -2    9.01    0.36
  -5  -1   2    9.83    0.34
   5  -1  -2    9.72    0.35
  -5  -1   2    9.63    0.35
   5  -1  -2    8.85    0.34
   5   1  -2    9.33    0.35
   5   1  -2    7.86    0.33
  -5   1   2    9.45    0.35
   5   1  -2   10.01    0.35
   4  -1  -2    1.06    0.11
  -4  -1   2    1.21    0.12
  -4  -1   2    1.10    0.12
   4  -1  -2    0.92    0.11
  -4  -1   2    1.32    0.12
  -4   1   2    1.14    0.11
   4   1  -2    1.12    0.12
   4   1  -2    1.10    0.11
  -3  -1   2    0.09    0.05
  -3  -1   2    0.06    0.05
   3  -1  -2    0.16    0.06
   3  -1  -2    0.09    0.04
   3   1  -2    0.18    0.05
  -3   1   2    0.13    0.05
   3   1  -2    0.20    0.05
   3   1  -2    0.06    0.05
   2  -1  -2    0.05    0.05
  -2  -1   2    0.20    0.06
  -2  -1   2    0.30    0.07
   2  -1  -2    0.13    0.05
  -2   1   2    0.21    0.05
  -2   1   2    0.31    0.05
   2   1  -2    0.35    0.07
   2   1  -2    0.58    0.08
  -1  -1   2   17.76    0.46
  -1  -1   2   18.24    0.45
   1  -1  -2   17.44    0.44
   1  -1  -2   15.62    0.45
   0  -1   2    4.87    0.16
   0  -1  -2    4.71    0.15
   0  -1  -2    4.69    0.20
   0  -1  -2    4.48    0.16
   0  -1  -2    4.81    0.15
   0  -1   2    4.89    0.17
   0   1   2    4.11    0.15
  -1  -1  -2   37.01    0.99
   1  -1   2   38.57    0.95
   1  -1   2   37.57    0.96
  -1  -1  -2   37.61    0.96
   1  -1   2   37.71    0.96
  -1  -1  -2   38.51    0.96
   1   1   2   42.27    0.97
  -1   1  -2   38.45    0.95
  -1   1  -2   38.64    0.95
   1   1   2   37.00    0.99
  -2  -1  -2   24.17    0.67
   2  -1   2   23.46    0.64
  -2  -1  -2   24.16    0.64
  -2  -1  -2   23.88    0.65
   2  -1   2   22.87    0.63
   2   1   2   23.13    0.67
   2   1   2   24.05    0.63
  -2   1  -2   24.31    0.63
  -2   1  -2   23.66    0.63
  -3  -1  -2    0.08    0.06
   3  -1   2   -0.06    0.05
   3  -1   2    0.06    0.07
  -3  -1  -2    0.20    0.09
   3  -1   2   -0.10    0.05
   3  -1   2   -0.05    0.06
  -3  -1  -2   -0.02    0.05
  -3   1  -2   -0.05    0.07
  -3   1  -2   -0.12    0.03
  -3   1  -2    0.00    0.06
   3   1   2   -0.10    0.05
   3   1   2   -0.07    0.06
  -4  -1  -2  338.06    8.07
   4  -1   2  331.96    8.05
   4  -1   2  332.24    8.03
   4  -1   2  333.82    8.05
  -4  -1  -2  339.22    8.03
   4   1   2  344.27    8.04
  -4   1  -2  337.28    8.02
  -4   1  -2  340.31    8.06
   4   1   2  329.77    8.07
  -5  -1  -2   40.03    1.10
   5  -1   2   39.76    1.10
   5  -1   2   39.26    1.09
  -5  -1  -2   40.63    1.12
   5  -1   2   40.67    1.11
   5   1   2   39.51    1.12
  -5   1  -2   40.69    1.09
  -5   1  -2   39.28    1.08
   5   1   2   40.30    1.10
  -5   1  -2   40.96    1.12
  -6  -1  -2   66.77    1.77
   6  -1   2   66.08    1.75
   6  -1   2   63.96    1.74
  -6  -1  -2   66.04    1.75
   6   1   2   66.99    1.74
  -6   1  -2   67.54    1.74
   6   1   2   66.91    1.75
  -6   1  -2   67.55    1.73
  -6   1  -2   67.20    1.78
  -7  -1  -2    0.04    0.10
   7  -1   2    0.14    0.12
   7  -1   2   -0.04    0.08
  -7  -1  -2    0.10    0.13
  -7   1  -2    0.08    0.08
   7   1   2    0.06    0.08
  -7   1  -2   -0.08    0.10
   7   1   2    0.01    0.11
  -7   1  -2    0.18    0.13
   8  -1   2   25.97    0.85
  -8  -1  -2   25.79    0.86
  -8  -1  -2   25.61    0.83
   8  -1   2   24.89    0.82
  -8   1  -2   26.30    0.83
  -8   1  -2   25.89    0.87
   8   1   2   25.17    0.82
  -8   1  -2   25.83    0.81
   8   1   2   25.45    0.83
   9  -1   2    0.32    0.17
   9  -1   2    0.29    0.14
  -9  -1  -2    0.24    0.18
  -9  -1  -2    0.27    0.15
  -9   1  -2    0.48    0.19
  -9   1  -2    0.22    0.16
  -9   1  -2    0.36    0.12
   9   1   2    0.36    0.13
   9   1   2    0.50    0.16
 -10  -1  -2   14.74    0.66
  10  -1   2   15.24    0.67
 -10  -1  -2   15.47    0.65
 -10   1  -2   16.25    0.69
  10   1   2   15.65    0.62
  10   1   2   16.21    0.66
 -10   1  -2   15.11    0.63
 -10   1  -2   14.61    0.59
 -11  -1  -2   23.24    0.87
  11  -1   2   23.03    0.89
 -11  -1  -2   21.58    0.87
  11   1   2   23.21    0.88
 -11   1  -2   22.66    0.85
 -12  -1  -2   38.43    1.31
  12  -1   2   40.06    1.33
 -12  -1  -2   38.30    1.28
  12   1   2   39.13    1.30
 -12   1  -2   39.02    1.27
 -13  -1  -2    1.64    0.34
  13  -1   2    1.19    0.30
 -13  -1  -2    1.00    0.29
 -13   1  -2    1.25    0.28
 -14  -1  -2    4.02    0.44
 -14  -1  -2    3.63    0.47
  14  -1   2    3.29    0.42
 -14   1  -2    3.27    0.40
  15  -1   2    0.28    0.28
 -15  -1  -2    0.23    0.26
 -15  -1  -2    0.30    0.30
 -15   1  -2    0.40    0.27
 -16   1  -2   -0.16    0.24
  16  -2  -2    6.86    0.69
 -16   2   2    6.43    0.57
  15  -2  -2    0.58    0.30
 -15   2   2    0.44    0.25
  14  -2  -2   14.89    0.79
 -14   2   2   13.44    0.68
  13  -2  -2    2.52    0.37
 -13  -2   2    2.11    0.32
 -13  -2   2    2.56    0.36
 -13   2   2    2.21    0.31
  12  -2  -2   32.06    1.15
 -12  -2   2   32.56    1.10
 -12  -2   2   32.04    1.10
 -12   2   2   30.93    1.05
 -11  -2   2   16.89    0.68
  11  -2  -2   16.08    0.73
 -11  -2   2   16.03    0.69
  11   2  -2   17.03    0.69
 -11   2   2   15.68    0.65
 -10  -2   2    1.02    0.20
 -10  -2   2    1.25    0.22
  10  -2  -2    1.05    0.24
 -10   2   2    1.15    0.20
  10   2  -2    1.15    0.19
  10   2  -2    0.83    0.19
   9  -2  -2   10.99    0.55
  -9  -2   2   11.71    0.51
  -9  -2   2   11.94    0.51
  -9   2   2   12.48    0.49
   9   2  -2   11.29    0.48
   9   2  -2   11.56    0.51
   8  -2  -2   17.82    0.66
  -8  -2   2   18.06    0.63
  -8  -2   2   17.73    0.64
   8   2  -2   17.96    0.63
  -8   2   2   18.06    0.61
   8   2  -2   18.44    0.62
   7  -2  -2   -0.14    0.11
  -7  -2   2    0.14    0.12
  -7  -2   2   -0.11    0.10
   7   2  -2   -0.01    0.08
   7   2  -2   -0.11    0.09
   7   2  -2   -0.15    0.06
  -6  -2   2    0.87    0.09
  -6  -2   2    0.91    0.15
   6  -2  -2    0.69    0.14
   6  -2  -2    0.60    0.11
  -6  -2   2    0.73    0.12
   6   2  -2    0.81    0.13
   6   2  -2    1.01    0.14
   6   2  -2    0.69    0.11
  -6   2   2    0.66    0.12
  -5  -2   2   -0.05    0.05
   5  -2  -2    0.00    0.06
  -5  -2   2   -0.06    0.07
  -5  -2   2    0.13    0.09
  -5  -2   2   -0.08    0.06
   5  -2  -2   -0.06    0.08
   5   2  -2   -0.08    0.07
   5   2  -2    0.13    0.07
   5   2  -2   -0.05    0.06
  -5   2   2   -0.17    0.07
  -4  -2   2    4.42    0.21
   4  -2  -2    4.24    0.17
   4  -2  -2    4.01    0.21
  -4  -2   2    4.34    0.19
   4  -2  -2    4.32    0.19
  -4  -2   2    4.47    0.21
  -4  -2   2    4.21    0.20
   4   2  -2    4.47    0.19
   4   2  -2    4.08    0.19
   3  -2  -2    4.13    0.16
  -3  -2   2    4.16    0.18
  -3  -2   2    4.07    0.18
  -3  -2   2    4.16    0.17
  -3  -2   2    4.13    0.18
   3  -2  -2    3.72    0.17
   3  -2  -2    3.90    0.16
  -3   2   2    3.99    0.17
   3   2  -2    4.02    0.17
   3   2  -2    4.24    0.16
  -2  -2   2   22.25    0.56
   2  -2  -2   20.53    0.51
   2  -2  -2   19.59    0.54
  -2   2   2   20.38    0.52
   1  -2  -2   38.22    0.88
  -1   2   2   38.92    0.89
   0  -2  -2  501.98   10.53
   0   2   2  521.97   10.51
  -1  -2  -2  177.34    4.35
  -1  -2  -2  178.42    4.26
   1   2   2  178.81    4.35
   1   2   2  181.81    3.75
   2  -2   2   18.92    0.50
   2  -2   2   18.04    0.50
  -2  -2  -2   18.89    0.51
   2  -2   2   17.81    0.53
  -2  -2  -2   18.19    0.57
  -2  -2  -2   18.75    0.51
   2   2   2   18.68    0.49
   2   2   2   19.39    0.58
   3  -2   2   31.12    0.83
   3  -2   2   30.75    0.82
  -3  -2  -2   31.56    0.89
  -3  -2  -2   32.64    0.83
   3  -2   2   31.12    0.85
   3  -2   2   30.79    0.83
   3   2   2   31.13    0.75
   3   2   2   30.99    0.89
   4  -2   2   60.99    1.57
   4  -2   2   60.39    1.56
  -4  -2  -2   61.82    1.62
   4  -2   2   60.08    1.59
   4  -2   2   61.92    1.57
  -4  -2  -2   63.06    1.57
  -4  -2  -2   61.61    1.57
   4   2   2   62.36    1.38
  -4   2  -2   62.03    1.54
   4   2   2   60.84    1.63
  -5  -2  -2   16.36    0.52
  -5  -2  -2   15.03    0.55
  -5  -2  -2   16.13    0.52
   5  -2   2   15.35    0.53
   5  -2   2   14.90    0.52
   5  -2   2   15.09    0.51
  -5   2  -2   16.98    0.49
  -5   2  -2   16.33    0.50
   5   2   2   16.26    0.57
   5   2   2   15.15    0.50
   5   2   2   15.98    0.45
   6  -2   2   67.31    1.80
  -6  -2  -2   69.49    1.80
   6  -2   2   68.19    1.81
  -6  -2  -2   68.12    1.84
   6   2   2   69.84    1.79
   6   2   2   68.36    1.54
  -6   2  -2   71.74    1.78
  -6   2  -2   67.91    1.77
  -7  -2  -2    3.59    0.28
  -7  -2  -2    4.53    0.32
   7  -2   2    3.76    0.31
  -7   2  -2    4.25    0.28
  -7   2  -2    4.35    0.25
   7   2   2    3.86    0.28
   7   2   2    4.07    0.22
  -8  -2  -2    3.19    0.28
  -8  -2  -2    3.41    0.31
   8  -2   2    3.22    0.31
   8   2   2    3.44    0.28
  -8   2  -2    3.40    0.27
   8   2   2    3.40    0.20
  -8   2  -2    3.53    0.24
   9  -2   2   -0.08    0.16
  -9  -2  -2    0.26    0.19
  -9  -2  -2    0.10    0.14
   9   2   2    0.14    0.13
  -9   2  -2    0.13    0.09
  -9   2  -2    0.11    0.14
   9   2   2    0.21    0.09
 -10  -2  -2    0.73    0.25
  10  -2   2    0.72    0.24
 -10  -2  -2    0.63    0.20
 -10   2  -2    0.59    0.14
 -10   2  -2    0.55    0.20
  10   2   2    0.41    0.18
 -11  -2  -2    0.10    0.18
  11  -2   2    0.36    0.23
 -11  -2  -2    0.30    0.22
 -11   2  -2    0.23    0.18
  12  -2   2    4.07    0.44
 -12  -2  -2    4.19    0.41
 -12  -2  -2    4.16    0.44
 -12   2  -2    3.90    0.40
  13  -2   2    0.75    0.29
 -13  -2  -2    0.64    0.28
 -13   2  -2    0.46    0.22
  14  -2   2   12.62    0.76
 -14  -2  -2   12.61    0.73
 -14   2  -2   11.86    0.65
  15  -2   2    0.60    0.31
 -15  -2  -2    0.84    0.31
 -15   2  -2    0.21    0.25
  16  -2   2   15.28    0.93
  16  -3  -2    1.02    0.37
  15  -3  -2    0.80    0.33
 -15  -3   2    0.59    0.26
 -15   3   2    0.55    0.25
 -14  -3   2    5.72    0.48
  14  -3  -2    5.49    0.55
 -14   3   2    4.61    0.42
 -13  -3   2    9.40    0.56
  13  -3  -2   10.38    0.66
 -13   3   2    8.97    0.51
 -12  -3   2    9.29    0.53
  12  -3  -2    9.79    0.62
 -12   3   2    8.34    0.48
 -11  -3   2    0.68    0.21
  11  -3  -2    0.69    0.24
 -11  -3   2    0.44    0.21
 -11   3   2    0.54    0.18
 -10  -3   2   23.39    0.83
 -10  -3   2   24.49    0.86
  10  -3  -2   25.26    0.91
  10   3  -2   23.86    0.78
 -10   3   2   24.34    0.77
  -9  -3   2    8.47    0.42
   9  -3  -2    8.14    0.46
  -9  -3   2    8.73    0.43
  -9   3   2    8.41    0.36
   9   3  -2    8.33    0.39
   9   3  -2    8.49    0.37
   8  -3  -2   62.94    1.73
  -8  -3   2   61.14    1.41
  -8  -3   2   64.15    1.70
  -8  -3   2   62.82    1.69
   8   3  -2   64.94    1.64
   8   3  -2   58.27    1.65
  -7  -3   2    7.23    0.28
  -7  -3   2    7.56    0.36
   7  -3  -2    6.83    0.37
  -7  -3   2    7.39    0.35
   7   3  -2    7.40    0.39
  -6  -3   2    0.77    0.12
  -6  -3   2    0.51    0.12
  -6  -3   2    0.65    0.12
   6  -3  -2    0.57    0.14
  -6  -3   2    0.88    0.15
   6  -3  -2    0.61    0.10
   6   3  -2    0.67    0.13
   6   3  -2    0.65    0.12
  -5  -3   2    2.38    0.19
   5  -3  -2    2.02    0.19
  -5  -3   2    2.00    0.17
  -5  -3   2    1.76    0.17
   5  -3  -2    2.17    0.16
  -5  -3   2    1.75    0.16
   5   3  -2    2.03    0.14
   5   3  -2    2.19    0.17
  -4  -3   2  104.73    2.27
  -4  -3   2  107.31    2.56
   4  -3  -2  102.37    2.24
  -4  -3   2  104.63    2.54
   4  -3  -2  100.58    2.55
  -4  -3   2  102.29    2.56
   4   3  -2  103.18    2.58
  -3  -3   2   57.44    1.33
   3  -3  -2   54.58    1.42
   3  -3  -2   57.00    1.30
  -3  -3   2   56.80    1.45
  -3  -3   2   60.28    1.44
  -3   3   2   56.95    1.32
   3   3  -2   57.50    1.47
  -2  -3   2   18.39    0.53
   2  -3  -2   18.68    0.51
  -2  -3   2   18.37    0.53
  -2   3   2   18.33    0.52
   1  -3  -2  107.22    2.30
  -1  -3   2  106.00    2.60
  -1   3   2  105.12    2.31
   0  -3  -2   19.07    0.53
   0   3   2   19.56    0.55
  -1  -3  -2  313.24    6.55
  -1  -3  -2  314.10    7.59
   1   3   2  317.85    6.56
  -2  -3  -2    0.04    0.06
  -2  -3  -2    0.29    0.08
  -2  -3  -2    0.37    0.11
   2   3   2    0.28    0.10
   2   3   2    0.14    0.08
  -3  -3  -2   27.45    0.84
  -3  -3  -2   28.02    0.76
  -3  -3  -2   27.84    0.75
   3  -3   2   27.70    0.75
   3   3   2   28.44    0.86
   3   3   2   27.59    0.73
  -4  -3  -2   31.29    0.93
   4  -3   2   30.99    0.85
  -4  -3  -2   32.78    0.86
   4  -3   2   31.13    0.86
   4  -3   2   29.00    0.89
   4   3   2   32.08    0.81
   4   3   2   30.75    0.94
  -5  -3  -2    0.59    0.12
  -5  -3  -2    0.71    0.11
  -5  -3  -2    0.69    0.16
   5  -3   2    0.61    0.12
   5   3   2    0.60    0.09
   5   3   2    0.69    0.12
  -6  -3  -2  122.05    3.11
   6  -3   2  120.88    3.06
  -6  -3  -2  121.25    3.06
  -6  -3  -2  123.33    3.06
   6   3   2  121.46    2.67
   6   3   2  123.03    3.01
  -7  -3  -2   16.76    0.64
  -7  -3  -2   16.77    0.60
   7  -3   2   15.90    0.60
   7   3   2   16.85    0.52
  -8  -3  -2   58.09    1.63
   8  -3   2   57.95    1.61
  -8  -3  -2   57.52    1.59
   8   3   2   55.95    1.36
   8   3   2   55.71    1.54
  -9  -3  -2    5.20    0.37
  -9  -3  -2    5.62    0.40
   9  -3   2    5.26    0.40
  -9   3  -2    5.45    0.30
   9   3   2    5.59    0.29
  -9   3  -2    4.75    0.32
  10  -3   2   17.25    0.74
 -10  -3  -2   18.25    0.74
 -10  -3  -2   16.89    0.70
 -10   3  -2   17.54    0.65
  10   3   2   17.78    0.56
 -10   3  -2   17.36    0.62
  11  -3   2    0.11    0.23
 -11  -3  -2   -0.03    0.22
  11   3   2    0.08    0.11
 -11   3  -2   -0.15    0.16
  12  -3   2   28.90    1.09
 -12  -3  -2   27.28    1.05
 -12   3  -2   27.81    0.95
  13  -3   2    2.30    0.40
 -13  -3  -2    2.50    0.40
 -13   3  -2    1.54    0.27
  14  -3   2    4.03    0.51
 -14  -3  -2    3.93    0.48
 -14   3  -2    3.38    0.37
  15  -3   2    0.30    0.31
 -15  -3  -2   -0.10    0.27
 -15  -4   2    5.70    0.53
  15  -4  -2    5.34    0.58
  14  -4  -2    7.84    0.68
 -14  -4   2    7.40    0.54
 -13  -4   2    0.42    0.23
  13  -4  -2    0.17    0.27
  12  -4  -2   19.68    0.87
 -12  -4   2   19.10    0.79
  11  -4  -2    0.61    0.24
 -11  -4   2    0.34    0.19
 -10  -4   2    9.51    0.49
  10  -4  -2    9.26    0.54
  -9  -4   2    1.39    0.22
  -9  -4   2    1.15    0.23
   9  -4  -2    0.73    0.23
  -8  -4   2   11.95    0.41
  -8  -4   2   11.73    0.49
  -8  -4   2   11.87    0.50
   8  -4  -2   11.15    0.52
   8  -4  -2   11.48    0.39
   7  -4  -2    8.18    0.42
  -7  -4   2    7.88    0.37
  -7  -4   2    7.55    0.33
  -7  -4   2    7.21    0.38
   7  -4  -2    7.87    0.33
  -7  -4   2    8.10    0.39
  -6  -4   2   20.74    0.65
   6  -4  -2   20.24    0.58
  -6  -4   2   19.83    0.60
   6  -4  -2   19.61    0.65
  -6  -4   2   19.85    0.63
  -6  -4   2   20.13    0.66
   6   4  -2   19.47    0.67
  -5  -4   2   32.70    0.91
   5  -4  -2   32.42    0.85
  -5  -4   2   33.15    0.87
  -5  -4   2   32.94    0.93
   5  -4  -2   32.37    0.92
  -5  -4   2   32.46    0.94
   5   4  -2   33.10    0.96
  -4  -4   2   90.28    2.29
   4  -4  -2   92.19    2.04
  -4  -4   2   92.21    2.06
   4  -4  -2   87.15    2.24
  -4  -4   2   93.27    2.26
   4   4  -2   89.81    2.31
  -3  -4   2    0.99    0.15
  -3  -4   2    0.45    0.13
  -2  -4   2  107.45    2.70
  -2  -4   2  112.50    2.43
   2  -4  -2  107.54    2.40
  -2   4   2  106.46    2.41
  -1  -4   2   80.26    1.84
  -1  -4   2   79.73    2.04
   1  -4  -2   79.46    1.82
  -1   4   2   80.10    1.84
   0  -4   2  110.16    2.43
   0  -4  -2  110.60    2.41
   0  -4  -2  105.46    2.78
   0   4   2  108.11    2.42
  -1  -4  -2    4.34    0.29
  -1  -4  -2    3.95    0.23
   1   4   2    4.41    0.26
  -2  -4  -2  109.38    2.39
  -2  -4  -2  108.39    2.77
   2   4   2  106.44    2.42
  -3  -4  -2   15.87    0.46
  -3  -4  -2   15.39    0.49
  -3  -4  -2   15.91    0.58
   3  -4   2   16.01    0.46
  -3  -4  -2   15.87    0.47
   3   4   2   15.65    0.52
   4  -4   2   54.56    1.42
  -4  -4  -2   54.37    1.53
  -4  -4  -2   56.23    1.42
   4   4   2   54.32    1.34
  -5  -4  -2    5.66    0.35
   5  -4   2    5.30    0.28
   5  -4   2    5.34    0.27
  -5  -4  -2    5.04    0.26
  -5  -4  -2    5.40    0.27
   5   4   2    5.40    0.30
   6  -4   2    8.22    0.38
  -6  -4  -2    8.12    0.43
  -6  -4  -2    8.72    0.37
  -6  -4  -2    8.51    0.37
   6   4   2    7.68    0.36
  -7  -4  -2    0.69    0.15
  -7  -4  -2    0.73    0.20
   7  -4   2    0.58    0.15
   7   4   2    0.62    0.15
  -8  -4  -2   11.44    0.56
   8  -4   2   11.91    0.54
  -8  -4  -2   11.46    0.50
   8   4   2   11.32    0.46
  -9  -4  -2   11.48    0.57
   9  -4   2   10.99    0.56
   9   4   2   10.31    0.45
  10  -4   2    0.36    0.22
 -10  -4  -2    0.26    0.21
  10   4   2    0.33    0.15
 -11  -4  -2    1.27    0.29
  11  -4   2    1.07    0.28
  11   4   2    1.00    0.18
  12  -4   2    5.93    0.57
 -12  -4  -2    5.08    0.49
  13  -4   2   11.03    0.74
 -13  -4  -2    9.39    0.63
  14  -4   2    0.09    0.33
 -14  -4  -2    0.69    0.32
  15  -4   2    1.46    0.41
  15  -5  -2    1.46    0.41
  14  -5  -2    1.52    0.40
 -14  -5   2    1.61    0.33
 -13  -5   2    2.32    0.36
  13  -5  -2    2.41    0.41
  12  -5  -2   13.79    0.75
 -12  -5   2   12.44    0.63
  11  -5  -2    1.10    0.30
 -11  -5   2    1.16    0.25
  10  -5  -2   12.34    0.63
 -10  -5   2   11.52    0.56
   9  -5  -2    5.48    0.42
   9  -5  -2    4.60    0.29
  -9  -5   2    5.42    0.37
  -8  -5   2   41.09    1.24
   8  -5  -2   44.67    1.28
   8  -5  -2   43.01    1.08
  -8  -5   2   40.98    1.09
   7  -5  -2    7.77    0.41
  -7  -5   2    8.20    0.38
  -7  -5   2    8.22    0.37
   7  -5  -2    7.96    0.36
  -7  -5   2    7.91    0.41
  -6  -5   2   67.21    1.79
   6  -5  -2   66.20    1.76
  -6  -5   2   67.68    1.62
  -6  -5   2   66.58    1.74
   6  -5  -2   66.47    1.59
  -6  -5   2   66.63    1.76
   5  -5  -2   10.28    0.42
   5  -5  -2   10.51    0.44
  -5  -5   2   10.96    0.45
  -5  -5   2   11.39    0.45
  -5  -5   2   10.53    0.41
   4  -5  -2   29.52    0.82
  -4  -5   2   29.14    0.88
   4  -5  -2   28.03    0.79
  -4  -5   2   29.66    0.81
  -4  -5   2   29.19    0.84
  -3  -5   2   17.17    0.59
  -3  -5   2   17.59    0.59
   3  -5  -2   16.67    0.57
   2  -5  -2    0.34    0.12
  -2  -5   2    0.42    0.12
  -2  -5   2    0.50    0.14
  -1  -5   2   16.33    0.57
  -1  -5   2   15.93    0.56
   1  -5  -2   16.13    0.54
  -1   5   2   14.95    0.56
   0  -5  -2    1.39    0.22
   0  -5   2    1.30    0.18
   0  -5  -2    1.63    0.20
   0   5   2    1.50    0.20
   1  -5   2    3.50    0.26
  -1  -5  -2    3.24    0.29
  -1  -5  -2    3.09    0.23
   1   5   2    2.41    0.25
   2  -5   2   24.46    0.75
  -2  -5  -2   24.30    0.72
  -2  -5  -2   24.08    0.83
   2   5   2   23.73    0.75
   3  -5   2    5.25    0.32
  -3  -5  -2    5.51    0.36
  -3  -5  -2    5.20    0.29
   3   5   2    4.76    0.32
  -4  -5  -2   76.75    1.95
  -4  -5  -2   78.27    2.11
   4  -5   2   78.20    1.96
   4  -5   2   76.53    1.85
  -4  -5  -2   77.23    1.81
   4   5   2   78.18    1.87
  -5  -5  -2    6.43    0.40
   5  -5   2    6.41    0.34
  -5  -5  -2    5.84    0.29
   5  -5   2    6.01    0.31
   5   5   2    5.71    0.35
   6  -5   2   17.07    0.60
   6  -5   2   17.03    0.60
  -6  -5  -2   16.66    0.67
  -6  -5  -2   16.04    0.57
   6   5   2   16.44    0.61
   7  -5   2    0.61    0.15
   7  -5   2    0.36    0.16
  -7  -5  -2    0.54    0.22
   7   5   2    0.56    0.16
   8  -5   2   11.59    0.48
  -8  -5  -2   11.53    0.58
   8  -5   2   11.00    0.55
   8   5   2   10.93    0.49
   9  -5   2    7.54    0.39
  -9  -5  -2    7.35    0.50
   9  -5   2    7.63    0.50
   9   5   2    6.97    0.41
  10  -5   2   10.62    0.60
 -10  -5  -2    9.24    0.57
  10   5   2    9.19    0.47
 -11  -5  -2    9.83    0.61
  11  -5   2   11.74    0.68
 -12  -5  -2    2.74    0.40
  12  -5   2    2.83    0.42
 -13  -5  -2    0.42    0.29
  13  -5   2    0.76    0.33
 -14  -5  -2    1.41    0.36
  14  -5   2    1.58    0.42
  14  -6  -2    1.12    0.40
  13  -6  -2    1.43    0.37
 -12  -6   2    2.27    0.34
  12  -6  -2    2.36    0.40
  11  -6  -2    0.73    0.29
 -11  -6   2    0.35    0.23
  10  -6  -2    0.48    0.27
 -10  -6   2    0.73    0.22
  -9  -6   2    1.08    0.23
   9  -6  -2    0.88    0.26
   8  -6  -2   -0.08    0.20
  -8  -6   2    0.31    0.19
  -7  -6   2    2.06    0.26
   7  -6  -2    1.65    0.25
   6  -6  -2    7.60    0.38
  -6  -6   2    7.92    0.41
  -5  -6   2    0.18    0.14
  -5  -6   2   -0.07    0.10
   5  -6  -2   -0.21    0.11
  -4  -6   2    2.97    0.27
  -3  -6   2   21.54    0.74
  -2  -6   2   28.20    0.90
  -1  -6   2    3.44    0.29
   0  -6  -2    5.19    0.38
  -1  -6  -2    3.66    0.34
   1   6   2    3.61    0.30
  -2  -6  -2    2.68    0.33
   2   6   2    2.69    0.28
  -3  -6  -2    0.05    0.15
   3   6   2   -0.04    0.13
  -4  -6  -2   10.96    0.39
   4  -6   2   11.51    0.41
  -4  -6  -2   11.00    0.55
   4   6   2   11.11    0.51
   5  -6   2    9.06    0.40
  -5  -6  -2    9.24    0.51
   5   6   2    8.50    0.45
  -6  -6  -2   18.75    0.77
   6  -6   2   19.56    0.68
   6   6   2   18.97    0.70
   7  -6   2    3.60    0.37
   7   6   2    3.36    0.35
  -8  -6  -2    9.96    0.57
   8  -6   2    9.96    0.55
   8   6   2    9.71    0.50
  -9  -6  -2    0.63    0.25
   9  -6   2    0.39    0.25
  10  -6   2    0.22    0.25
 -10  -6  -2    0.46    0.26
 -11  -6  -2    0.99    0.30
  11  -6   2    0.69    0.30
 -12  -6  -2   13.81    0.77
  12  -6   2   16.73    0.84
  13  -6   2    5.04    0.57
 -13  -6  -2    4.23    0.50
  13  -7  -2    0.14    0.32
  12  -7  -2    5.78    0.60
  11  -7  -2    2.20    0.37
  10  -7  -2    4.35    0.46
   9  -7  -2   -0.09    0.23
  -9  -7   2   -0.02    0.18
   8  -7  -2    3.59    0.37
  -8  -7   2    4.15    0.37
  -7  -7   2    3.61    0.34
   7  -7  -2    3.36    0.34
   6  -7  -2   13.76    0.55
  -6  -7   2   14.10    0.59
   5  -7  -2    1.63    0.21
  -5  -7   2    2.06    0.25
  -4  -7   2    7.91    0.43
  -3  -7   2    2.15    0.27
  -2  -7   2    0.73    0.21
   1  -7  -2    0.77    0.25
  -1  -7   2    1.15    0.23
   0  -7   2    3.08    0.34
   0  -7  -2    2.49    0.35
  -1  -7  -2    1.67    0.29
  -2  -7  -2    3.59    0.38
  -3  -7  -2    4.65    0.42
   4  -7   2    8.78    0.38
  -4  -7  -2    9.54    0.55
  -5  -7  -2   20.44    0.83
   5  -7   2   19.65    0.67
   6  -7   2    0.17    0.17
  -6  -7  -2    0.34    0.21
  -7  -7  -2    9.79    0.59
   7  -7   2   10.30    0.52
   8  -7   2   24.67    0.90
  -8  -7  -2   23.69    0.95
  -9  -7  -2    6.28    0.51
   9  -7   2    6.01    0.52
  10  -7   2    7.84    0.59
 -10  -7  -2    7.69    0.57
 -11  -7  -2   -0.27    0.22
  11  -7   2    0.07    0.28
  12  -7   2    2.82    0.45
 -12  -7  -2    2.17    0.40
  11  -8  -2    2.05    0.40
  10  -8  -2    2.55    0.39
   9  -8  -2    0.81    0.30
   8  -8  -2    4.00    0.42
   7  -8  -2    0.63    0.22
  -6  -8   2    1.93    0.28
   6  -8  -2    2.28    0.27
  -5  -8   2    6.72    0.44
  -4  -8   2   20.17    0.78
  -3  -8   2    8.01    0.49
  -2  -8   2   16.41    0.71
  -1  -8   2    5.56    0.44
   1  -8  -2    6.83    0.51
   0  -8  -2    5.90    0.48
   0  -8   2    6.26    0.45
  -1  -8  -2    5.66    0.48
  -2  -8  -2   12.11    0.66
  -3  -8  -2    8.63    0.57
  -4  -8  -2   13.86    0.71
   5  -8   2    0.31    0.17
  -5  -8  -2    0.16    0.24
  -6  -8  -2    0.99    0.28
   6  -8   2    1.55    0.25
  -7  -8  -2    1.20    0.30
   7  -8   2    1.27    0.26
  -8  -8  -2    6.64    0.55
   8  -8   2    6.66    0.51
   9  -8   2    0.14    0.25
  -9  -8  -2    0.41    0.26
 -10  -8  -2   -0.34    0.25
  10  -8   2    0.06    0.28
 -11  -8  -2    2.24    0.41
  11  -8   2    2.70    0.45
   9  -9  -2    2.41    0.38
   8  -9  -2    2.99    0.37
   7  -9  -2    2.04    0.30
   6  -9  -2    7.46    0.45
   2  -9  -2    1.59    0.36
  -2  -9   2    1.56    0.30
  -1  -9   2    5.04    0.46
   1  -9  -2    6.35    0.54
   0  -9  -2    0.71    0.30
   0  -9   2    0.58    0.26
   1  -9   2    0.81    0.26
  -1  -9  -2    0.71    0.28
  -2  -9  -2    1.08    0.31
  -3  -9  -2    0.91    0.28
  -4  -9  -2    2.28    0.37
   5  -9   2    0.85    0.22
  -5  -9  -2    1.26    0.32
  -6  -9  -2    2.00    0.36
   6  -9   2    1.48    0.28
  -7  -9  -2    0.94    0.29
   7  -9   2    0.93    0.27
  -8  -9  -2    3.23    0.46
   8  -9   2    3.89    0.44
   9  -9   2    1.11    0.34
   3 -10  -2    4.15    0.56
   2 -10  -2    1.50    0.38
   1 -10  -2   -0.06    0.25
   0 -10  -2    2.23    0.42
  -1 -10  -2    4.88    0.57
  -2 -10  -2    1.24    0.34
  -3 -10  -2    5.06    0.56
  -4 -10  -2    0.80    0.30
  -5 -10  -2    0.49    0.29
   6 -10   2    3.57    0.38
 -17   0   3    3.73    0.47
 -16   0   3   -0.04    0.24
 -15   0   3   -0.24    0.21
 -14   0   3    0.12    0.21
  14   0  -3    0.56    0.24
 -13   0   3   16.18    0.74
  13   0  -3   16.27    0.76
  12   0  -3    1.20    0.24
  11   0  -3    4.45    0.34
  11   0  -3    5.28    0.42
 -11   0   3    5.43    0.39
 -10   0   3    0.06    0.13
  10   0  -3   -0.02    0.14
  10   0  -3    0.00    0.11
   9   0  -3  240.98    5.97
  -9   0   3  250.25    5.94
   9   0  -3  234.29    5.92
  -8   0   3    0.10    0.10
   8   0  -3    0.11    0.12
   8   0  -3   -0.10    0.07
   7   0  -3  210.25    5.27
   7   0  -3  221.08    5.26
   7   0  -3  212.15    5.24
  -7   0   3  216.23    5.25
   6   0  -3   -0.03    0.09
   6   0  -3   -0.01    0.07
  -6   0   3   -0.16    0.08
   6   0  -3   -0.14    0.06
  -5   0   3  154.76    3.79
   5   0  -3  155.73    3.79
   5   0  -3  159.40    3.79
   5   0  -3  151.24    3.81
   4   0  -3    0.05    0.05
   4   0  -3    0.07    0.07
  -4   0   3   -0.03    0.06
   4   0  -3    0.02    0.05
   3   0  -3  247.60    5.89
  -3   0   3  248.66    5.89
   3   0  -3  243.57    5.91
   2   0  -3   -0.49    0.05
  -2   0   3   -0.45    0.06
  -2   0   3   -0.42    0.06
  -1   0   3   14.58    0.40
  -1   0   3   12.83    0.41
   1   0  -3   14.24    0.41
   1   0  -3   14.34    0.40
   0   0   3   -0.01    0.03
   0   0  -3   -0.02    0.04
   0   0  -3    0.01    0.03
   0   0   3    0.09    0.04
   0   0  -3    0.02    0.05
   0   0   3    0.00    0.04
  -1   0  -3    0.38    0.06
   1   0   3    0.38    0.07
   1   0   3    0.42    0.06
  -1   0  -3    0.24    0.07
  -1   0  -3    0.26    0.07
  -1   0  -3    0.48    0.06
   1   0   3    0.33    0.06
   1   0   3    0.50    0.08
   2   0   3   -0.03    0.05
  -2   0  -3   -0.04    0.03
   2   0   3    0.07    0.05
  -2   0  -3    0.08    0.06
   3   0   3   66.38    1.69
  -3   0  -3   68.17    1.67
   3   0   3   66.80    1.68
  -3   0  -3   66.37    1.68
  -3   0  -3   64.30    1.69
   4   0   3    0.10    0.08
   4   0   3    0.12    0.08
  -4   0  -3    0.20    0.08
  -4   0  -3    0.12    0.10
   4   0   3   -0.02    0.08
  -4   0  -3    0.08    0.05
  -5   0  -3  299.71    7.02
  -5   0  -3  293.67    7.03
   5   0   3  294.61    7.03
   5   0   3  293.29    7.04
  -5   0  -3  282.40    7.05
   5   0   3  287.75    7.05
   6   0   3    0.01    0.09
  -6   0  -3   -0.02    0.09
  -6   0  -3    0.10    0.13
   6   0   3    0.06    0.09
  -7   0  -3   14.60    0.54
  -7   0  -3   14.02    0.56
   7   0   3   13.78    0.52
   7   0   3   13.56    0.54
   8   0   3    0.06    0.13
  -8   0  -3    0.17    0.16
   8   0   3    0.07    0.10
  -8   0  -3    0.15    0.13
   9   0   3   20.02    0.73
  -9   0  -3   18.24    0.73
   9   0   3   19.11    0.70
  -9   0  -3   18.83    0.71
  10   0   3   -0.13    0.11
 -10   0  -3    0.06    0.16
 -10   0  -3    0.00    0.19
  10   0   3   -0.13    0.16
 -10   0  -3   -0.04    0.08
 -11   0  -3   12.44    0.63
  11   0   3   12.03    0.62
 -11   0  -3   11.64    0.59
  12   0   3   -0.16    0.20
 -12   0  -3   -0.51    0.19
 -12   0  -3   -0.30    0.23
 -13   0  -3   12.43    0.73
  13   0   3   12.77    0.71
 -13   0  -3   12.73    0.69
 -14   0  -3    0.14    0.28
 -14   0  -3   -0.15    0.22
 -15   0  -3    0.05    0.27
 -16   0  -3   -0.04    0.28
 -16  -1   3    7.75    0.64
 -16   1   3    7.39    0.59
 -15  -1   3    7.72    0.58
  15  -1  -3    8.45    0.64
 -15   1   3    7.08    0.56
  14  -1  -3    0.81    0.28
 -14  -1   3    0.87    0.26
 -14   1   3    0.73    0.26
 -13  -1   3   22.02    0.90
  13  -1  -3   23.93    0.96
  13   1  -3   23.13    0.92
 -13   1   3   21.67    0.87
  12  -1  -3   23.35    0.92
 -12  -1   3   22.93    0.88
 -12   1   3   22.38    0.86
  12   1  -3   23.66    0.90
  11  -1  -3   45.66    1.41
 -11  -1   3   45.84    1.38
  11   1  -3   45.75    1.39
 -11   1   3   43.31    1.35
 -10  -1   3    0.27    0.15
  10  -1  -3    0.18    0.17
  10   1  -3    0.04    0.15
 -10   1   3    0.12    0.14
  10   1  -3    0.12    0.11
   9  -1  -3    0.35    0.12
  -9  -1   3    0.59    0.15
   9  -1  -3    0.19    0.15
   9   1  -3    0.55    0.13
   9   1  -3    0.46    0.16
  -9   1   3    0.47    0.15
   8  -1  -3    0.11    0.17
   8  -1  -3    0.49    0.12
  -8  -1   3    0.78    0.14
  -8  -1   3    0.84    0.18
   8   1  -3    0.65    0.13
  -8   1   3    0.85    0.15
   8   1  -3    0.19    0.15
  -7  -1   3   30.57    0.88
   7  -1  -3   28.91    0.91
  -7  -1   3   28.74    0.89
   7  -1  -3   29.05    0.88
   7   1  -3   30.66    0.88
   7   1  -3   30.15    0.90
  -7   1   3   29.71    0.88
   7   1  -3   31.03    0.89
  -6  -1   3    7.96    0.34
   6  -1  -3    7.65    0.33
   6  -1  -3    7.33    0.33
  -6  -1   3    7.63    0.33
   6  -1  -3    7.37    0.35
   6   1  -3    7.84    0.35
   6   1  -3    8.14    0.32
  -6   1   3    7.99    0.34
   6   1  -3    7.81    0.33
  -5  -1   3   23.62    0.68
   5  -1  -3   23.41    0.69
   5  -1  -3   23.61    0.71
  -5  -1   3   24.23    0.70
   5   1  -3   24.59    0.68
  -5   1   3   24.26    0.70
   5   1  -3   23.71    0.71
   5   1  -3   23.76    0.69
  -4  -1   3    3.65    0.19
   4  -1  -3    3.76    0.21
  -4  -1   3    3.54    0.17
   4  -1  -3    3.53    0.18
   4   1  -3    3.68    0.17
  -4   1   3    4.01    0.19
   4   1  -3    3.89    0.20
   3  -1  -3   46.28    1.26
  -3  -1   3   50.29    1.25
   3  -1  -3   48.72    1.24
  -3  -1   3   48.83    1.27
  -3   1   3   51.03    1.24
   3   1  -3   50.27    1.26
   3   1  -3   48.85    1.21
  -2  -1   3   97.95    2.45
   2  -1  -3   99.77    2.43
  -2  -1   3  101.89    2.44
   2  -1  -3   90.07    2.44
  -2   1   3  104.54    2.43
   2   1  -3  104.75    2.43
   2   1  -3  102.63    2.45
  -1  -1   3  241.96    5.69
  -1  -1   3  236.84    5.72
   1  -1  -3  223.44    5.71
   1  -1  -3  239.69    5.69
   1   1  -3  247.87    5.69
  -1   1   3  240.86    5.68
   1   1  -3  244.47    5.71
   0  -1  -3   51.77    1.25
   0  -1   3   50.89    1.26
   0  -1   3   50.74    1.25
   0  -1  -3   47.66    1.29
   0  -1  -3   49.70    1.25
   0  -1  -3   48.46    1.26
   0   1  -3   52.20    1.25
   0   1   3   50.03    1.24
   0   1   3   52.74    1.24
   0   1  -3   50.23    1.26
  -1  -1  -3  196.06    4.73
   1  -1   3  200.53    4.73
   1  -1   3  196.67    4.75
  -1  -1  -3  204.84    4.73
  -1  -1  -3  196.23    4.75
  -1  -1  -3  191.09    4.77
   1  -1   3  189.30    4.72
  -1   1  -3  203.39    4.73
  -1   1  -3  200.72    4.72
   1   1   3  191.13    4.77
   1   1   3  199.82    4.73
  -1   1  -3  203.57    4.72
  -2  -1  -3    3.08    0.19
   2  -1   3    3.27    0.17
  -2  -1  -3    3.21    0.16
   2  -1   3    3.29    0.17
   2  -1   3    3.02    0.17
   2  -1   3    3.48    0.17
  -2  -1  -3    2.85    0.18
  -2   1  -3    3.12    0.17
   2   1   3    3.12    0.16
  -2   1  -3    3.67    0.18
   2   1   3    3.14    0.19
  -3  -1  -3  282.45    6.92
   3  -1   3  290.81    6.88
   3  -1   3  289.34    6.90
   3  -1   3  279.62    6.90
   3  -1   3  293.48    6.89
  -3  -1  -3  294.05    6.90
   3   1   3  284.67    6.93
   3   1   3  293.74    6.90
  -3   1  -3  287.08    6.90
  -3   1  -3  285.59    6.88
   4  -1   3   38.18    1.04
   4  -1   3   37.80    1.05
  -4  -1  -3   38.82    1.08
  -4  -1  -3   39.08    1.05
   4  -1   3   37.80    1.04
   4   1   3   37.90    1.07
  -4   1  -3   39.41    1.04
   4   1   3   38.65    1.04
  -4   1  -3   38.34    1.06
   5  -1   3  193.83    4.71
  -5  -1  -3  192.95    4.75
  -5  -1  -3  193.56    4.71
   5  -1   3  190.34    4.72
   5  -1   3  191.64    4.73
  -5   1  -3  192.78    4.74
   5   1   3  196.04    4.72
  -5   1  -3  199.20    4.70
   5   1   3  191.74    4.75
  -5   1  -3  191.13    4.70
   6  -1   3   32.62    0.96
   6  -1   3   31.72    0.95
  -6  -1  -3   31.69    0.97
  -6  -1  -3   32.69    0.95
  -6   1  -3   33.12    0.93
  -6   1  -3   32.87    0.95
  -6   1  -3   32.00    0.97
   6   1   3   32.31    0.95
  -7  -1  -3    9.10    0.44
   7  -1   3    9.46    0.41
   7  -1   3    9.29    0.43
  -7  -1  -3    9.82    0.43
  -7   1  -3   10.00    0.46
  -7   1  -3    9.30    0.39
   7   1   3    9.37    0.42
  -7   1  -3    9.74    0.42
  -8  -1  -3    6.20    0.39
   8  -1   3    5.88    0.38
   8  -1   3    5.93    0.34
  -8  -1  -3    5.75    0.36
  -8   1  -3    5.84    0.32
   8   1   3    6.58    0.38
  -8   1  -3    6.18    0.36
  -8   1  -3    6.40    0.39
  -9  -1  -3    0.28    0.18
  -9  -1  -3    0.35    0.16
   9  -1   3    0.42    0.14
   9  -1   3    0.47    0.19
  -9   1  -3    0.14    0.15
   9   1   3    0.20    0.15
  -9   1  -3    0.29    0.12
  -9   1  -3    0.18    0.18
  10  -1   3   10.45    0.56
 -10  -1  -3   10.74    0.56
 -10  -1  -3   10.15    0.53
 -10   1  -3   10.35    0.53
 -10   1  -3   11.59    0.59
  10   1   3   11.25    0.55
 -10   1  -3   10.03    0.48
 -11  -1  -3    7.37    0.49
  11  -1   3    7.02    0.53
 -11  -1  -3    7.50    0.52
 -11   1  -3    7.43    0.48
  11   1   3    6.45    0.48
 -11   1  -3    7.19    0.52
 -12  -1  -3    0.47    0.24
  12  -1   3    1.10    0.29
 -12  -1  -3    1.32    0.30
 -12   1  -3    0.69    0.25
  12   1   3    0.96    0.27
 -13  -1  -3    5.09    0.50
 -13  -1  -3    3.95    0.44
  13  -1   3    4.81    0.48
 -13   1  -3    5.16    0.47
 -14  -1  -3    1.80    0.35
 -14  -1  -3    1.16    0.33
  14  -1   3    1.99    0.36
 -14   1  -3    1.57    0.32
 -15  -1  -3    7.11    0.61
 -15  -1  -3    6.79    0.64
 -15   1  -3    6.42    0.58
  16  -2  -3    0.42    0.31
 -16   2   3    0.45    0.27
  15  -2  -3    2.24    0.40
 -15   2   3    1.69    0.32
  14  -2  -3    0.49    0.27
 -14   2   3    0.51    0.24
 -13  -2   3    4.11    0.41
  13  -2  -3    4.49    0.47
 -13   2   3    4.04    0.42
  12  -2  -3    7.88    0.55
 -12  -2   3    7.69    0.48
 -12  -2   3    7.20    0.49
 -12   2   3    8.06    0.49
 -11  -2   3    0.63    0.21
  11  -2  -3    0.52    0.24
 -11  -2   3    0.55    0.20
 -11   2   3    0.76    0.20
  11   2  -3    0.53    0.19
 -10  -2   3   10.95    0.52
 -10  -2   3   11.09    0.51
  10  -2  -3   11.07    0.57
  10   2  -3   11.10    0.51
 -10   2   3   11.18    0.50
  10   2  -3   10.06    0.47
  -9  -2   3   62.69    1.74
  -9  -2   3   61.93    1.72
   9  -2  -3   63.87    1.78
   9   2  -3   63.27    1.74
   9   2  -3   63.14    1.71
  -9   2   3   63.78    1.71
  -8  -2   3    1.31    0.18
   8  -2  -3    1.53    0.22
  -8  -2   3    1.76    0.21
   8   2  -3    1.70    0.21
  -8   2   3    1.59    0.19
   8   2  -3    1.71    0.19
  -7  -2   3   19.57    0.65
  -7  -2   3   19.35    0.62
   7  -2  -3   19.17    0.67
   7   2  -3   18.62    0.63
   7   2  -3   20.35    0.63
   7   2  -3   19.62    0.64
  -7   2   3   19.40    0.62
  -6  -2   3    0.44    0.08
   6  -2  -3    0.49    0.11
   6  -2  -3    0.50    0.13
  -6  -2   3    0.77    0.13
  -6  -2   3    0.54    0.11
   6   2  -3    0.58    0.12
   6   2  -3    0.70    0.12
  -6   2   3    0.29    0.11
   6   2  -3    0.65    0.12
   5  -2  -3    0.84    0.13
  -5  -2   3    0.98    0.12
   5  -2  -3    0.79    0.11
  -5  -2   3    0.86    0.12
  -5  -2   3    1.10    0.13
  -5  -2   3    0.81    0.10
   5   2  -3    0.86    0.12
   5   2  -3    1.27    0.14
  -5   2   3    0.90    0.10
   5   2  -3    0.94    0.11
  -5   2   3    0.82    0.11
   4  -2  -3  170.24    4.21
  -4  -2   3  174.15    4.19
  -4  -2   3  173.51    4.16
   4  -2  -3  172.43    4.18
  -4  -2   3  174.73    4.22
   4   2  -3  171.84    4.17
   4   2  -3  176.29    4.19
  -4   2   3  174.09    3.63
  -3  -2   3   48.15    1.20
   3  -2  -3   46.32    1.17
   3  -2  -3   44.40    1.19
  -3  -2   3   47.32    1.18
  -3   2   3   46.39    1.05
  -2  -2   3   67.26    1.62
   2  -2  -3   61.71    1.60
  -2  -2   3   65.00    1.60
  -2   2   3   63.97    1.42
   2   2  -3   67.01    1.59
  -1  -2   3  125.37    2.88
   1  -2  -3  113.76    2.87
  -1   2   3  118.61    2.53
   0  -2  -3  467.19   11.12
   0  -2  -3  463.59   11.20
   0  -2   3  483.45   11.13
   0  -2  -3  471.55   11.13
   0   2   3  461.25    9.65
  -1  -2  -3   41.70    1.04
   1  -2   3   40.95    1.04
   1  -2   3   41.36    1.04
  -1  -2  -3   40.53    1.12
  -1  -2  -3   40.93    1.04
   1  -2   3   41.28    1.03
   1   2   3   41.09    1.12
   1   2   3   41.65    0.95
   2  -2   3    3.64    0.18
  -2  -2  -3    3.79    0.17
   2  -2   3    3.50    0.17
   2  -2   3    3.46    0.17
  -2  -2  -3    3.76    0.23
   2  -2   3    3.57    0.17
  -2  -2  -3    3.54    0.18
   2   2   3    3.40    0.15
   2   2   3    3.66    0.18
   2   2   3    3.60    0.22
   3  -2   3    6.11    0.26
   3  -2   3    5.94    0.24
   3  -2   3    5.71    0.24
  -3  -2  -3    6.18    0.24
  -3  -2  -3    5.86    0.26
  -3  -2  -3    5.93    0.29
   3  -2   3    5.77    0.25
   3   2   3    5.94    0.29
  -4  -2  -3    6.12    0.26
   4  -2   3    5.82    0.26
   4  -2   3    5.91    0.27
  -4  -2  -3    6.11    0.31
   4  -2   3    5.88    0.28
   4  -2   3    6.04    0.27
   4   2   3    5.90    0.30
  -4   2  -3    5.99    0.24
   4   2   3    6.03    0.26
  -4   2  -3    6.16    0.26
   4   2   3    6.09    0.24
   5  -2   3   18.83    0.64
  -5  -2  -3   20.49    0.68
   5  -2   3   20.46    0.64
  -5  -2  -3   19.95    0.64
   5  -2   3   20.30    0.66
   5   2   3   20.38    0.62
  -5   2  -3   20.65    0.62
  -5   2  -3   20.98    0.61
   5   2   3   21.36    0.56
  -6  -2  -3   14.95    0.54
  -6  -2  -3   15.67    0.59
   6  -2   3   14.35    0.55
  -6   2  -3   15.01    0.52
  -6   2  -3   15.55    0.51
   6   2   3   15.24    0.46
   6   2   3   15.18    0.53
  -7  -2  -3  101.97    2.66
  -7  -2  -3  103.46    2.70
   7  -2   3  102.45    2.67
   7   2   3  102.25    2.27
  -7   2  -3  104.89    2.62
   7   2   3  104.66    2.65
  -7   2  -3  104.90    2.63
  -8  -2  -3    2.15    0.23
   8  -2   3    1.96    0.25
  -8  -2  -3    2.95    0.31
   8   2   3    2.16    0.23
  -8   2  -3    2.27    0.21
  -8   2  -3    1.98    0.22
   8   2   3    2.13    0.19
   9  -2   3   29.10    0.99
  -9  -2  -3   29.53    0.99
  -9  -2  -3   28.83    0.97
   9   2   3   29.07    0.77
  -9   2  -3   29.83    0.92
  -9   2  -3   29.87    0.94
   9   2   3   28.98    0.96
  10  -2   3    0.76    0.24
 -10  -2  -3    0.72    0.22
 -10  -2  -3    1.28    0.27
 -10   2  -3    0.86    0.21
  10   2   3    0.89    0.14
  10   2   3    1.09    0.23
  11  -2   3   54.05    1.65
 -11  -2  -3   54.03    1.65
 -11  -2  -3   53.59    1.61
 -11   2  -3   55.08    1.58
  11   2   3   51.08    1.28
  12  -2   3    3.46    0.42
 -12  -2  -3    3.17    0.38
 -12  -2  -3    3.54    0.42
 -12   2  -3    3.15    0.34
  13  -2   3    9.12    0.66
 -13  -2  -3    8.08    0.60
 -13   2  -3    8.74    0.55
  14  -2   3    0.28    0.28
 -14  -2  -3   -0.15    0.26
 -14   2  -3    0.18    0.22
 -15  -2  -3    6.32    0.60
  15  -2   3    7.04    0.65
 -15   2  -3    5.25    0.52
  16  -3  -3    6.54    0.71
  15  -3  -3   12.11    0.77
 -15   3   3   10.12    0.59
 -14  -3   3    0.82    0.27
  14  -3  -3    0.40    0.28
 -14   3   3    0.28    0.21
  13  -3  -3   19.06    0.87
 -13  -3   3   18.98    0.79
 -13   3   3   17.15    0.72
  12  -3  -3    3.64    0.41
 -12  -3   3    3.16    0.35
 -12   3   3    2.86    0.31
 -11  -3   3   19.45    0.80
  11  -3  -3   20.05    0.82
 -11  -3   3   19.66    0.75
 -11   3   3   18.38    0.70
 -10  -3   3    1.01    0.20
 -10  -3   3    1.40    0.23
  10  -3  -3    1.27    0.26
  10   3  -3    1.01    0.16
  -9  -3   3    0.00    0.13
  -9  -3   3    0.06    0.12
   9  -3  -3    0.08    0.16
   9   3  -3    0.15    0.09
   9   3  -3    0.04    0.12
   8  -3  -3    0.42    0.19
  -8  -3   3    0.45    0.14
  -8  -3   3    0.12    0.09
  -8  -3   3    0.54    0.15
   8   3  -3    0.36    0.14
   8   3  -3    0.34    0.10
  -7  -3   3    0.01    0.10
  -7  -3   3    0.01    0.07
  -7  -3   3    0.13    0.12
   7  -3  -3   -0.07    0.12
   7   3  -3    0.02    0.08
   7   3  -3    0.00    0.05
  -6  -3   3   17.29    0.57
   6  -3  -3   16.05    0.58
  -6  -3   3   17.27    0.58
   6  -3  -3   16.67    0.46
  -6  -3   3   17.28    0.50
  -6  -3   3   17.19    0.55
   6   3  -3   17.73    0.53
   6   3  -3   17.59    0.56
  -5  -3   3   49.51    1.17
  -5  -3   3   50.34    1.32
   5  -3  -3   48.16    1.12
  -5  -3   3   49.43    1.30
  -5  -3   3   49.06    1.28
   5  -3  -3   47.22    1.31
  -5   3   3   48.64    1.15
   5   3  -3   50.76    1.26
   5   3  -3   49.24    1.30
  -4  -3   3   32.70    0.88
   4  -3  -3   32.30    0.90
  -4  -3   3   34.08    0.91
  -4  -3   3   32.52    0.84
   4  -3  -3   33.70    0.81
  -4  -3   3   33.53    0.89
  -4   3   3   33.25    0.83
   3  -3  -3   27.85    0.71
   3  -3  -3   26.85    0.75
  -3  -3   3   30.17    0.78
  -3   3   3   28.13    0.73
   2  -3  -3   75.37    1.92
   2  -3  -3   77.84    1.74
  -2  -3   3   82.13    1.95
  -2   3   3   81.56    1.77
   1  -3  -3  184.48    3.90
  -1   3   3  186.32    3.93
   0  -3  -3   77.53    2.03
   0   3   3   77.52    1.74
  -1  -3  -3  202.52    4.98
   1   3   3  203.74    4.30
  -2  -3  -3    2.64    0.17
  -2  -3  -3    2.58    0.15
  -2  -3  -3    2.96    0.23
   2   3   3    3.39    0.23
   2   3   3    3.06    0.20
  -3  -3  -3  140.59    3.34
   3  -3   3  131.62    3.36
   3  -3   3  134.56    3.34
   3  -3   3  138.87    3.33
  -3  -3  -3  138.40    3.35
  -3  -3  -3  137.10    3.44
   3   3   3  138.21    2.97
   3   3   3  136.96    3.46
   4  -3   3    2.24    0.19
  -4  -3  -3    2.12    0.22
  -4  -3  -3    2.14    0.17
   4  -3   3    1.89    0.17
   4  -3   3    2.41    0.19
   4   3   3    2.34    0.19
  -5  -3  -3   60.98    1.69
  -5  -3  -3   63.69    1.62
   5  -3   3   61.05    1.63
  -5  -3  -3   62.19    1.62
   5  -3   3   60.40    1.61
   5   3   3   61.98    1.45
   5   3   3   61.81    1.57
  -6  -3  -3    9.50    0.45
  -6  -3  -3    8.62    0.38
   6  -3   3    8.22    0.40
   6   3   3    8.51    0.35
   6   3   3    7.37    0.33
  -7  -3  -3   12.51    0.55
  -7  -3  -3   12.40    0.50
   7  -3   3   11.63    0.51
   7   3   3   12.71    0.44
  -8  -3  -3    3.17    0.34
  -8  -3  -3    2.45    0.26
   8  -3   3    2.68    0.28
   8   3   3    2.46    0.22
   8   3   3    2.57    0.24
  -8   3  -3    3.03    0.23
  -9  -3  -3    0.40    0.21
   9  -3   3    0.10    0.19
  -9  -3  -3    0.21    0.15
   9   3   3    0.19    0.13
  -9   3  -3    0.26    0.12
  -9   3  -3    0.23    0.15
  10  -3   3    2.13    0.32
 -10  -3  -3    3.05    0.37
 -10  -3  -3    1.90    0.28
  10   3   3    1.63    0.20
 -10   3  -3    1.92    0.24
 -10   3  -3    1.75    0.21
  11  -3   3   10.98    0.63
 -11  -3  -3   11.38    0.62
 -11   3  -3   11.06    0.53
  11   3   3    9.71    0.42
 -12  -3  -3    0.62    0.27
  12  -3   3    1.02    0.31
 -12   3  -3    0.93    0.23
 -13  -3  -3   10.55    0.66
  13  -3   3   11.14    0.72
 -13   3  -3   10.08    0.56
  14  -3   3    2.85    0.45
 -14  -3  -3    2.87    0.45
 -14   3  -3    2.82    0.34
 -15  -3  -3    6.27    0.64
  15  -3   3    5.69    0.60
 -15  -4   3    0.49    0.25
  15  -4  -3    0.69    0.34
 -14  -4   3    2.17    0.36
  14  -4  -3    2.38    0.41
  13  -4  -3    7.89    0.62
 -13  -4   3    6.93    0.49
  12  -4  -3    1.98    0.35
 -12  -4   3    1.51    0.27
  11  -4  -3   48.66    1.52
 -11  -4   3   47.18    1.43
  10  -4  -3    0.62    0.23
 -10  -4   3    0.91    0.21
   9  -4  -3   14.36    0.64
  -9  -4   3   14.71    0.57
  -9  -4   3   14.49    0.47
  -8  -4   3    8.69    0.40
   8  -4  -3    8.42    0.32
  -8  -4   3    8.40    0.41
   8  -4  -3    8.59    0.45
  -8  -4   3    8.08    0.34
  -7  -4   3   67.45    1.56
   7  -4  -3   65.84    1.51
  -7  -4   3   68.04    1.76
  -7  -4   3   66.31    1.74
   7  -4  -3   65.90    1.79
  -7  -4   3   65.01    1.78
   7   4  -3   63.66    1.79
   6  -4  -3    0.39    0.11
  -6  -4   3    0.45    0.12
   6  -4  -3    0.37    0.14
  -6  -4   3    0.38    0.13
  -6  -4   3    0.30    0.11
  -6  -4   3    0.46    0.12
   6   4  -3    0.56    0.12
  -5  -4   3  100.81    2.26
   5  -4  -3  101.54    2.22
  -5  -4   3  102.18    2.53
   5  -4  -3   99.77    2.52
  -5  -4   3   98.12    2.50
  -5  -4   3   99.63    2.49
   5   4  -3   99.34    2.53
   4  -4  -3   34.71    0.89
  -4  -4   3   34.37    0.95
  -4  -4   3   35.65    0.96
   4  -4  -3   32.71    0.94
  -4  -4   3   35.91    0.93
  -4   4   3   37.04    0.93
  -3  -4   3   51.97    1.26
   3  -4  -3   47.77    1.28
  -3  -4   3   50.96    1.32
  -3  -4   3   52.36    1.31
   3  -4  -3   51.52    1.22
  -3   4   3   51.60    1.25
  -2  -4   3    9.46    0.35
   2  -4  -3    8.55    0.35
  -2   4   3    9.65    0.39
   1  -4  -3    3.72    0.23
  -1   4   3    3.82    0.25
   0  -4  -3   51.74    1.46
   0  -4  -3   50.59    1.23
   0   4   3   52.57    1.27
  -1  -4  -3   33.99    1.03
  -1  -4  -3   33.69    0.87
   1   4   3   33.52    0.90
  -2  -4  -3    4.64    0.31
   2   4   3    5.42    0.29
  -3  -4  -3    8.44    0.32
   3  -4   3    8.28    0.31
  -3  -4  -3    8.26    0.30
  -3  -4  -3    8.35    0.41
   3   4   3    7.99    0.35
   4  -4   3    0.77    0.12
  -4  -4  -3    1.01    0.14
  -4  -4  -3    0.90    0.12
   4  -4   3    0.63    0.12
  -4  -4  -3    0.92    0.20
   4   4   3    0.63    0.15
  -5  -4  -3   40.14    1.10
  -5  -4  -3   39.56    1.20
   5  -4   3   38.14    1.09
   5  -4   3   39.04    1.11
   5   4   3   41.05    1.05
  -6  -4  -3    0.66    0.14
   6  -4   3    0.40    0.14
  -6  -4  -3    0.37    0.11
  -6  -4  -3    0.68    0.20
   6   4   3    0.41    0.13
  -7  -4  -3    7.58    0.38
   7  -4   3    7.44    0.40
  -7  -4  -3    7.79    0.45
   7   4   3    7.64    0.37
  -8  -4  -3    0.20    0.19
   8  -4   3   -0.05    0.17
  -8  -4  -3    0.02    0.14
   8   4   3    0.34    0.14
  -9  -4  -3   13.15    0.64
   9  -4   3   12.62    0.62
   9   4   3   12.76    0.51
 -10  -4  -3   13.15    0.66
  10  -4   3   13.37    0.66
  10   4   3   12.30    0.51
  11  -4   3    4.50    0.45
 -11  -4  -3    4.17    0.46
  11   4   3    4.07    0.32
 -12  -4  -3    4.42    0.48
  12  -4   3    4.05    0.46
  13  -4   3    8.08    0.68
 -13  -4  -3    7.70    0.59
  14  -4   3   -0.06    0.31
 -14  -4  -3   -0.19    0.25
  15  -4   3    0.11    0.34
  15  -5  -3    5.77    0.62
  14  -5  -3    6.28    0.66
  13  -5  -3    5.14    0.55
 -13  -5   3    4.85    0.44
 -12  -5   3    1.11    0.27
  12  -5  -3    1.35    0.33
  11  -5  -3    6.30    0.54
 -11  -5   3    6.15    0.43
 -10  -5   3    2.51    0.31
  10  -5  -3    2.89    0.35
   9  -5  -3   15.42    0.67
  -9  -5   3   15.81    0.61
  -9  -5   3   15.48    0.55
   8  -5  -3    0.99    0.23
  -8  -5   3    1.51    0.21
  -8  -5   3    1.17    0.18
   8  -5  -3    1.00    0.17
   7  -5  -3    1.06    0.17
   7  -5  -3    1.41    0.22
  -7  -5   3    1.55    0.19
  -7  -5   3    1.43    0.20
  -7  -5   3    1.63    0.20
  -6  -5   3   15.05    0.53
  -6  -5   3   14.02    0.52
  -6  -5   3   14.54    0.55
   6  -5  -3   13.49    0.55
   6  -5  -3   13.89    0.50
   6   5  -3   13.43    0.53
  -5  -5   3   59.06    1.57
  -5  -5   3   60.11    1.57
   5  -5  -3   59.78    1.44
   5  -5  -3   58.15    1.56
  -5  -5   3   60.16    1.48
  -4  -5   3   27.55    0.79
   4  -5  -3   28.09    0.79
  -4  -5   3   28.90    0.83
   4  -5  -3   26.94    0.78
  -4  -5   3   28.56    0.83
  -3  -5   3   32.82    0.92
   3  -5  -3   31.76    0.88
  -3  -5   3   31.84    0.92
  -3   5   3   32.77    0.91
  -2  -5   3   12.38    0.48
   2  -5  -3   11.88    0.45
  -2  -5   3   12.05    0.45
  -2   5   3   11.40    0.47
  -1  -5   3   84.79    1.99
   1  -5  -3   84.37    1.95
  -1  -5   3   84.65    2.17
  -1   5   3   83.41    1.99
   0  -5  -3    0.92    0.15
   0  -5  -3    0.95    0.21
   0  -5   3    1.34    0.19
   0   5   3    0.92    0.18
  -1  -5  -3   71.74    2.00
   1   5   3   74.02    1.76
  -2  -5  -3   31.42    0.87
  -2  -5  -3   32.35    1.04
   2   5   3   32.16    0.92
  -3  -5  -3   23.35    0.84
  -3  -5  -3   23.29    0.67
  -3  -5  -3   24.51    0.69
   3   5   3   24.09    0.75
  -4  -5  -3   16.18    0.65
  -4  -5  -3   15.10    0.51
   4  -5   3   15.28    0.52
  -4  -5  -3   16.10    0.53
   4   5   3   15.49    0.58
   5  -5   3    0.56    0.15
  -5  -5  -3    0.91    0.21
  -5  -5  -3    0.47    0.12
   5   5   3    0.54    0.16
  -6  -5  -3    0.45    0.14
  -6  -5  -3    0.38    0.18
   6  -5   3    0.30    0.14
   6  -5   3    0.39    0.13
   6   5   3    0.19    0.14
  -7  -5  -3    2.56    0.35
   7  -5   3    1.92    0.25
   7   5   3    1.73    0.23
  -8  -5  -3    1.08    0.25
   8  -5   3    0.66    0.21
   8   5   3    0.94    0.20
   9  -5   3    3.33    0.37
  -9  -5  -3    4.19    0.44
   9   5   3    3.45    0.33
  10  -5   3    9.01    0.58
 -10  -5  -3    8.99    0.58
  10   5   3    8.51    0.46
  11  -5   3    0.47    0.28
 -11  -5  -3    0.52    0.26
 -12  -5  -3    4.40    0.49
  12  -5   3    4.28    0.48
  13  -5   3    3.25    0.48
 -13  -5  -3    3.35    0.47
  14  -5   3    2.78    0.48
 -14  -5  -3    2.85    0.46
  14  -6  -3    0.57    0.38
  13  -6  -3    7.30    0.67
  12  -6  -3    0.80    0.32
 -11  -6   3    4.37    0.41
  11  -6  -3    4.87    0.52
 -10  -6   3    5.36    0.40
  10  -6  -3    4.78    0.48
   9  -6  -3    2.38    0.33
  -9  -6   3    2.69    0.29
  -8  -6   3    0.98    0.20
   8  -6  -3    0.39    0.23
  -7  -6   3    0.12    0.15
   7  -6  -3   -0.16    0.16
   6  -6  -3    3.46    0.30
  -6  -6   3    3.44    0.28
   5  -6  -3   13.09    0.48
  -5  -6   3   12.66    0.50
  -4  -6   3   20.97    0.63
  -4  -6   3   20.37    0.69
  -3  -6   3    4.89    0.31
  -2  -6   3    7.31    0.38
  -1  -6   3    9.58    0.44
  -1   6   3    9.77    0.47
   0  -6  -3    0.46    0.18
   0   6   3    0.37    0.16
  -1  -6  -3    7.15    0.45
   1   6   3    8.00    0.42
  -2  -6  -3    6.36    0.43
   2   6   3    5.86    0.37
  -3  -6  -3    6.08    0.42
   3   6   3    5.63    0.37
  -4  -6  -3    2.20    0.23
   4  -6   3    2.33    0.21
  -4  -6  -3    2.70    0.34
  -4  -6  -3    2.23    0.20
   4   6   3    2.44    0.29
   5  -6   3    1.60    0.20
  -5  -6  -3    1.30    0.26
   5   6   3    1.49    0.25
  -6  -6  -3   18.82    0.80
   6  -6   3   19.15    0.70
   6   6   3   19.96    0.73
  -7  -6  -3   56.76    1.70
   7  -6   3   56.99    1.61
   7   6   3   54.76    1.51
   8  -6   3    2.53    0.33
  -8  -6  -3    3.07    0.38
   8   6   3    3.14    0.34
   9  -6   3   41.82    1.33
  -9  -6  -3   39.83    1.35
   9   6   3   38.77    1.18
 -10  -6  -3    9.44    0.61
  10  -6   3   10.50    0.63
  10   6   3    7.95    0.49
 -11  -6  -3    0.85    0.29
  11  -6   3    0.80    0.31
 -12  -6  -3    0.42    0.29
  12  -6   3    0.48    0.30
 -13  -6  -3    6.09    0.59
  13  -6   3    6.28    0.63
  13  -7  -3    1.73    0.44
  12  -7  -3    0.19    0.30
  11  -7  -3    1.60    0.34
  10  -7  -3    2.91    0.41
   9  -7  -3    0.06    0.24
  -8  -7   3    0.11    0.18
   8  -7  -3   -0.07    0.20
  -7  -7   3    0.16    0.16
   7  -7  -3    0.23    0.19
   6  -7  -3    5.55    0.37
  -6  -7   3    6.37    0.38
   5  -7  -3    2.72    0.27
  -5  -7   3    3.60    0.30
  -4  -7   3    0.80    0.18
  -3  -7   3   12.67    0.54
  -2  -7   3    1.31    0.23
   1  -7  -3    9.50    0.57
  -1  -7   3   10.57    0.49
   0  -7  -3    8.43    0.53
   0  -7   3    7.85    0.45
  -1  -7  -3   34.50    1.19
  -2  -7  -3    4.70    0.44
   2   7   3    5.08    0.39
  -3  -7  -3    6.87    0.50
   3   7   3    6.46    0.43
  -4  -7  -3   -0.07    0.13
   4  -7   3    0.09    0.14
  -4  -7  -3    0.27    0.23
   4   7   3    0.17    0.17
   5  -7   3   10.22    0.46
  -5  -7  -3    8.86    0.57
   5   7   3    8.94    0.52
  -6  -7  -3    0.06    0.21
   6  -7   3    0.08    0.18
   6   7   3   -0.07    0.15
  -7  -7  -3    1.00    0.30
   7  -7   3    1.26    0.25
   7   7   3    0.67    0.22
  -8  -7  -3    1.54    0.33
   8  -7   3    1.49    0.28
   8   7   3    1.34    0.27
   9  -7   3    6.23    0.55
  -9  -7  -3    6.05    0.52
  10  -7   3   -0.02    0.26
 -10  -7  -3   -0.17    0.25
  11  -7   3    2.07    0.41
 -11  -7  -3    1.85    0.39
 -12  -7  -3    1.01    0.36
  12  -7   3    1.12    0.37
  11  -8  -3    7.92    0.64
  10  -8  -3    5.80    0.55
   9  -8  -3    0.17    0.26
   8  -8  -3    2.81    0.34
   7  -8  -3   14.65    0.64
   6  -8  -3   10.89    0.51
  -4  -8   3    1.81    0.27
  -3  -8   3    5.81    0.40
   2  -8  -3    4.13    0.48
  -2  -8   3    5.11    0.40
   1  -8  -3    2.68    0.41
  -1  -8   3    1.92    0.30
   0  -8  -3   -0.06    0.22
   0  -8   3    0.10    0.18
  -1  -8  -3    0.04    0.21
  -2  -8  -3    0.38    0.25
  -3  -8  -3    6.48    0.53
   4  -8   3    7.89    0.42
  -4  -8  -3    7.04    0.55
  -5  -8  -3    0.10    0.22
   5  -8   3    0.23    0.18
  -6  -8  -3    4.76    0.48
   6  -8   3    5.09    0.41
  -7  -8  -3    0.40    0.24
   7  -8   3    0.57    0.23
   8  -8   3   10.09    0.60
  -8  -8  -3    9.83    0.66
  -9  -8  -3    3.14    0.43
   9  -8   3    2.68    0.39
  10  -8   3    0.37    0.30
 -10  -8  -3    0.49    0.29
   9  -9  -3    1.00    0.31
   8  -9  -3    0.70    0.28
   7  -9  -3   -0.02    0.21
   6  -9  -3    0.70    0.22
   3  -9  -3    2.44    0.43
   2  -9  -3    4.62    0.53
   1  -9  -3    5.20    0.52
   0  -9  -3    1.38    0.35
   0  -9   3    1.11    0.30
   1  -9   3    8.08    0.55
  -1  -9  -3    9.82    0.65
  -2  -9  -3    7.51    0.58
  -3  -9  -3    9.80    0.64
  -4  -9  -3    0.70    0.28
   5  -9   3    0.24    0.20
  -5  -9  -3    0.07    0.25
  -6  -9  -3    3.64    0.45
   6  -9   3    3.20    0.36
   7  -9   3    0.17    0.24
  -7  -9  -3    0.41    0.26
  -8  -9  -3    0.10    0.27
   8  -9   3   -0.10    0.26
   6 -10  -3    3.94    0.40
   4 -10  -3   -0.24    0.27
   3 -10  -3    1.80    0.39
   2 -10  -3    0.07    0.26
   1 -10  -3    0.36    0.32
   0 -10  -3    4.91    0.57
  -1 -10  -3    2.34    0.42
  -2 -10  -3    0.57    0.30
  -3 -10  -3    0.76    0.30
  -4 -10  -3    0.47    0.28
  -5 -10  -3    0.55    0.30
 -17   0   4   -0.05    0.27
 -16   0   4   10.38    0.69
 -15   0   4    0.14    0.24
 -14   0   4   32.02    1.16
  14   0  -4   33.73    1.23
 -13   0   4    0.38    0.21
  13   0  -4    0.49    0.22
 -12   0   4  165.14    4.28
  12   0  -4  169.30    4.33
 -11   0   4   -0.05    0.15
  11   0  -4    0.05    0.17
  11   0  -4   -0.02    0.13
 -10   0   4   41.47    1.24
  10   0  -4   41.66    1.27
  10   0  -4   39.31    1.22
   9   0  -4    0.22    0.11
   9   0  -4    0.15    0.16
  -8   0   4    5.27    0.31
   8   0  -4    5.05    0.33
   8   0  -4    5.06    0.30
   7   0  -4    0.04    0.08
  -7   0   4    0.08    0.10
   7   0  -4   -0.09    0.07
   7   0  -4    0.05    0.12
   6   0  -4    2.30    0.18
   6   0  -4    2.31    0.17
   6   0  -4    2.17    0.21
  -6   0   4    2.06    0.20
   5   0  -4    0.21    0.08
  -5   0   4    0.33    0.10
   5   0  -4    0.19    0.07
   5   0  -4    0.11    0.09
  -4   0   4  122.80    2.98
   4   0  -4  120.44    2.97
   4   0  -4  120.18    3.00
  -3   0   4    0.10    0.06
   3   0  -4    0.07    0.07
   3   0  -4    0.06    0.05
   2   0  -4  702.59   16.81
   2   0  -4  696.60   16.98
  -2   0   4  724.77   16.88
   1   0  -4    0.13    0.06
   1   0  -4    0.15    0.05
  -1   0   4    0.11    0.06
   0   0  -4  315.49    7.64
   0   0  -4  313.48    7.55
   0   0   4  317.22    7.56
   0   0   4  327.87    7.55
   0   0  -4  313.88    7.58
  -2   0  -4    2.28    0.14
  -2   0  -4    2.11    0.16
   2   0   4    2.31    0.15
   2   0   4    2.20    0.15
   2   0   4    2.13    0.15
  -2   0  -4    1.92    0.16
   4   0   4  255.07    6.17
  -4   0  -4  246.29    6.17
   4   0   4  254.03    6.18
  -4   0  -4  267.56    6.16
  -4   0  -4  253.65    6.16
  -5   0  -4    0.01    0.12
  -5   0  -4    0.04    0.09
  -5   0  -4    0.07    0.07
   5   0   4   -0.02    0.09
   5   0   4    0.09    0.09
  -6   0  -4   37.95    1.04
  -6   0  -4   34.81    1.04
   6   0   4   36.53    1.06
  -6   0  -4   35.17    1.07
  -7   0  -4   -0.07    0.11
   7   0   4    0.06    0.12
  -7   0  -4    0.00    0.14
  -7   0  -4    0.04    0.08
   8   0   4    0.02    0.11
  -8   0  -4    0.00    0.09
  -8   0  -4    0.10    0.17
   8   0   4    0.28    0.15
  -8   0  -4    0.12    0.13
   9   0   4    0.11    0.12
   9   0   4    0.04    0.15
  -9   0  -4   -0.03    0.09
  -9   0  -4    0.05    0.17
  -9   0  -4   -0.10    0.14
 -10   0  -4    4.63    0.39
  10   0   4    4.69    0.41
 -10   0  -4    4.60    0.41
  11   0   4    0.38    0.22
 -11   0  -4    0.18    0.20
 -11   0  -4    0.05    0.23
 -12   0  -4    0.01    0.24
 -12   0  -4   -0.51    0.19
  12   0   4    0.27    0.24
  13   0   4   -0.12    0.22
 -13   0  -4    0.35    0.28
 -13   0  -4   -0.24    0.23
 -14   0  -4    5.00    0.55
 -14   0  -4    4.29    0.46
 -15   0  -4   -0.22    0.25
 -16   0  -4    1.93    0.41
 -16  -1   4    0.07    0.26
 -16   1   4    0.21    0.26
 -15  -1   4   -0.03    0.23
  15  -1  -4    0.17    0.25
 -15   1   4   -0.01    0.23
  14  -1  -4    0.98    0.29
 -14  -1   4    0.62    0.26
 -14   1   4    0.73    0.26
 -13  -1   4    0.45    0.23
  13  -1  -4    0.49    0.24
 -13   1   4    0.32    0.22
  13   1  -4    0.36    0.22
  12  -1  -4    0.23    0.22
 -12  -1   4    0.17    0.20
  12   1  -4    0.33    0.21
 -12   1   4    0.21    0.21
 -11  -1   4    0.72    0.20
  11  -1  -4    0.82    0.24
 -11   1   4    0.64    0.20
  11   1  -4    1.01    0.23
 -10  -1   4   20.23    0.75
  10  -1  -4   20.74    0.79
  10   1  -4   19.79    0.72
  10   1  -4   20.56    0.77
 -10   1   4   20.73    0.74
  -9  -1   4    1.53    0.20
   9  -1  -4    1.02    0.17
   9  -1  -4    1.31    0.22
   9   1  -4    1.51    0.20
   9   1  -4    1.48    0.21
  -9   1   4    1.19    0.19
  -8  -1   4  217.57    5.38
   8  -1  -4  211.98    5.37
   8  -1  -4  217.97    5.41
   8   1  -4  217.27    5.40
  -8   1   4  225.32    5.37
   8   1  -4  223.49    5.37
   7  -1  -4   17.47    0.62
   7  -1  -4   16.91    0.59
  -7  -1   4   18.08    0.61
  -7   1   4   17.60    0.60
   7   1  -4   17.53    0.62
   7   1  -4   18.52    0.59
   7   1  -4   17.75    0.59
  -6  -1   4  131.69    3.29
   6  -1  -4  131.01    3.31
   6  -1  -4  129.09    3.27
  -6   1   4  135.40    3.28
   6   1  -4  134.59    3.28
   6   1  -4  132.87    3.26
   6   1  -4  131.00    3.30
   5  -1  -4  122.67    3.11
  -5  -1   4  127.64    3.13
   5  -1  -4  124.58    3.15
   5   1  -4  126.26    3.14
  -5   1   4  128.52    3.12
   5   1  -4  127.91    3.09
   5   1  -4  128.20    3.12
   4  -1  -4  158.94    3.91
   4  -1  -4  154.49    3.94
  -4  -1   4  161.31    3.92
   4   1  -4  165.67    3.88
  -4   1   4  166.13    3.91
   4   1  -4  161.01    3.94
   3  -1  -4    1.44    0.14
  -3  -1   4    1.80    0.14
   3  -1  -4    1.86    0.12
  -3  -1   4    1.48    0.14
  -3   1   4    2.10    0.14
   3   1  -4    1.48    0.14
  -2  -1   4   94.75    2.30
   2  -1  -4   89.39    2.32
  -2  -1   4   90.16    2.32
   2  -1  -4   96.69    2.30
   2   1  -4   95.43    2.32
  -2   1   4   97.56    2.30
  -1  -1   4   64.57    1.64
   1  -1  -4   62.15    1.64
  -1  -1   4   66.74    1.63
   1  -1  -4   66.06    1.62
  -1   1   4   67.73    1.62
   1   1  -4   65.42    1.64
   0  -1  -4   30.02    0.85
   0  -1   4   30.56    0.83
   0  -1   4   31.34    0.81
   0  -1  -4   31.28    0.81
   0  -1  -4   30.39    0.82
   0   1  -4   31.36    0.82
   0   1   4   31.56    0.81
   0   1   4   30.32    0.81
   0   1   4   30.33    0.85
   1  -1   4  127.43    3.06
  -1  -1  -4  130.94    3.06
   1  -1   4  120.41    3.04
  -1  -1  -4  123.02    3.08
  -1  -1  -4  120.33    3.09
  -1  -1  -4  127.03    3.06
   1  -1   4  123.87    3.08
   1   1   4  123.43    3.10
   1   1   4  130.56    3.07
   1   1   4  133.08    3.06
  -2  -1  -4    0.15    0.09
   2  -1   4    0.05    0.08
  -2  -1  -4    0.12    0.09
  -2  -1  -4    0.13    0.07
   2  -1   4    0.12    0.08
   2  -1   4    0.08    0.08
   2  -1   4    0.20    0.09
  -2  -1  -4    0.10    0.06
  -2   1  -4    0.23    0.09
   2   1   4    0.13    0.09
  -2   1  -4    0.01    0.08
   2   1   4    0.16    0.08
   3  -1   4  110.77    2.67
  -3  -1  -4  106.03    2.70
   3  -1   4  105.11    2.67
   3  -1   4  107.12    2.67
  -3  -1  -4  112.27    2.67
   3   1   4  107.50    2.67
  -3   1  -4  109.25    2.67
   3   1   4  106.64    2.71
  -3   1  -4  107.09    2.68
   4  -1   4  152.90    3.82
   4  -1   4  153.88    3.83
   4  -1   4  157.26    3.81
   4  -1   4  155.44    3.83
  -4  -1  -4  154.18    3.82
  -4  -1  -4  153.86    3.85
  -4  -1  -4  161.04    3.81
  -4   1  -4  154.24    3.83
  -4   1  -4  156.96    3.81
   4   1   4  154.17    3.86
   4   1   4  158.11    3.82
  -4   1  -4  156.27    3.80
   5  -1   4   10.54    0.41
   5  -1   4   10.93    0.43
  -5  -1  -4   10.39    0.45
  -5  -1  -4   10.73    0.42
   5  -1   4   10.20    0.43
  -5   1  -4   10.49    0.39
  -5   1  -4   11.16    0.42
   5   1   4   10.04    0.41
  -5   1  -4   10.49    0.44
  -6  -1  -4   42.29    1.21
  -6  -1  -4   42.57    1.23
   6  -1   4   42.18    1.20
   6  -1   4   42.19    1.21
  -6   1  -4   42.49    1.18
   6   1   4   43.25    1.20
  -6   1  -4   42.30    1.23
  -6   1  -4   43.15    1.20
   7  -1   4    5.98    0.37
   7  -1   4    5.96    0.33
  -7  -1  -4    5.42    0.33
  -7  -1  -4    5.85    0.37
  -7   1  -4    6.04    0.37
  -7   1  -4    5.39    0.34
   7   1   4    6.10    0.35
  -7   1  -4    5.73    0.30
  -8  -1  -4   47.49    1.40
   8  -1   4   47.56    1.38
  -8  -1  -4   47.93    1.37
   8  -1   4   46.75    1.37
  -8   1  -4   47.36    1.36
  -8   1  -4   46.23    1.40
   8   1   4   47.31    1.37
  -8   1  -4   46.44    1.33
  -9  -1  -4    1.45    0.24
  -9  -1  -4    1.78    0.28
   9  -1   4    1.62    0.23
   9  -1   4    1.24    0.25
   9   1   4    1.57    0.24
  -9   1  -4    1.34    0.19
  -9   1  -4    1.47    0.23
  -9   1  -4    1.97    0.29
  10  -1   4   34.18    1.17
 -10  -1  -4   36.25    1.20
 -10  -1  -4   35.94    1.17
  10   1   4   36.55    1.17
 -10   1  -4   35.85    1.21
 -10   1  -4   36.01    1.15
 -11  -1  -4   16.53    0.77
  11  -1   4   17.18    0.78
 -11  -1  -4   16.44    0.74
  11   1   4   16.41    0.74
 -11   1  -4   16.50    0.73
 -11   1  -4   16.62    0.80
 -12  -1  -4   36.62    1.24
 -12  -1  -4   35.54    1.28
  12  -1   4   37.30    1.28
 -12   1  -4   36.12    1.23
 -12   1  -4   35.42    1.30
 -13  -1  -4   -0.02    0.22
  13  -1   4    0.00    0.24
 -13  -1  -4    0.43    0.28
 -13   1  -4    0.03    0.23
  14  -1   4    0.27    0.25
 -14  -1  -4    0.11    0.28
 -14  -1  -4   -0.22    0.24
 -14   1  -4    0.20    0.25
 -15  -1  -4    0.41    0.34
 -15   1  -4    0.07    0.27
  16  -2  -4    6.06    0.62
 -16   2   4    5.06    0.52
  15  -2  -4    0.97    0.32
 -15   2   4    0.79    0.27
  14  -2  -4    1.29    0.34
 -14   2   4    1.39    0.29
  13  -2  -4    0.67    0.28
 -13  -2   4    0.82    0.26
 -13   2   4    1.16    0.27
  12  -2  -4    5.51    0.50
 -12  -2   4    4.84    0.43
 -12   2   4    5.64    0.43
  11  -2  -4    0.05    0.20
 -11  -2   4    0.10    0.17
 -11   2   4    0.20    0.18
  11   2  -4    0.20    0.17
  10  -2  -4   16.58    0.70
 -10  -2   4   16.10    0.65
 -10  -2   4   17.16    0.63
 -10   2   4   16.23    0.63
  10   2  -4   16.59    0.65
  10   2  -4   15.23    0.60
  -9  -2   4    9.50    0.45
   9  -2  -4    8.67    0.50
  -9  -2   4    9.53    0.43
  -9   2   4    9.36    0.43
   9   2  -4    8.51    0.44
   9   2  -4    9.18    0.42
   8  -2  -4    5.22    0.35
  -8  -2   4    4.79    0.31
  -8  -2   4    5.14    0.30
  -8   2   4    4.77    0.30
   8   2  -4    5.30    0.29
   8   2  -4    4.61    0.30
  -7  -2   4    2.58    0.23
   7  -2  -4    2.52    0.26
  -7  -2   4    2.49    0.21
   7   2  -4    2.62    0.20
   7   2  -4    2.48    0.19
   7   2  -4    2.47    0.23
  -7   2   4    2.27    0.22
  -6  -2   4    1.21    0.12
  -6  -2   4    1.47    0.16
  -6  -2   4    1.59    0.16
   6  -2  -4    1.33    0.17
   6   2  -4    1.42    0.14
   6   2  -4    1.66    0.17
   6   2  -4    1.63    0.16
  -6   2   4    1.41    0.15
  -5  -2   4    2.62    0.19
   5  -2  -4    2.63    0.21
   5  -2  -4    2.53    0.17
  -5  -2   4    2.47    0.16
   5   2  -4    2.48    0.15
   5   2  -4    2.55    0.17
  -5   2   4    2.70    0.15
  -5   2   4    2.80    0.18
   5   2  -4    2.48    0.19
  -4  -2   4  122.24    2.98
  -4  -2   4  122.76    3.01
   4  -2  -4  118.81    2.97
   4  -2  -4  113.56    3.00
  -4   2   4  118.82    2.57
   4   2  -4  126.47    2.99
   4   2  -4  127.90    2.97
  -3  -2   4    0.05    0.06
  -3  -2   4    0.06    0.07
   3  -2  -4    0.03    0.07
   3   2  -4    0.08    0.06
  -3   2   4    0.05    0.06
  -2  -2   4    6.29    0.24
   2  -2  -4    5.12    0.22
  -2  -2   4    5.54    0.22
   2  -2  -4    5.50    0.20
  -2   2   4    5.05    0.19
  -2   2   4    5.45    0.21
  -1  -2   4    0.99    0.10
   1  -2  -4    0.92    0.10
   1  -2  -4    1.08    0.09
  -1  -2   4    1.16    0.11
   1   2  -4    0.72    0.08
  -1   2   4    0.95    0.08
   0  -2   4  252.56    5.86
   0  -2  -4  248.15    5.85
   0  -2  -4  241.59    5.95
   0  -2  -4  246.73    5.87
   0  -2   4  250.50    5.89
   0  -2  -4  238.98    5.88
   0   2   4  242.69    5.84
   1  -2   4    9.06    0.30
  -1  -2  -4    9.20    0.30
  -1  -2  -4    9.15    0.32
  -1  -2  -4    9.42    0.30
  -1  -2  -4    8.75    0.36
   1  -2   4    9.05    0.31
   1  -2   4    9.07    0.29
   1   2   4    8.28    0.28
   1   2   4    9.18    0.37
   2  -2   4   68.34    1.71
   2  -2   4   67.37    1.71
  -2  -2  -4   68.12    1.73
  -2  -2  -4   68.35    1.71
   2  -2   4   68.21    1.71
   2  -2   4   67.11    1.71
  -2  -2  -4   67.25    1.78
  -2   2  -4   69.17    1.68
   2   2   4   68.09    1.80
  -2   2  -4   69.09    1.69
  -3  -2  -4    4.65    0.28
   3  -2   4    5.11    0.24
   3  -2   4    5.15    0.24
   3  -2   4    5.09    0.24
  -3  -2  -4    4.89    0.25
   3  -2   4    5.13    0.24
  -3  -2  -4    4.93    0.23
  -3   2  -4    5.28    0.26
  -3   2  -4    4.96    0.21
  -3   2  -4    5.29    0.23
   3   2   4    4.83    0.28
   3   2   4    4.72    0.22
   4  -2   4  159.75    3.94
   4  -2   4  159.91    3.93
   4  -2   4  154.78    3.94
   4  -2   4  159.66    3.95
  -4  -2  -4  161.68    3.94
  -4  -2  -4  157.85    3.99
   4   2   4  163.44    3.93
  -4   2  -4  164.68    3.91
  -4   2  -4  165.09    3.97
  -4   2  -4  162.80    3.91
   5  -2   4    0.15    0.11
   5  -2   4    0.18    0.12
  -5  -2  -4    0.41    0.15
   5  -2   4    0.23    0.10
  -5  -2  -4    0.17    0.11
  -5   2  -4    0.15    0.11
   5   2   4    0.12    0.10
  -5   2  -4    0.29    0.09
  -5   2  -4    0.22    0.15
  -6  -2  -4   74.12    1.95
  -6  -2  -4   72.88    1.99
   6  -2   4   72.42    1.95
  -6   2  -4   73.80    1.98
  -6   2  -4   72.76    1.91
   6   2   4   73.88    1.93
  -6   2  -4   75.34    1.91
  -7  -2  -4    0.65    0.20
   7  -2   4   -0.01    0.14
  -7  -2  -4    0.00    0.12
  -7   2  -4    0.10    0.17
   7   2   4    0.23    0.13
  -7   2  -4   -0.04    0.08
  -7   2  -4    0.00    0.13
  -8  -2  -4    0.32    0.19
  -8  -2  -4    0.05    0.12
   8  -2   4    0.14    0.16
  -8   2  -4    0.00    0.14
   8   2   4    0.19    0.13
  -8   2  -4    0.09    0.09
   8   2   4   -0.02    0.09
  -9  -2  -4    0.35    0.18
   9  -2   4    0.51    0.21
  -9  -2  -4    0.53    0.23
   9   2   4    0.38    0.17
   9   2   4    0.53    0.13
  -9   2  -4    0.50    0.19
  -9   2  -4    0.39    0.14
  10  -2   4    4.13    0.44
 -10  -2  -4    4.41    0.42
 -10  -2  -4    4.12    0.41
  10   2   4    4.61    0.39
  10   2   4    4.07    0.26
 -10   2  -4    4.34    0.37
  11  -2   4    0.34    0.24
 -11  -2  -4    0.23    0.24
 -11  -2  -4    0.35    0.20
 -11   2  -4    0.44    0.20
  11   2   4    0.20    0.12
 -12  -2  -4    9.31    0.60
 -12  -2  -4    8.52    0.62
  12  -2   4    9.04    0.63
 -12   2  -4    9.29    0.55
  13  -2   4    0.18    0.27
 -13  -2  -4    0.20    0.28
 -13   2  -4    0.14    0.23
 -14  -2  -4    1.89    0.39
  14  -2   4    2.43    0.42
 -14   2  -4    1.77    0.32
  15  -2   4    0.57    0.33
 -15   2  -4    0.65    0.29
  16  -3  -4    0.61    0.34
  15  -3  -4    0.72    0.34
 -15   3   4    0.56    0.24
  14  -3  -4    4.21    0.48
 -14   3   4    3.29    0.35
  13  -3  -4    0.29    0.26
 -13   3   4    0.26    0.19
 -12  -3   4   11.68    0.57
  12  -3  -4   12.22    0.68
 -12   3   4   10.70    0.53
 -11  -3   4    3.27    0.33
  11  -3  -4    2.94    0.35
 -11   3   4    3.12    0.31
 -10  -3   4   29.49    0.99
  10  -3  -4   30.25    1.05
 -10  -3   4   30.73    0.96
 -10   3   4   29.40    0.93
  10   3  -4   31.26    0.94
  -9  -3   4    0.03    0.13
   9  -3  -4   -0.13    0.14
  -9  -3   4   -0.11    0.12
  -9   3   4   -0.19    0.11
   9   3  -4   -0.04    0.12
   9   3  -4    0.10    0.09
  -8  -3   4   75.73    2.01
  -8  -3   4   74.10    1.70
  -8  -3   4   77.70    1.97
   8  -3  -4   76.91    2.06
   8   3  -4   74.37    1.98
   7  -3  -4    0.28    0.14
  -7  -3   4    0.08    0.11
  -7  -3   4    0.11    0.08
  -7  -3   4   -0.01    0.10
   7   3  -4    0.18    0.09
   7   3  -4   -0.02    0.05
  -6  -3   4   27.50    0.76
  -6  -3   4   27.77    0.80
  -6  -3   4   25.60    0.84
  -6  -3   4   26.84    0.71
   6  -3  -4   27.16    0.83
   6   3  -4   24.95    0.76
  -6   3   4   26.45    0.69
   6   3  -4   26.69    0.77
  -5  -3   4    0.66    0.12
  -5  -3   4    0.61    0.11
   5  -3  -4    0.66    0.13
  -5   3   4    0.50    0.11
   5   3  -4    1.02    0.12
  -4  -3   4   36.80    0.99
   4  -3  -4   34.79    1.00
  -4  -3   4   37.82    1.01
   4   3  -4   37.86    0.95
  -4   3   4   36.35    0.90
   3  -3  -4   82.13    2.14
  -3  -3   4   86.97    2.13
  -3  -3   4   90.54    2.17
  -3   3   4   86.19    1.92
  -2  -3   4    6.23    0.25
   2  -3  -4    5.60    0.24
  -2   3   4    6.31    0.27
   1  -3  -4   59.92    1.50
  -1  -3   4   60.19    1.51
   1  -3  -4   59.25    1.49
  -1   3   4   61.48    1.39
   0  -3  -4   62.61    1.55
   0  -3   4   63.59    1.56
   0  -3  -4   63.26    1.54
   0  -3  -4   59.28    1.67
   0   3   4   61.67    1.44
  -1  -3  -4  205.15    4.91
   1  -3   4  203.81    4.91
  -1  -3  -4  200.45    5.03
  -1  -3  -4  206.93    4.90
   1   3   4  206.55    4.34
  -2  -3  -4    2.07    0.18
  -2  -3  -4    1.89    0.15
  -2  -3  -4    2.28    0.23
   2   3   4    2.10    0.21
   2   3   4    2.22    0.19
  -3  -3  -4   47.76    1.26
  -3  -3  -4   48.34    1.24
  -3  -3  -4   46.49    1.33
   3  -3   4   45.85    1.25
   3  -3   4   47.29    1.24
   3  -3   4   46.79    1.24
   3   3   4   47.11    1.14
  -4  -3  -4    5.13    0.28
  -4  -3  -4    5.00    0.32
  -4  -3  -4    4.73    0.25
   4  -3   4    5.10    0.26
   4  -3   4    4.96    0.27
   4  -3   4    4.57    0.27
   4   3   4    5.50    0.27
   4   3   4    4.79    0.22
  -5  -3  -4   17.76    0.57
   5  -3   4   16.11    0.57
  -5  -3  -4   16.94    0.64
   5  -3   4   16.50    0.58
   5   3   4   18.27    0.55
   5   3   4   17.24    0.53
  -6  -3  -4   41.76    1.24
   6  -3   4   40.11    1.18
  -6  -3  -4   39.99    1.17
   6   3   4   40.91    1.04
  -7  -3  -4    2.90    0.32
  -7  -3  -4    2.34    0.25
   7  -3   4    2.22    0.25
  -7   3  -4    2.53    0.20
   7   3   4    2.39    0.22
   8  -3   4   39.03    1.21
  -8  -3  -4   39.51    1.25
  -8  -3  -4   38.66    1.19
   8   3   4   38.61    1.03
  -8   3  -4   39.50    1.13
  -8   3  -4   41.51    1.13
   8   3   4   39.56    1.15
  -9  -3  -4    1.02    0.22
  -9  -3  -4    1.70    0.29
   9  -3   4    1.40    0.27
   9   3   4    0.97    0.17
  -9   3  -4    1.15    0.21
  -9   3  -4    1.14    0.17
 -10  -3  -4   41.28    1.35
  10  -3   4   43.66    1.35
  10   3   4   39.37    1.08
 -10   3  -4   41.80    1.24
  11  -3   4    0.77    0.28
 -11  -3  -4    0.92    0.29
  11   3   4    0.70    0.16
 -11   3  -4    0.60    0.21
  12  -3   4   13.80    0.75
 -12  -3  -4   13.41    0.73
 -12   3  -4   12.92    0.62
  13  -3   4    1.86    0.39
 -13  -3  -4    2.78    0.43
 -13   3  -4    1.81    0.29
 -14  -3  -4    5.78    0.60
  14  -3   4    5.81    0.60
 -14   3  -4    5.50    0.49
  15  -3   4    0.69    0.37
  15  -4  -4    3.67    0.51
 -14  -4   4   17.74    0.79
  14  -4  -4   19.08    0.94
  13  -4  -4    3.47    0.44
 -13  -4   4    3.28    0.37
  12  -4  -4   15.11    0.77
 -12  -4   4   14.52    0.65
  11  -4  -4    1.26    0.30
 -11  -4   4    1.22    0.24
 -10  -4   4    4.00    0.33
  10  -4  -4    4.30    0.43
 -10  -4   4    3.66    0.23
  -9  -4   4    1.17    0.20
   9  -4  -4    0.83    0.24
  -9  -4   4    0.81    0.14
  -8  -4   4   13.73    0.51
  -8  -4   4   13.04    0.53
  -8  -4   4   13.45    0.47
   8  -4  -4   13.70    0.59
  -7  -4   4    1.72    0.19
  -7  -4   4    1.57    0.19
  -7  -4   4    2.29    0.22
   7  -4  -4    1.49    0.23
   7   4  -4    1.74    0.18
   6  -4  -4    0.55    0.15
  -6  -4   4    0.96    0.15
  -6  -4   4    0.96    0.15
  -6  -4   4    0.63    0.13
  -6  -4   4    0.63    0.13
   6   4  -4    0.65    0.12
   5  -4  -4    0.09    0.12
  -5  -4   4   -0.08    0.10
  -5  -4   4    0.09    0.09
  -5  -4   4    0.20    0.10
  -5   4   4    0.15    0.11
  -4  -4   4   15.54    0.52
  -4  -4   4   15.75    0.52
   4  -4  -4   15.40    0.51
  -4   4   4   16.35    0.52
  -3  -4   4    2.65    0.18
   3  -4  -4    2.45    0.18
  -3   4   4    2.76    0.22
  -2  -4   4  178.06    4.17
   2  -4  -4  167.40    4.15
  -2   4   4  172.19    3.72
  -1  -4   4    3.20    0.18
  -1   4   4    3.66    0.24
   0  -4  -4   91.78    2.45
   0   4   4   94.41    2.12
  -1  -4  -4  105.65    2.52
  -1  -4  -4  102.31    2.70
   1   4   4  102.59    2.34
  -2  -4  -4    0.27    0.14
  -2  -4  -4   -0.12    0.09
  -2  -4  -4    0.09    0.07
   2   4   4    0.42    0.12
   3  -4   4    8.86    0.34
   3  -4   4    8.84    0.36
  -3  -4  -4    9.11    0.33
  -3  -4  -4    9.43    0.45
   3  -4   4    8.81    0.35
  -3  -4  -4    9.49    0.36
   3   4   4    8.96    0.39
   4  -4   4   30.95    0.88
   4  -4   4   31.20    0.90
  -4  -4  -4   31.10    0.88
  -4  -4  -4   30.60    1.00
  -4  -4  -4   30.96    0.91
   4   4   4   32.44    0.88
   5  -4   4    0.00    0.11
   5  -4   4   -0.12    0.09
  -5  -4  -4    0.18    0.09
  -5  -4  -4    0.12    0.14
   5   4   4    0.06    0.11
  -6  -4  -4    4.51    0.30
  -6  -4  -4    4.17    0.35
   6  -4   4    4.00    0.30
   6  -4   4    4.32    0.29
  -6  -4  -4    4.04    0.28
   6   4   4    3.74    0.29
  -7  -4  -4    2.59    0.32
   7  -4   4    2.93    0.31
  -7  -4  -4    2.54    0.26
   7   4   4    2.55    0.25
   8  -4   4    0.50    0.20
  -8  -4  -4    0.81    0.24
   8   4   4    0.71    0.17
  -9  -4  -4    1.24    0.30
   9  -4   4    1.50    0.28
   9   4   4    1.50    0.21
  10  -4   4    1.30    0.29
 -10  -4  -4    1.37    0.30
  10   4   4    0.98    0.20
 -11  -4  -4    0.31    0.26
  11  -4   4    0.19    0.25
  11   4   4    0.06    0.14
  12  -4   4    0.76    0.30
 -12  -4  -4    0.81    0.30
 -13  -4  -4    5.68    0.57
  13  -4   4    6.22    0.61
 -14  -4  -4    3.20    0.48
  14  -4   4    2.81    0.49
  15  -5  -4    1.01    0.38
  14  -5  -4    0.62    0.33
  13  -5  -4    0.91    0.33
  12  -5  -4    4.17    0.47
 -12  -5   4    3.66    0.37
  11  -5  -4    4.47    0.46
 -11  -5   4    4.21    0.37
  10  -5  -4   11.17    0.62
 -10  -5   4   10.83    0.51
  -9  -5   4    3.49    0.31
   9  -5  -4    3.90    0.41
  -8  -5   4   31.53    0.95
  -8  -5   4   31.90    0.92
   8  -5  -4   31.76    1.03
  -7  -5   4   -0.03    0.09
  -7  -5   4    0.01    0.13
   7  -5  -4   -0.10    0.14
   7   5  -4    0.18    0.10
  -6  -5   4   36.16    1.01
   6  -5  -4   35.95    0.94
  -6  -5   4   34.73    1.02
  -6  -5   4   36.66    0.99
   6  -5  -4   35.14    1.05
   6   5  -4   35.46    1.03
   5  -5  -4   14.24    0.50
   5  -5  -4   13.71    0.52
  -5  -5   4   16.02    0.55
  -5  -5   4   14.65    0.52
   4  -5  -4   37.90    0.99
   4  -5  -4   37.46    1.04
  -4  -5   4   37.57    1.05
  -4  -5   4   37.84    1.04
  -4   5   4   40.97    1.05
   3  -5  -4   25.77    0.75
   3  -5  -4   27.74    0.77
  -3  -5   4   27.48    0.77
  -3  -5   4   27.79    0.82
  -3   5   4   27.67    0.81
   2  -5  -4   36.58    0.96
  -2  -5   4   36.33    1.00
  -2   5   4   35.68    1.00
   1  -5  -4    9.34    0.40
  -1  -5   4    9.60    0.40
  -1   5   4   10.07    0.44
   0  -5  -4   30.33    1.00
   0   5   4   29.03    0.86
   1   5   4    2.00    0.23
  -2  -5  -4    7.23    0.32
  -2  -5  -4    8.45    0.46
   2   5   4    8.80    0.41
  -3  -5  -4    8.79    0.36
  -3  -5  -4    8.77    0.34
  -3  -5  -4    9.51    0.49
   3   5   4    9.36    0.43
   4  -5   4   52.71    1.39
  -4  -5  -4   50.33    1.52
  -4  -5  -4   50.75    1.37
  -4  -5  -4   52.32    1.40
   4   5   4   50.93    1.34
   5  -5   4    0.24    0.12
  -5  -5  -4    0.66    0.21
   5  -5   4    0.29    0.14
   5   5   4    0.13    0.13
  -6  -5  -4    6.47    0.45
   6  -5   4    6.84    0.38
   6   5   4    6.47    0.38
  -7  -5  -4    7.29    0.49
   7  -5   4    7.14    0.44
   7   5   4    6.69    0.40
  -8  -5  -4   30.46    1.10
   8  -5   4   31.24    1.05
   8   5   4   31.52    0.96
  -9  -5  -4    1.33    0.31
   9  -5   4    1.14    0.28
   9   5   4    1.38    0.24
 -10  -5  -4   11.61    0.67
  10  -5   4   12.03    0.68
  10   5   4   11.25    0.54
  11  -5   4    2.46    0.39
 -11  -5  -4    2.21    0.38
 -12  -5  -4    6.30    0.57
  12  -5   4    7.16    0.65
  13  -5   4    0.54    0.34
 -13  -5  -4    0.23    0.29
  14  -5   4    0.06    0.33
  14  -6  -4    2.57    0.49
  13  -6  -4    1.25    0.36
  12  -6  -4    0.08    0.29
  11  -6  -4    0.83    0.31
  10  -6  -4   -0.23    0.23
  -9  -6   4   -0.01    0.16
   9  -6  -4   -0.28    0.20
  -8  -6   4    0.12    0.15
   8  -6  -4   -0.32    0.17
   7  -6  -4    4.97    0.37
  -7  -6   4    4.31    0.31
  -6  -6   4    3.65    0.27
   6  -6  -4    4.03    0.32
   5  -6  -4    0.12    0.13
  -4  -6   4   11.44    0.43
   4  -6  -4   11.46    0.42
  -3  -6   4    5.35    0.27
  -3   6   4    6.37    0.37
  -2  -6   4    7.22    0.36
  -2   6   4    7.56    0.41
  -1  -6   4   10.99    0.46
   1  -6  -4   10.86    0.58
  -1   6   4   11.25    0.51
   0  -6  -4   26.62    0.96
   0   6   4   26.53    0.85
  -1  -6  -4    6.77    0.46
   1   6   4    6.72    0.40
  -2  -6  -4   13.15    0.63
   2   6   4   12.68    0.55
  -3  -6  -4   13.98    0.65
  -3  -6  -4   13.66    0.46
  -3  -6  -4   13.85    0.49
   3   6   4   14.56    0.59
   4  -6   4    9.33    0.41
  -4  -6  -4    9.49    0.54
  -4  -6  -4    9.04    0.41
   4   6   4    9.45    0.48
  -5  -6  -4    0.01    0.20
   5  -6   4   -0.06    0.15
   5   6   4    0.00    0.14
   6  -6   4    1.78    0.25
  -6  -6  -4    2.89    0.37
   6   6   4    1.51    0.26
  -7  -6  -4    2.27    0.34
   7  -6   4    1.78    0.28
   7   6   4    1.35    0.25
  -8  -6  -4    3.48    0.43
   8  -6   4    2.68    0.34
   8   6   4    2.55    0.32
  -9  -6  -4    0.98    0.29
   9   6   4    0.25    0.20
  10  -6   4    3.08    0.40
 -10  -6  -4    3.24    0.43
  10   6   4    2.46    0.32
  11  -6   4    0.09    0.25
 -11  -6  -4    0.07    0.27
  12  -6   4    5.01    0.55
 -12  -6  -4    4.34    0.52
  13  -6   4    3.23    0.51
  12  -7  -4    6.38    0.64
  11  -7  -4    6.55    0.59
  10  -7  -4    5.70    0.55
   9  -7  -4    1.55    0.32
   8  -7  -4    3.17    0.36
   7  -7  -4    7.06    0.45
  -6  -7   4    6.19    0.36
   6  -7  -4    5.95    0.39
   5  -7  -4    1.11    0.20
  -5  -7   4    1.17    0.18
  -4  -7   4   14.35    0.55
  -3  -7   4    2.24    0.25
  -2  -7   4   15.23    0.59
   1  -7  -4    0.30    0.22
  -1  -7   4    0.07    0.16
  -1   7   4    0.14    0.15
   0  -7  -4    5.08    0.45
   0   7   4    4.63    0.39
  -1  -7  -4    2.25    0.34
   1   7   4    1.84    0.29
  -2  -7  -4    2.87    0.37
   2   7   4    1.89    0.28
  -3  -7  -4    5.66    0.48
   3   7   4    5.02    0.40
  -4  -7  -4    1.54    0.33
  -4  -7  -4    1.03    0.19
   4  -7   4    1.22    0.21
   4   7   4    1.28    0.25
  -5  -7  -4    4.68    0.47
   5  -7   4    4.73    0.36
   5   7   4    4.56    0.43
   6  -7   4    4.67    0.38
  -6  -7  -4    4.52    0.47
   6   7   4    3.21    0.36
   7  -7   4    2.13    0.31
  -7  -7  -4    2.62    0.38
   7   7   4    2.59    0.34
  -8  -7  -4   18.31    0.85
   8  -7   4   17.66    0.77
   8   7   4   16.41    0.74
  -9  -7  -4   16.23    0.82
   9  -7   4   17.61    0.80
   9   7   4   15.24    0.72
  10  -7   4    5.67    0.57
 -10  -7  -4    6.21    0.58
  11  -7   4    2.56    0.43
 -11  -7  -4    2.13    0.42
  11  -8  -4    1.68    0.37
  10  -8  -4    0.97    0.31
   9  -8  -4    6.55    0.55
   8  -8  -4    5.77    0.48
   7  -8  -4    0.63    0.23
   6  -8  -4    0.25    0.20
  -2  -8   4   12.41    0.57
   2  -8  -4   12.98    0.73
  -1  -8   4    5.07    0.40
   1  -8  -4    5.36    0.50
   0  -8   4    9.07    0.49
   0  -8  -4    8.11    0.59
  -1  -8  -4    8.64    0.60
  -2  -8  -4   11.31    0.66
   2   8   4   10.36    0.58
  -3  -8  -4    2.42    0.40
   3   8   4    1.69    0.29
  -4  -8  -4    3.00    0.29
   4  -8   4    3.61    0.35
  -4  -8  -4    3.18    0.43
   4   8   4    2.68    0.35
   5  -8   4    0.55    0.20
  -5  -8  -4    0.52    0.27
  -6  -8  -4    0.15    0.24
   6  -8   4    0.05    0.21
   7  -8   4    0.77    0.26
  -7  -8  -4    0.78    0.30
  -8  -8  -4    1.16    0.34
   8  -8   4    1.07    0.30
  -9  -8  -4   -0.08    0.26
   9  -8   4   -0.24    0.26
 -10  -8  -4   -0.08    0.27
  10  -8   4   -0.12    0.29
   9  -9  -4    2.32    0.40
   8  -9  -4    4.87    0.50
   7  -9  -4    1.57    0.30
   6  -9  -4    2.98    0.33
   3  -9  -4    0.06    0.25
   2  -9  -4    1.82    0.37
   1  -9  -4    3.49    0.47
   0  -9  -4   -0.09    0.24
  -1  -9  -4    1.11    0.31
  -2  -9  -4    2.32    0.41
  -3  -9  -4    0.27    0.25
  -4  -9  -4    1.34    0.35
   4  -9   4    1.15    0.24
   5  -9   4    2.85    0.33
  -5  -9  -4    2.80    0.43
  -6  -9  -4    0.53    0.28
   6  -9   4    0.00    0.22
  -7  -9  -4    1.84    0.37
   7  -9   4    1.59    0.33
   8  -9   4    3.08    0.42
  -8  -9  -4    4.34    0.54
   4 -10  -4    0.49    0.33
   3 -10  -4    0.56    0.30
   2 -10  -4   -0.08    0.25
   1 -10  -4    1.72    0.42
   0 -10  -4    2.79    0.48
  -1 -10  -4    1.76    0.39
  -2 -10  -4    0.55    0.31
  -3 -10  -4    3.02    0.48
  -4 -10  -4    1.40    0.36
   4 -10   4    1.61    0.27
   5 -10   4    6.56    0.52
  -5 -10  -4    6.62    0.61
 -17   0   5   -0.07    0.29
 -16   0   5    0.44    0.27
 -15   0   5    0.14    0.24
 -14   0   5    0.01    0.21
  14   0  -5    0.57    0.25
 -13   0   5   19.80    0.84
  13   0  -5   21.01    0.88
  11   0  -5    0.34    0.19
 -11   0   5    0.20    0.18
  10   0  -5    0.02    0.10
  10   0  -5   -0.08    0.15
 -10   0   5    0.16    0.15
   9   0  -5  135.82    3.45
   9   0  -5  129.89    3.40
  -9   0   5  135.81    3.41
   8   0  -5    0.06    0.09
   8   0  -5   -0.08    0.12
  -8   0   5   -0.06    0.12
  -7   0   5  163.71    4.01
   7   0  -5  161.70    4.00
   7   0  -5  162.11    3.99
   7   0  -5  159.41    4.04
  -6   0   5   -0.04    0.09
   6   0  -5   -0.05    0.07
   6   0  -5   -0.01    0.10
   6   0  -5    0.09    0.07
   5   0  -5  195.31    4.87
  -5   0   5  203.55    4.84
   5   0  -5  198.21    4.83
   4   0  -5    0.14    0.06
   4   0  -5    0.04    0.09
  -4   0   5    0.19    0.09
   3   0  -5  332.55    8.10
  -3   0   5  342.17    8.06
   3   0  -5  338.74    8.06
  -2   0   5    0.09    0.07
   2   0  -5    0.02    0.05
   2   0  -5    0.00    0.07
   1   0  -5  350.65    8.76
   1   0  -5  367.85    8.88
  -1   0   5  385.25    8.74
   1   0  -5  364.58    8.73
   0   0   5   -0.05    0.06
   0   0  -5   -0.15    0.07
   0   0  -5   -0.14    0.04
   0   0  -5   -0.05    0.06
   1   0   5   17.70    0.54
  -1   0  -5   17.38    0.56
  -1   0  -5   19.34    0.54
   1   0   5   18.99    0.55
   1   0   5   17.76    0.54
  -2   0  -5   -0.06    0.04
  -2   0  -5   -0.03    0.07
   2   0   5    0.06    0.07
  -2   0  -5    0.01    0.08
   2   0   5    0.06    0.07
  -3   0  -5    8.29    0.35
   3   0   5    7.80    0.34
  -3   0  -5    9.13    0.33
   3   0   5    8.97    0.34
   3   0   5    8.98    0.34
  -3   0  -5    8.06    0.35
   4   0   5   -0.02    0.09
  -4   0  -5   -0.11    0.11
  -4   0  -5   -0.16    0.08
   4   0   5    0.01    0.09
  -4   0  -5    0.00    0.06
   5   0   5    2.83    0.24
  -5   0  -5    3.57    0.27
  -5   0  -5    3.40    0.21
  -5   0  -5    3.46    0.25
   6   0   5   -0.04    0.11
  -6   0  -5   -0.02    0.06
  -6   0  -5    0.06    0.13
  -6   0  -5    0.06    0.11
   7   0   5   59.94    1.64
  -7   0  -5   58.38    1.63
  -7   0  -5   58.79    1.61
  -7   0  -5   58.24    1.66
  -8   0  -5    0.05    0.14
  -8   0  -5    0.02    0.17
   8   0   5    0.05    0.15
  -8   0  -5   -0.05    0.07
  -9   0  -5    1.52    0.20
  -9   0  -5    1.64    0.30
  -9   0  -5    1.73    0.25
   9   0   5    1.68    0.27
 -10   0  -5   -0.20    0.21
  10   0   5    0.02    0.18
 -10   0  -5   -0.16    0.17
 -11   0  -5   16.99    0.76
  11   0   5   17.26    0.78
 -11   0  -5   17.16    0.80
 -12   0  -5   -0.08    0.25
 -12   0  -5   -0.13    0.22
  12   0   5   -0.24    0.21
 -13   0  -5    8.76    0.61
 -13   0  -5    9.57    0.66
  13   0   5    9.45    0.70
 -14   0  -5    0.11    0.31
 -14   0  -5   -0.10    0.25
 -15   0  -5    1.18    0.34
 -16  -1   5    3.64    0.48
 -16   1   5    3.31    0.42
 -15  -1   5   10.64    0.65
  15  -1  -5   10.09    0.69
 -15   1   5    9.34    0.62
 -14  -1   5   -0.18    0.20
  14  -1  -5   -0.11    0.23
 -14   1   5    0.10    0.23
  13  -1  -5   23.13    0.95
 -13  -1   5   22.84    0.90
 -13   1   5   21.67    0.88
  13   1  -5   21.78    0.95
  12  -1  -5   17.89    0.80
 -12  -1   5   17.25    0.75
  12   1  -5   17.44    0.76
 -12   1   5   17.26    0.74
 -11  -1   5   33.88    1.11
  11  -1  -5   33.79    1.15
 -11   1   5   33.37    1.09
  11   1  -5   33.63    1.12
  10  -1  -5    0.81    0.22
 -10  -1   5    0.96    0.20
  10   1  -5    0.86    0.17
  10   1  -5    0.87    0.19
 -10   1   5    0.74    0.19
  -9  -1   5    4.18    0.32
   9  -1  -5    3.85    0.34
   9  -1  -5    3.84    0.27
  -9   1   5    3.93    0.31
   9   1  -5    4.19    0.28
   9   1  -5    3.75    0.32
  -8  -1   5    7.72    0.40
   8  -1  -5    7.73    0.43
   8  -1  -5    7.34    0.37
   8   1  -5    8.15    0.42
  -8   1   5    8.12    0.40
   8   1  -5    8.15    0.38
   7  -1  -5    4.27    0.30
  -7  -1   5    4.91    0.30
   7  -1  -5    4.22    0.26
   7   1  -5    4.74    0.24
   7   1  -5    4.76    0.27
   7   1  -5    4.31    0.29
  -7   1   5    4.31    0.28
   6  -1  -5   -0.01    0.10
  -6  -1   5    0.02    0.10
   6  -1  -5   -0.03    0.07
   6   1  -5    0.07    0.08
   6   1  -5    0.07    0.07
  -6   1   5   -0.04    0.10
   6   1  -5    0.07    0.10
   5  -1  -5   24.29    0.77
   5  -1  -5   24.27    0.74
  -5  -1   5   24.96    0.75
   5   1  -5   25.90    0.70
   5   1  -5   26.68    0.75
  -5   1   5   26.14    0.75
   5   1  -5   24.64    0.76
   4  -1  -5   68.20    1.79
   4  -1  -5   67.54    1.76
  -4  -1   5   68.93    1.77
   4   1  -5   69.01    1.79
  -4   1   5   72.39    1.77
   4   1  -5   69.79    1.76
   3  -1  -5   85.79    2.13
   3  -1  -5   82.81    2.16
  -3  -1   5   86.50    2.14
   3   1  -5   84.84    2.15
  -3   1   5   87.61    2.13
   2  -1  -5   22.67    0.67
   2  -1  -5   23.03    0.65
  -2  -1   5   23.82    0.66
   2   1  -5   22.77    0.66
  -2   1   5   23.09    0.65
   1  -1  -5   87.59    2.15
  -1  -1   5   86.15    2.18
  -1  -1   5   89.93    2.16
   1  -1  -5   83.33    2.17
   1  -1  -5   83.02    2.18
   1   1  -5   88.71    2.17
  -1   1   5   90.22    2.15
   0  -1  -5    9.70    0.37
   0  -1   5   10.90    0.36
   0  -1   5   10.49    0.37
   0  -1  -5   10.42    0.37
   0  -1  -5   11.08    0.35
   0   1   5   10.96    0.35
   0   1   5   10.64    0.35
   0   1   5   11.03    0.39
   0   1  -5    9.98    0.36
  -1  -1  -5   43.60    1.10
   1  -1   5   39.93    1.07
  -1  -1  -5   41.10    1.12
  -1  -1  -5   40.83    1.09
  -1  -1  -5   39.66    1.13
   1  -1   5   42.43    1.10
  -1   1  -5   41.52    1.11
   1   1   5   41.59    1.14
   1   1   5   44.54    1.10
   1   1   5   41.59    1.09
  -2  -1  -5    5.77    0.28
   2  -1   5    5.83    0.25
  -2  -1  -5    5.81    0.29
  -2  -1  -5    6.44    0.26
   2  -1   5    6.43    0.27
   2  -1   5    6.01    0.27
  -2   1  -5    6.46    0.26
   2   1   5    6.19    0.26
  -2   1  -5    4.84    0.23
   2   1   5    6.19    0.29
  -2   1  -5    5.97    0.27
  -3  -1  -5  159.08    4.03
   3  -1   5  158.90    4.00
   3  -1   5  163.81    4.01
   3  -1   5  166.87    4.00
  -3  -1  -5  159.87    4.04
  -3  -1  -5  169.45    4.00
  -3   1  -5  162.26    4.01
  -3   1  -5  165.96    4.01
   3   1   5  160.21    4.05
  -3   1  -5  170.64    4.00
   3   1   5  167.01    4.01
  -4  -1  -5    0.19    0.11
   4  -1   5    0.32    0.11
   4  -1   5    0.28    0.11
   4  -1   5    0.34    0.11
  -4  -1  -5    0.33    0.14
  -4  -1  -5    0.35    0.09
   4   1   5    0.42    0.13
  -4   1  -5    0.29    0.11
  -4   1  -5    0.16    0.13
  -4   1  -5    0.29    0.09
   4   1   5    0.32    0.11
  -5  -1  -5   98.56    2.46
   5  -1   5   96.27    2.47
  -5  -1  -5   94.33    2.50
  -5  -1  -5   96.71    2.48
  -5   1  -5   95.11    2.49
  -5   1  -5   96.56    2.46
   5   1   5   97.83    2.47
  -5   1  -5   97.75    2.45
  -6  -1  -5    0.84    0.14
   6  -1   5    0.76    0.17
  -6  -1  -5    0.86    0.20
  -6  -1  -5    0.69    0.15
  -6   1  -5    0.70    0.13
  -6   1  -5    0.91    0.16
   6   1   5    0.57    0.14
  -6   1  -5    0.71    0.19
  -7  -1  -5   23.35    0.77
  -7  -1  -5   23.43    0.79
  -7  -1  -5   22.98    0.83
   7  -1   5   24.39    0.81
   7  -1   5   23.62    0.80
  -7   1  -5   23.54    0.79
   7   1   5   24.18    0.80
  -7   1  -5   24.01    0.77
  -7   1  -5   24.00    0.83
  -8  -1  -5    1.12    0.18
  -8  -1  -5    0.98    0.20
   8  -1   5    1.17    0.23
  -8  -1  -5    1.43    0.25
   8  -1   5    1.33    0.20
  -8   1  -5    1.29    0.18
  -8   1  -5    1.12    0.21
  -8   1  -5    1.41    0.25
   8   1   5    1.11    0.20
  -9  -1  -5    3.80    0.38
  -9  -1  -5    3.66    0.36
   9  -1   5    3.56    0.36
  -9   1  -5    3.18    0.34
   9   1   5    3.82    0.36
  -9   1  -5    3.60    0.38
  -9   1  -5    3.52    0.28
 -10  -1  -5    1.33    0.29
 -10  -1  -5    0.77    0.24
  10  -1   5    0.96    0.26
 -10   1  -5    0.67    0.22
  10   1   5    0.59    0.22
 -10   1  -5    1.07    0.27
 -11  -1  -5   20.02    0.84
 -11  -1  -5   19.67    0.87
  11  -1   5   21.37    0.89
 -11   1  -5   20.54    0.90
 -11   1  -5   19.80    0.83
  11   1   5   21.09    0.86
 -12  -1  -5    4.35    0.44
  12  -1   5    4.49    0.47
 -12  -1  -5    5.07    0.52
 -12   1  -5    4.63    0.47
 -12   1  -5    4.24    0.49
 -13  -1  -5    4.60    0.49
  13  -1   5    4.78    0.50
 -13  -1  -5    4.07    0.48
 -13   1  -5    4.76    0.53
 -13   1  -5    4.12    0.44
  14  -1   5   -0.04    0.26
 -14  -1  -5   -0.19    0.25
 -14  -1  -5    0.14    0.29
 -14   1  -5    0.15    0.25
 -15   1  -5    2.12    0.39
  16  -2  -5    0.59    0.33
  15  -2  -5    7.50    0.65
 -15   2   5    5.80    0.50
  14  -2  -5   -0.08    0.24
 -14   2   5   -0.51    0.20
 -13  -2   5    3.77    0.41
  13  -2  -5    3.73    0.44
 -13   2   5    3.46    0.37
  12  -2  -5    4.13    0.43
 -12  -2   5    3.86    0.38
 -12   2   5    3.69    0.38
  11  -2  -5    0.48    0.23
 -11  -2   5    0.13    0.17
  11   2  -5    0.30    0.18
 -11   2   5   -0.03    0.17
 -10  -2   5    8.99    0.47
  10  -2  -5    9.92    0.53
  10   2  -5    9.27    0.47
 -10   2   5    9.43    0.46
  10   2  -5    7.20    0.40
   9  -2  -5   45.97    1.37
  -9  -2   5   44.38    1.33
   9   2  -5   44.25    1.32
   9   2  -5   46.04    1.30
  -9   2   5   46.33    1.31
   8  -2  -5    1.42    0.22
  -8  -2   5    1.45    0.19
   8   2  -5    1.70    0.20
   8   2  -5    1.48    0.19
  -8   2   5    1.54    0.19
   8   2  -5    1.81    0.20
   7  -2  -5   64.29    1.75
  -7  -2   5   64.42    1.71
  -7   2   5   65.89    1.69
   7   2  -5   62.21    1.71
   7   2  -5   66.66    1.69
   7   2  -5   59.84    1.66
   6  -2  -5    1.90    0.20
  -6  -2   5    1.89    0.20
   6   2  -5    2.03    0.17
   6   2  -5    1.94    0.20
   6   2  -5    1.78    0.15
  -6   2   5    1.85    0.18
   5  -2  -5   54.52    1.48
   5  -2  -5   55.86    1.52
  -5  -2   5   56.51    1.49
  -5   2   5   58.62    1.47
   5   2  -5   57.05    1.49
   5   2  -5   58.86    1.48
  -5   2   5   55.55    1.26
  -4  -2   5   81.79    2.04
  -4  -2   5   81.39    2.07
   4  -2  -5   78.55    2.03
   4  -2  -5   78.39    2.06
   4   2  -5   84.89    2.03
  -4   2   5   79.40    1.76
  -4   2   5   81.26    2.01
   4   2  -5   80.62    2.04
   3  -2  -5    3.43    0.17
   3  -2  -5    2.79    0.20
  -3  -2   5    2.93    0.19
  -3  -2   5    3.26    0.20
   3   2  -5    3.31    0.17
  -3   2   5    2.91    0.16
   3   2  -5    3.25    0.19
   2  -2  -5   28.27    0.77
   2  -2  -5   27.90    0.79
  -2  -2   5   28.14    0.78
  -2  -2   5   28.42    0.80
   2   2  -5   28.45    0.78
   2   2  -5   28.85    0.76
  -1  -2   5   51.42    1.30
   1  -2  -5   50.52    1.27
   1  -2  -5   48.83    1.29
  -1  -2   5   50.93    1.28
   1  -2  -5   49.63    1.35
   1   2  -5   42.04    1.26
   1   2  -5   54.53    1.26
   0  -2  -5    6.06    0.23
   0  -2   5    5.89    0.26
   0  -2  -5    6.26    0.30
   0  -2  -5    5.69    0.23
   0  -2  -5    5.55    0.25
   0  -2   5    6.17    0.25
   0   2  -5    6.35    0.24
   0   2  -5    6.39    0.23
  -1  -2  -5   19.22    0.60
  -1  -2  -5   20.12    0.58
   1  -2   5   20.05    0.58
   1  -2   5   19.74    0.56
  -1  -2  -5   20.58    0.58
  -1  -2  -5   19.52    0.65
   1  -2   5   19.76    0.60
   1   2   5   19.48    0.65
  -1   2  -5   20.15    0.56
  -1   2  -5   20.79    0.57
  -1   2  -5   20.83    0.56
   2  -2   5    2.69    0.18
   2  -2   5    2.60    0.18
   2  -2   5    2.46    0.18
  -2  -2  -5    2.56    0.23
  -2  -2  -5    2.40    0.19
   2  -2   5    2.52    0.17
  -2  -2  -5    2.24    0.16
  -2  -2  -5    2.51    0.16
  -2   2  -5    2.97    0.16
   2   2   5    2.15    0.16
  -2   2  -5    2.96    0.18
   2   2   5    2.32    0.22
  -2   2  -5    2.99    0.18
  -3  -2  -5   23.93    0.69
   3  -2   5   23.67    0.71
  -3  -2  -5   22.84    0.72
   3  -2   5   23.79    0.70
  -3  -2  -5   22.52    0.75
  -3  -2  -5   22.95    0.69
   3  -2   5   22.61    0.69
   3   2   5   22.55    0.67
   3   2   5   21.55    0.80
  -3   2  -5   24.14    0.67
  -3   2  -5   24.31    0.68
  -3   2  -5   24.70    0.71
   4  -2   5   11.39    0.45
   4  -2   5   12.49    0.45
  -4  -2  -5   12.46    0.50
   4  -2   5   11.00    0.46
   4  -2   5   12.31    0.45
  -4  -2  -5   12.67    0.44
  -4   2  -5   12.12    0.47
  -4   2  -5   12.60    0.42
  -4   2  -5   11.94    0.44
   4   2   5   12.30    0.44
  -5  -2  -5  177.25    4.41
   5  -2   5  177.75    4.41
  -5  -2  -5  174.92    4.47
   5  -2   5  175.14    4.42
  -5   2  -5  180.19    4.39
   5   2   5  181.70    4.40
  -5   2  -5  181.15    4.45
  -5   2  -5  185.55    4.38
  -6  -2  -5   22.19    0.74
   6  -2   5   21.26    0.74
  -6  -2  -5   22.29    0.79
  -6   2  -5   22.23    0.70
   6   2   5   22.11    0.72
  -6   2  -5   22.26    0.72
  -6   2  -5   22.10    0.77
   7  -2   5   15.28    0.63
  -7  -2  -5   16.57    0.67
  -7  -2  -5   16.06    0.62
  -7   2  -5   16.52    0.58
  -7   2  -5   16.40    0.60
   7   2   5   15.66    0.60
  -7   2  -5   17.00    0.67
  -8  -2  -5    2.71    0.32
   8  -2   5    2.59    0.30
  -8  -2  -5    2.46    0.27
  -8   2  -5    2.91    0.25
  -8   2  -5    2.43    0.27
   8   2   5    2.32    0.26
  -8   2  -5    2.73    0.33
   9  -2   5   60.40    1.75
  -9  -2  -5   61.44    1.77
  -9  -2  -5   60.64    1.73
  -9   2  -5   58.93    1.77
  -9   2  -5   60.60    1.69
   9   2   5   60.82    1.71
   9   2   5   58.61    1.43
  -9   2  -5   57.92    1.65
 -10  -2  -5    1.35    0.30
 -10  -2  -5    0.96    0.26
  10  -2   5    1.28    0.30
  10   2   5    0.99    0.17
 -10   2  -5    1.09    0.25
 -11  -2  -5   47.46    1.50
  11  -2   5   49.50    1.55
 -11  -2  -5   47.83    1.54
  11   2   5   45.36    1.19
 -11   2  -5   47.28    1.45
 -12  -2  -5    0.54    0.28
  12  -2   5    0.61    0.29
 -12   2  -5    0.47    0.24
  13  -2   5    2.89    0.43
 -13  -2  -5    2.81    0.43
 -13   2  -5    2.21    0.34
  14  -2   5    0.50    0.30
 -14  -2  -5    0.19    0.30
 -14   2  -5    0.10    0.25
  15  -2   5    0.41    0.34
  16  -3  -5    2.06    0.44
  15  -3  -5    4.25    0.52
 -15   3   5    3.29    0.36
  14  -3  -5    2.57    0.42
 -14   3   5    1.48    0.27
  13  -3  -5   15.70    0.79
 -13   3   5   12.91    0.61
  12  -3  -5    0.13    0.24
 -12   3   5    0.04    0.17
  11  -3  -5   19.75    0.82
 -11   3   5   17.96    0.68
 -10  -3   5    1.75    0.24
  10  -3  -5    2.36    0.31
 -10  -3   5    2.10    0.25
  10   3  -5    2.34    0.24
 -10   3   5    2.05    0.23
  -9  -3   5    0.81    0.17
   9  -3  -5    0.72    0.20
  -9  -3   5    0.80    0.17
   9   3  -5    0.93    0.18
   9   3  -5    0.76    0.14
  -9   3   5    0.68    0.16
  -8  -3   5   13.40    0.49
  -8  -3   5   12.52    0.42
   8  -3  -5   12.25    0.56
  -8  -3   5   13.78    0.54
   8   3  -5   14.30    0.49
   8   3  -5   13.02    0.51
  -8   3   5   12.84    0.47
   8   3  -5   12.24    0.48
  -7  -3   5    5.63    0.32
   7  -3  -5    5.24    0.35
  -7  -3   5    5.49    0.27
  -7  -3   5    5.36    0.26
   7   3  -5    5.94    0.27
   7   3  -5    5.41    0.27
   7   3  -5    4.73    0.27
  -7   3   5    5.72    0.25
  -6  -3   5   31.99    0.94
   6  -3  -5   32.07    0.97
  -6   3   5   32.35    0.81
  -5  -3   5    0.06    0.08
  -5  -3   5    0.08    0.08
   5  -3  -5    0.13    0.11
  -5   3   5    0.04    0.08
   5   3  -5    0.26    0.09
   4  -3  -5    4.38    0.26
  -4  -3   5    4.75    0.24
  -4  -3   5    4.87    0.26
   4   3  -5    4.92    0.22
  -4   3   5    5.03    0.24
   3  -3  -5   29.28    0.86
  -3  -3   5   31.19    0.84
  -3  -3   5   31.43    0.87
  -3   3   5   30.72    0.79
   2  -3  -5   44.43    1.19
  -2  -3   5   45.73    1.18
  -2  -3   5   47.26    1.21
  -2   3   5   44.58    1.09
  -1  -3   5  106.03    2.65
   1  -3  -5  109.07    2.62
   1  -3  -5  107.84    2.65
   1  -3  -5  105.97    2.76
  -1  -3   5  108.04    2.63
  -1   3   5  107.56    2.36
   0  -3  -5    7.94    0.38
   0  -3  -5    7.95    0.28
   0  -3  -5    7.62    0.30
   0  -3   5    7.90    0.29
   0  -3   5    7.90    0.31
   0   3   5    8.26    0.33
  -1  -3  -5    6.58    0.36
   1  -3   5    6.72    0.26
  -1  -3  -5    6.93    0.26
  -1  -3  -5    6.80    0.29
   1  -3   5    6.54    0.28
   1  -3   5    7.03    0.27
   1   3   5    7.34    0.31
  -2  -3  -5  126.89    3.30
   2  -3   5  129.47    3.19
  -2  -3  -5  130.86    3.22
  -2  -3  -5  134.06    3.20
   2  -3   5  127.33    3.19
   2   3   5  133.82    2.85
   3  -3   5   91.24    2.29
  -3  -3  -5   92.03    2.30
   3  -3   5   90.25    2.29
  -3  -3  -5   92.86    2.32
  -3  -3  -5   88.78    2.39
   3  -3   5   89.57    2.30
   3   3   5   90.52    2.23
   3   3   5   93.93    2.06
  -4  -3  -5    0.29    0.15
   4  -3   5    0.39    0.13
   4  -3   5    0.44    0.12
  -4  -3  -5    0.38    0.13
  -4  -3  -5    0.35    0.10
   4  -3   5    0.55    0.13
   4   3   5    0.59    0.13
   4   3   5    0.38    0.10
   5  -3   5  113.36    2.89
   5  -3   5  118.83    2.92
  -5  -3  -5  117.03    2.98
   5   3   5  105.45    2.84
   5   3   5  118.64    2.56
  -6  -3  -5    0.20    0.18
   6  -3   5    0.01    0.12
  -6  -3  -5    0.15    0.12
   6  -3   5    0.13    0.14
   6   3   5    0.19    0.12
   6   3   5    0.05    0.05
   7  -3   5   11.41    0.53
  -7  -3  -5   11.57    0.50
  -7  -3  -5   11.71    0.56
  -7   3  -5   11.97    0.44
   7   3   5   10.37    0.45
  -7   3  -5   11.44    0.46
   7   3   5   11.76    0.45
   8  -3   5    0.08    0.17
  -8  -3  -5   -0.01    0.15
  -8  -3  -5    0.44    0.23
  -8   3  -5    0.10    0.14
  -8   3  -5    0.14    0.11
   8   3   5    0.21    0.13
  -9  -3  -5    5.02    0.45
   9  -3   5    4.20    0.44
  -9  -3  -5    4.05    0.37
  -9   3  -5    4.31    0.34
  -9   3  -5    4.92    0.32
   9   3   5    5.18    0.32
  10  -3   5    0.37    0.25
 -10  -3  -5    0.41    0.25
  10   3   5    0.19    0.14
 -10   3  -5    0.18    0.18
  11  -3   5   -0.06    0.24
 -11  -3  -5   -0.13    0.23
 -11   3  -5    0.05    0.19
  11   3   5   -0.05    0.13
  12  -3   5    2.19    0.39
 -12  -3  -5    1.74    0.38
 -12   3  -5    1.99    0.29
 -13  -3  -5    4.72    0.53
  13  -3   5    4.45    0.52
 -13   3  -5    3.98    0.43
 -14  -3  -5    0.38    0.32
  14  -3   5    0.36    0.34
 -14   3  -5    0.27    0.24
  15  -3   5   10.21    0.82
  15  -4  -5    1.93    0.42
  14  -4  -5    0.98    0.33
  13  -4  -5    9.85    0.69
 -12  -4   5    0.81    0.22
  12  -4  -5    1.05    0.29
  11  -4  -5   30.07    1.09
 -11  -4   5   28.44    0.95
  10  -4  -5   17.55    0.76
 -10  -4   5   16.72    0.56
 -10  -4   5   16.69    0.63
  -9  -4   5   33.72    0.99
  -9  -4   5   33.50    0.89
   9  -4  -5   32.92    1.10
   8  -4  -5    4.16    0.36
  -8  -4   5    3.78    0.25
  -8  -4   5    4.36    0.31
  -8  -4   5    4.08    0.27
   8   4  -5    4.02    0.25
  -7  -4   5   56.38    1.56
   7  -4  -5   57.93    1.60
  -7  -4   5   57.06    1.39
  -6  -4   5    1.49    0.18
  -6  -4   5    1.37    0.17
   6  -4  -5    1.13    0.18
  -6  -4   5    1.42    0.18
  -6   4   5    1.48    0.18
   5  -4  -5   65.46    1.74
  -5  -4   5   66.99    1.75
  -5  -4   5   66.40    1.72
  -5   4   5   65.74    1.56
  -4  -4   5   11.43    0.42
  -4  -4   5   11.66    0.41
   4  -4  -5   10.24    0.42
  -4   4   5   11.43    0.43
  -3  -4   5   51.88    1.33
   3  -4  -5   49.30    1.31
  -3   4   5   48.62    1.23
  -2  -4   5   19.49    0.59
   2  -4  -5   18.63    0.58
  -2   4   5   20.33    0.61
   1  -4  -5   33.73    0.90
  -1  -4   5   35.12    0.93
   1  -4  -5   33.76    1.08
   1  -4  -5   33.72    0.92
  -1   4   5   34.43    0.92
   0  -4   5   73.94    1.84
   0  -4  -5   72.92    1.99
   0  -4  -5   73.36    1.83
   0  -4  -5   72.52    1.81
   0   4   5   71.69    1.71
   1  -4   5   44.37    1.18
  -1  -4  -5   45.66    1.18
  -1  -4  -5   45.65    1.20
  -1  -4  -5   44.99    1.34
   1   4   5   46.29    1.16
  -2  -4  -5    2.46    0.28
  -2  -4  -5    2.05    0.16
   2  -4   5    2.40    0.18
  -2  -4  -5    2.31    0.20
   2  -4   5    1.71    0.18
   2   4   5    2.51    0.23
  -3  -4  -5   20.54    0.62
  -3  -4  -5   20.58    0.65
   3  -4   5   19.65    0.62
   3  -4   5   20.55    0.64
   3  -4   5   19.72    0.63
  -3  -4  -5   20.23    0.75
   3   4   5   20.76    0.65
   4  -4   5   11.10    0.44
  -4  -4  -5   10.96    0.53
   4  -4   5   10.61    0.42
  -4  -4  -5   10.84    0.41
  -4  -4  -5   10.67    0.44
   4   4   5   11.34    0.45
  -5  -4  -5    0.47    0.19
   5  -4   5    0.35    0.15
  -5  -4  -5    0.38    0.11
   5  -4   5    0.12    0.12
   5   4   5    0.42    0.14
   6  -4   5    6.34    0.37
   6  -4   5    5.50    0.34
  -6  -4  -5    6.42    0.43
  -6  -4  -5    6.64    0.36
   6   4   5    5.99    0.35
  -7  -4  -5   43.65    1.37
  -7  -4  -5   42.35    1.28
   7  -4   5   43.72    1.30
   7   4   5   43.32    1.16
  -8  -4  -5    7.77    0.52
   8  -4   5    8.13    0.49
   8   4   5    8.14    0.42
  -9  -4  -5    3.87    0.42
   9  -4   5    3.42    0.37
   9   4   5    2.99    0.30
 -10  -4  -5    1.15    0.31
  10  -4   5    0.81    0.29
  10   4   5    0.36    0.18
  11  -4   5    2.25    0.38
 -11  -4  -5    2.38    0.39
  11   4   5    1.97    0.27
 -12  -4  -5    3.93    0.49
  12  -4   5    4.03    0.49
 -13  -4  -5    4.00    0.52
  13  -4   5    4.05    0.53
  14  -4   5    0.02    0.35
  15  -5  -5    3.44    0.52
  14  -5  -5    0.79    0.35
  13  -5  -5    8.09    0.66
  12  -5  -5    7.35    0.60
  11  -5  -5    5.79    0.53
 -10  -5   5    0.83    0.19
  10  -5  -5    0.67    0.26
   9  -5  -5   10.28    0.56
  -9  -5   5   10.31    0.45
   8  -5  -5    2.22    0.29
   7  -5  -5    0.16    0.16
  -6  -5   5   22.21    0.72
   6  -5  -5   22.25    0.75
  -6   5   5   22.93    0.71
   5  -5  -5    2.38    0.24
  -5  -5   5    2.47    0.23
  -5  -5   5    2.55    0.24
  -5   5   5    2.80    0.26
  -4  -5   5    1.19    0.16
   4  -5  -5    0.90    0.16
  -4   5   5    1.56    0.22
   3  -5  -5    0.84    0.14
  -3  -5   5    1.35    0.16
  -3   5   5    1.00    0.19
  -2  -5   5    2.39    0.20
   2  -5  -5    2.36    0.19
  -2   5   5    2.64    0.26
   1  -5  -5   80.09    2.02
  -1  -5   5   83.40    2.07
   1  -5  -5   81.99    2.04
   1  -5  -5   80.52    2.27
  -1   5   5   84.94    1.96
   0  -5  -5   21.50    0.81
   0  -5   5   22.06    0.64
   0   5   5   20.98    0.70
  -1  -5  -5  135.68    3.52
  -1  -5  -5  136.06    3.30
  -1  -5  -5  134.48    3.29
   1   5   5  133.91    3.04
  -2  -5  -5    8.58    0.48
  -2  -5  -5    9.01    0.34
  -2  -5  -5    8.14    0.36
   2  -5   5    8.72    0.36
   2   5   5    9.37    0.43
   3  -5   5    8.11    0.38
  -3  -5  -5    8.81    0.35
  -3  -5  -5    9.39    0.39
  -3  -5  -5    9.41    0.50
   3   5   5    8.95    0.43
   4  -5   5   20.58    0.68
  -4  -5  -5   21.59    0.72
  -4  -5  -5   22.25    0.70
   4  -5   5   22.39    0.71
  -4  -5  -5   22.36    0.83
   4   5   5   21.02    0.72
   5  -5   5    2.27    0.24
  -5  -5  -5    2.34    0.31
   5  -5   5    1.79    0.21
   5   5   5    2.13    0.26
  -6  -5  -5    3.67    0.40
   6  -5   5    2.99    0.31
   6   5   5    3.16    0.32
  -7  -5  -5    3.39    0.40
   7  -5   5    2.53    0.30
   7   5   5    2.18    0.29
   8  -5   5    4.09    0.44
  -8  -5  -5    5.33    0.47
   8   5   5    3.95    0.36
   9  -5   5    0.18    0.23
  -9  -5  -5    0.17    0.24
   9   5   5    0.02    0.16
 -10  -5  -5    0.37    0.26
  10  -5   5   -0.17    0.24
  10   5   5    0.13    0.17
  11  -5   5    0.16    0.28
 -11  -5  -5    0.57    0.29
 -12  -5  -5    2.83    0.44
  12  -5   5    3.32    0.47
  13  -5   5    0.40    0.35
 -13  -5  -5    0.47    0.33
  14  -6  -5    0.09    0.33
  13  -6  -5    5.16    0.57
  12  -6  -5    2.23    0.40
  11  -6  -5   10.37    0.66
  10  -6  -5    1.85    0.34
   9  -6  -5    5.13    0.47
   8  -6  -5    0.12    0.20
   7  -6  -5    6.15    0.41
   6  -6  -5    1.23    0.21
   5  -6  -5   12.25    0.49
   4  -6  -5   18.93    0.62
  -4   6   5   19.51    0.69
  -3  -6   5    0.44    0.13
   3  -6  -5    0.21    0.12
  -3   6   5    0.56    0.17
  -2  -6   5    8.20    0.35
  -2   6   5    9.20    0.46
   1  -6  -5   23.28    0.91
  -1   6   5   23.40    0.79
   0  -6   5    0.39    0.12
   0  -6  -5    0.70    0.23
   0   6   5    0.36    0.15
  -1  -6  -5    0.20    0.19
   1   6   5    0.25    0.16
  -2  -6  -5    5.33    0.27
  -2  -6  -5    5.90    0.45
  -2  -6  -5    4.84    0.30
   2   6   5    5.61    0.38
  -3  -6  -5    5.87    0.46
  -3  -6  -5    4.61    0.32
   3   6   5    6.37    0.40
  -4  -6  -5    0.30    0.21
  -4  -6  -5   -0.02    0.14
   4  -6   5    0.27    0.16
   4   6   5    0.15    0.15
  -5  -6  -5    4.82    0.48
   5  -6   5    3.78    0.33
   5   6   5    3.89    0.35
  -6  -6  -5   28.64    1.07
   6  -6   5   28.97    0.96
   6   6   5   27.31    0.93
   7  -6   5   21.14    0.82
  -7  -6  -5   21.93    0.91
   7   6   5   20.69    0.79
  -8  -6  -5    1.54    0.35
   8  -6   5    1.63    0.32
   8   6   5    1.88    0.30
  -9  -6  -5   21.36    0.94
   9  -6   5   22.87    0.91
   9   6   5   20.07    0.80
 -10  -6  -5    2.79    0.44
  10  -6   5    3.18    0.42
  10   6   5    3.61    0.39
 -11  -6  -5    3.76    0.50
  11  -6   5    4.37    0.50
 -12  -6  -5    1.96    0.40
  12  -6   5    1.41    0.39
  12  -7  -5    0.25    0.29
  11  -7  -5    1.27    0.34
  10  -7  -5    5.30    0.54
   9  -7  -5    1.08    0.30
   8  -7  -5   -0.02    0.21
   7  -7  -5    1.71    0.28
   6  -7  -5   15.46    0.62
   5  -7  -5    3.55    0.32
   4  -7  -5   11.01    0.45
  -3   7   5    1.00    0.25
   2  -7  -5   10.25    0.64
  -2   7   5   11.44    0.56
   1  -7  -5   13.65    0.71
  -1  -7   5   12.66    0.53
  -1   7   5   13.48    0.61
   0  -7  -5    8.80    0.59
   0   7   5    8.50    0.49
  -1  -7  -5   39.90    1.35
   1   7   5   38.23    1.18
  -2  -7  -5   22.60    0.93
   2   7   5   22.39    0.83
  -3  -7  -5   11.33    0.65
  -3  -7  -5   11.58    0.48
   3   7   5   11.03    0.58
  -4  -7  -5    4.67    0.34
  -4  -7  -5    4.85    0.50
   4  -7   5    4.66    0.36
   4   7   5    4.37    0.40
   5  -7   5    3.78    0.36
  -5  -7  -5    4.15    0.47
   5   7   5    3.81    0.40
   6  -7   5    0.63    0.23
  -6  -7  -5    0.61    0.27
   6   7   5    0.97    0.25
   7  -7   5    4.35    0.42
  -7  -7  -5    5.28    0.54
   7   7   5    3.73    0.41
   8  -7   5    0.23    0.26
  -8  -7  -5    0.59    0.29
   8   7   5    0.35    0.22
   9  -7   5    2.29    0.37
  -9  -7  -5    2.49    0.42
  10  -7   5    0.32    0.29
 -10  -7  -5   -0.10    0.27
  11  -7   5    0.28    0.30
 -11  -7  -5    0.12    0.32
  11  -8  -5    4.55    0.51
  10  -8  -5    1.58    0.35
   9  -8  -5    6.70    0.56
   8  -8  -5    3.82    0.42
   7  -8  -5    3.09    0.35
   6  -8  -5   11.45    0.55
   5  -8  -5   11.91    0.53
   3  -8  -5    7.80    0.61
   2  -8  -5    0.71    0.30
   1  -8  -5    1.07    0.32
  -1   8   5    0.53    0.22
   0  -8   5    1.64    0.31
   0  -8  -5    1.13    0.31
   0   8   5    1.26    0.27
  -1  -8  -5    0.24    0.23
   1   8   5    0.05    0.19
  -2  -8  -5    0.11    0.22
   2   8   5    0.02    0.19
   3  -8   5    2.30    0.27
  -3  -8  -5    2.73    0.41
  -3  -8  -5    2.11    0.25
   3   8   5    2.52    0.36
   4  -8   5    0.82    0.22
  -4  -8  -5    0.81    0.20
  -4  -8  -5    0.62    0.30
  -5  -8  -5    1.60    0.37
   5  -8   5    1.47    0.26
   6  -8   5    0.25    0.22
  -6  -8  -5    0.36    0.26
   7  -8   5    6.45    0.52
  -7  -8  -5    5.24    0.54
   8  -8   5    4.76    0.48
  -8  -8  -5    5.92    0.59
   9  -8   5    0.49    0.30
  -9  -8  -5    0.58    0.32
  10  -8   5    2.16    0.44
   9  -9  -5    0.56    0.30
   8  -9  -5    0.78    0.28
   7  -9  -5    0.90    0.26
   6  -9  -5    0.62    0.24
   3  -9  -5   -0.18    0.23
   2  -9  -5    3.87    0.52
   1  -9  -5    3.99    0.52
   0  -9  -5    6.91    0.61
  -1  -9  -5    6.82    0.60
  -2  -9  -5    0.71    0.30
   3  -9   5    2.39    0.29
  -3  -9  -5    1.47    0.36
   4  -9   5    3.02    0.34
  -4  -9  -5    2.88    0.46
  -5  -9  -5    0.99    0.34
   5  -9   5    1.14    0.28
  -6  -9  -5    3.97    0.52
   6  -9   5    3.40    0.41
   7  -9   5    1.58    0.34
  -7  -9  -5    1.41    0.35
   3 -10  -5    0.35    0.30
   2 -10  -5    0.13    0.29
   1 -10  -5    0.07    0.26
   0 -10  -5    0.67    0.33
  -1 -10  -5    0.09    0.28
  -2 -10  -5    0.01    0.26
  -3 -10  -5    0.63    0.33
   4 -10   5    0.41    0.24
  -4 -10  -5    0.50    0.31
 -16   0   6   14.82    0.81
 -15   0   6    0.23    0.25
 -14   0   6   34.77    1.24
  14   0  -6   36.15    1.28
 -13   0   6    0.04    0.20
  13   0  -6    0.08    0.20
 -12   0   6   82.45    2.30
  12   0  -6   82.42    2.34
  11   0  -6    0.15    0.18
 -11   0   6    0.05    0.17
  10   0  -6   36.79    1.16
 -10   0   6   39.25    1.20
  10   0  -6   38.83    1.22
   9   0  -6   -0.14    0.08
   9   0  -6   -0.05    0.14
  -9   0   6   -0.01    0.14
   8   0  -6    2.12    0.25
   8   0  -6    2.07    0.22
  -8   0   6    2.38    0.25
   7   0  -6    0.07    0.12
   7   0  -6    0.00    0.06
  -7   0   6    0.10    0.12
   7   0  -6   -0.03    0.07
   6   0  -6   12.51    0.46
  -6   0   6   13.54    0.49
   6   0  -6   12.21    0.50
  -5   0   6    0.08    0.10
   5   0  -6   -0.05    0.10
   5   0  -6    0.03    0.07
   4   0  -6  420.14   10.08
   4   0  -6  403.38   10.04
  -4   0   6  432.59   10.00
   3   0  -6   -0.09    0.09
   3   0  -6    0.02    0.06
  -3   0   6   -0.03    0.09
  -2   0   6  234.18    5.52
   2   0  -6  224.12    5.55
   2   0  -6  229.17    5.51
   1   0  -6   -0.05    0.05
  -1   0   6   -0.04    0.08
   1   0  -6    0.00    0.06
   0   0  -6    1.10    0.12
   0   0  -6    0.67    0.10
   0   0  -6    0.74    0.13
   0   0   6    0.81    0.11
   0   0   6    0.71    0.11
   1   0   6   -0.10    0.06
  -1   0  -6   -0.01    0.08
   1   0   6   -0.08    0.06
  -1   0  -6   -0.01    0.05
  -1   0  -6    0.00    0.07
   1   0   6   -0.04    0.07
  -2   0  -6   29.71    0.88
   2   0   6   30.33    0.89
  -2   0  -6   32.88    0.88
  -2   0  -6   31.29    0.90
   2   0   6   30.73    0.88
   2   0   6   31.63    0.88
   3   0   6   -0.01    0.08
  -3   0  -6    0.10    0.06
  -3   0  -6    0.49    0.13
   3   0   6    0.06    0.09
   3   0   6    0.08    0.09
  -4   0  -6   16.71    0.57
   4   0   6   16.45    0.61
  -4   0  -6   15.73    0.58
   4   0   6   16.10    0.56
  -4   0  -6   15.92    0.54
  -5   0  -6   -0.09    0.13
   5   0   6    0.14    0.12
  -5   0  -6    0.05    0.08
  -5   0  -6   -0.01    0.10
  -6   0  -6   13.76    0.55
  -6   0  -6   14.24    0.52
   6   0   6   13.88    0.55
  -6   0  -6   13.39    0.57
  -7   0  -6    0.06    0.13
   7   0   6   -0.01    0.14
  -7   0  -6    0.13    0.18
  -7   0  -6    0.03    0.08
  -8   0  -6    0.19    0.20
   8   0   6    0.17    0.17
  -8   0  -6   -0.09    0.07
  -8   0  -6   -0.06    0.15
  -9   0  -6   -0.26    0.17
   9   0   6   -0.27    0.16
  -9   0  -6    0.00    0.20
  -9   0  -6   -0.03    0.10
  10   0   6    0.42    0.22
 -10   0  -6   -0.03    0.20
 -10   0  -6    0.35    0.27
 -11   0  -6    0.14    0.28
 -11   0  -6   -0.34    0.21
  11   0   6   -0.03    0.22
 -12   0  -6    1.73    0.38
  12   0   6    1.42    0.33
 -12   0  -6    1.16    0.30
 -13   0  -6   -0.45    0.22
 -13   0  -6    0.53    0.32
 -14   0  -6    4.41    0.56
 -14   0  -6    4.14    0.48
 -15   0  -6   -0.19    0.28
 -16  -1   6    2.81    0.44
 -16   1   6    2.88    0.41
  15  -1  -6    0.34    0.28
 -15  -1   6    0.18    0.24
 -15   1   6    0.40    0.25
 -14  -1   6    0.70    0.27
  14  -1  -6    0.60    0.28
 -14   1   6    0.71    0.26
 -13  -1   6    2.96    0.36
  13  -1  -6    3.32    0.41
 -13   1   6    2.99    0.36
 -12  -1   6    2.02    0.30
  12  -1  -6    1.66    0.31
 -12   1   6    2.03    0.30
  12   1  -6    2.01    0.31
 -11  -1   6    0.09    0.18
  11  -1  -6    0.12    0.20
 -11   1   6    0.38    0.20
  11   1  -6    0.26    0.19
  10  -1  -6   16.51    0.70
 -10  -1   6   16.16    0.66
  10   1  -6   16.64    0.68
 -10   1   6   16.84    0.66
  10   1  -6   15.40    0.62
  -9  -1   6    0.02    0.13
   9  -1  -6   -0.04    0.09
   9  -1  -6   -0.16    0.14
   9   1  -6    0.07    0.14
   9   1  -6   -0.06    0.09
  -9   1   6   -0.12    0.14
   8  -1  -6   44.11    1.31
  -8  -1   6   44.80    1.27
   8  -1  -6   40.80    1.24
   8   1  -6   44.32    1.29
   8   1  -6   43.31    1.25
   8   1  -6   42.78    1.21
  -8   1   6   45.46    1.27
  -7  -1   6   10.10    0.44
   7  -1  -6    9.27    0.41
   7  -1  -6   10.29    0.48
  -7   1   6   10.68    0.44
   7   1  -6   10.17    0.42
   7   1  -6   10.58    0.39
   7   1  -6    9.69    0.44
  -6  -1   6   14.55    0.52
   6  -1  -6   13.68    0.54
   6  -1  -6   13.58    0.49
   6   1  -6   14.30    0.45
   6   1  -6   13.98    0.50
   6   1  -6   13.22    0.51
  -6   1   6   13.69    0.50
   5  -1  -6    0.14    0.08
   5  -1  -6    0.10    0.11
  -5  -1   6    0.06    0.09
  -5   1   6    0.07    0.10
   5   1  -6    0.11    0.06
   5   1  -6    0.12    0.07
   5   1  -6    0.09    0.10
   4  -1  -6  239.51    5.95
   4  -1  -6  238.30    5.91
  -4  -1   6  249.68    5.92
   4   1  -6  252.71    5.91
  -4   1   6  246.35    5.91
   4   1  -6  243.98    5.95
   3  -1  -6   46.31    1.28
   3  -1  -6   46.70    1.25
  -3  -1   6   47.30    1.26
   3   1  -6   48.64    1.25
   3   1  -6   46.78    1.27
  -3   1   6   49.03    1.26
   2  -1  -6   39.13    1.06
   2  -1  -6   38.00    1.09
  -2  -1   6   41.07    1.08
  -2   1   6   40.83    1.07
   2   1  -6   40.59    1.06
   2   1  -6   39.58    1.09
   1  -1  -6   66.46    1.65
   1  -1  -6   62.03    1.68
  -1  -1   6   66.30    1.66
   1  -1  -6   63.82    1.68
   1   1  -6   60.89    1.64
  -1   1   6   68.03    1.66
   1   1  -6   67.01    1.68
   0  -1  -6   21.18    0.62
   0  -1   6   21.48    0.63
   0  -1  -6   20.50    0.65
   0  -1  -6   20.29    0.64
   0   1  -6   20.54    0.61
   0   1  -6   20.97    0.64
   0   1   6   22.46    0.63
   0   1   6   21.35    0.62
   0   1   6   21.06    0.66
  -1  -1  -6   35.79    1.01
   1  -1   6   37.78    1.00
   1  -1   6   34.96    0.96
  -1  -1  -6   34.90    1.01
  -1  -1  -6   35.73    0.98
   1   1   6   36.10    0.98
   1   1   6   37.80    0.99
   1   1   6   36.88    1.03
  -1   1  -6   35.79    0.97
  -1   1  -6   36.65    1.01
  -2  -1  -6   13.69    0.51
   2  -1   6   14.89    0.49
   2  -1   6   15.68    0.49
  -2  -1  -6   13.89    0.50
  -2  -1  -6   14.26    0.47
   2  -1   6   14.14    0.47
  -2   1  -6   15.28    0.48
  -2   1  -6   14.25    0.47
   2   1   6   14.92    0.48
  -2   1  -6   14.23    0.50
   2   1   6   14.01    0.48
   2   1   6   14.62    0.52
  -3  -1  -6   37.53    1.02
   3  -1   6   35.86    1.02
  -3  -1  -6   36.11    1.05
   3  -1   6   36.96    1.03
   3  -1   6   36.15    1.03
  -3  -1  -6   36.38    1.06
   3   1   6   37.27    1.02
   3   1   6   35.54    1.06
  -3   1  -6   38.06    1.03
  -3   1  -6   37.53    1.01
  -3   1  -6   35.21    1.02
   4  -1   6    7.32    0.35
   4  -1   6    7.27    0.36
  -4  -1  -6    7.61    0.33
  -4  -1  -6    7.67    0.38
   4  -1   6    6.95    0.34
  -4   1  -6    7.72    0.37
  -4   1  -6    7.76    0.33
   4   1   6    7.52    0.35
  -4   1  -6    7.93    0.36
   5  -1   6   -0.02    0.11
  -5  -1  -6    0.26    0.15
  -5  -1  -6   -0.05    0.10
  -5  -1  -6    0.02    0.07
  -5   1  -6    0.04    0.11
   5   1   6    0.14    0.11
  -5   1  -6   -0.17    0.13
  -5   1  -6   -0.08    0.07
   6  -1   6    5.32    0.35
  -6  -1  -6    4.84    0.32
  -6  -1  -6    5.04    0.37
  -6  -1  -6    4.95    0.29
  -6   1  -6    5.51    0.36
  -6   1  -6    4.97    0.33
   6   1   6    4.44    0.31
  -6   1  -6    4.99    0.29
  -7  -1  -6    7.37    0.37
  -7  -1  -6    7.85    0.42
   7  -1   6    7.90    0.44
  -7  -1  -6    7.74    0.46
  -7   1  -6    7.61    0.37
   7   1   6    7.29    0.41
  -7   1  -6    7.17    0.44
  -7   1  -6    7.60    0.42
  -8  -1  -6   30.74    1.07
  -8  -1  -6   31.81    1.04
   8  -1   6   33.19    1.07
  -8   1  -6   32.29    1.07
  -8   1  -6   32.35    1.03
   8   1   6   32.36    1.04
  -8   1  -6   29.77    0.98
  -9  -1  -6    6.10    0.45
   9  -1   6    6.88    0.48
  -9  -1  -6    6.55    0.49
   9   1   6    6.73    0.46
  -9   1  -6    7.15    0.50
  -9   1  -6    6.41    0.45
 -10  -1  -6   39.73    1.34
  10  -1   6   39.11    1.31
 -10  -1  -6   39.93    1.30
 -10   1  -6   40.44    1.34
 -10   1  -6   39.74    1.28
  10   1   6   40.36    1.30
 -11  -1  -6    2.76    0.36
 -11  -1  -6    2.87    0.41
  11  -1   6    3.03    0.39
 -11   1  -6    2.90    0.36
  11   1   6    2.62    0.37
 -11   1  -6    2.59    0.41
  12  -1   6   15.24    0.78
 -12  -1  -6   14.70    0.78
 -12  -1  -6   14.08    0.74
 -12   1  -6   14.72    0.80
 -12   1  -6   14.14    0.73
 -13  -1  -6    0.88    0.29
 -13  -1  -6    0.84    0.32
  13  -1   6    1.08    0.32
 -13   1  -6    0.51    0.33
 -13   1  -6    0.75    0.29
 -14  -1  -6    1.00    0.37
 -14   1  -6    0.83    0.31
 -15   1  -6    0.10    0.29
  16  -2  -6   11.40    0.81
  15  -2  -6    0.09    0.27
 -15   2   6   -0.16    0.22
  14  -2  -6    3.22    0.44
 -14   2   6    2.23    0.33
 -13  -2   6    0.26    0.25
  13  -2  -6    0.30    0.26
 -13   2   6    0.42    0.22
  12  -2  -6   16.40    0.77
 -12  -2   6   15.31    0.70
 -12   2   6   14.16    0.65
 -11  -2   6   20.66    0.82
  11  -2  -6   22.93    0.89
  11   2  -6   22.82    0.85
 -11   2   6   20.75    0.79
  10  -2  -6    7.70    0.49
 -10  -2   6    7.39    0.44
 -10   2   6    7.36    0.42
  10   2  -6    6.94    0.42
  -9  -2   6   17.33    0.66
   9  -2  -6   17.01    0.70
   9   2  -6   16.34    0.61
  -9   2   6   16.50    0.63
   9   2  -6   16.68    0.64
   8  -2  -6   29.91    0.97
  -8  -2   6   29.58    0.93
   8   2  -6   29.76    0.93
  -8   2   6   29.07    0.89
   8   2  -6   29.63    0.90
   8   2  -6   26.89    0.86
  -7  -2   6    0.83    0.16
   7  -2  -6    0.81    0.18
  -7   2   6    0.70    0.15
   7   2  -6    0.79    0.16
   7   2  -6    0.96    0.15
   7   2  -6    0.93    0.13
  -6  -2   6   -0.02    0.10
   6  -2  -6    0.11    0.12
   6   2  -6    0.00    0.09
  -6   2   6    0.07    0.07
  -6   2   6   -0.07    0.10
   6   2  -6   -0.01    0.07
   5  -2  -6    0.30    0.12
  -5  -2   6    0.32    0.11
   5   2  -6    0.37    0.09
  -5   2   6    0.38    0.11
   5   2  -6    0.20    0.10
  -5   2   6    0.32    0.08
   4  -2  -6  113.05    2.89
  -4  -2   6  115.40    2.86
   4  -2  -6  110.08    2.84
   4   2  -6  120.40    2.85
   4   2  -6  114.72    2.87
  -4   2   6  115.85    2.83
  -3  -2   6    2.29    0.18
   3  -2  -6    1.71    0.18
   3  -2  -6    1.93    0.15
  -3   2   6    2.28    0.16
   3   2  -6    2.31    0.16
   3   2  -6    2.07    0.19
  -2  -2   6  121.72    2.93
   2  -2  -6  118.64    2.91
  -2  -2   6  112.57    2.95
   2  -2  -6  115.16    2.95
   2   2  -6  119.79    2.93
  -2   2   6  115.14    2.90
  -2   2   6  119.54    2.89
   2   2  -6  127.13    2.91
  -1  -2   6    3.77    0.22
   1  -2  -6    3.43    0.22
  -1  -2   6    3.50    0.21
   1  -2  -6    3.88    0.26
   1  -2  -6    3.57    0.19
   1   2  -6    3.85    0.19
  -1   2   6    2.95    0.18
  -1   2   6    3.86    0.19
   1   2  -6    3.65    0.21
   0  -2   6   47.24    1.28
   0  -2  -6   48.12    1.28
   0  -2  -6   46.51    1.33
   0  -2   6   48.24    1.26
   0  -2  -6   48.58    1.25
   0   2  -6   49.58    1.26
   0   2  -6   49.96    1.24
   0   2   6   45.30    1.23
   1  -2   6    2.45    0.19
  -1  -2  -6    2.75    0.17
  -1  -2  -6    2.25    0.22
   1  -2   6    2.60    0.16
  -1  -2  -6    2.56    0.21
   1  -2   6    2.41    0.20
  -1  -2  -6    2.57    0.17
  -1   2  -6    2.77    0.16
  -1   2  -6    2.50    0.19
   1   2   6    2.49    0.22
   1   2   6    2.61    0.17
  -1   2  -6    2.44    0.16
  -2  -2  -6  179.10    4.33
  -2  -2  -6  179.63    4.37
  -2  -2  -6  180.20    4.35
   2  -2   6  175.01    4.32
   2  -2   6  177.05    4.34
   2  -2   6  174.74    4.35
  -2  -2  -6  173.84    4.41
  -2   2  -6  180.65    4.31
   2   2   6  179.22    4.32
  -2   2  -6  180.61    4.32
  -2   2  -6  178.30    4.32
   3  -2   6   63.34    1.69
   3  -2   6   62.23    1.66
  -3  -2  -6   63.03    1.70
  -3  -2  -6   62.07    1.73
  -3  -2  -6   65.55    1.67
   3  -2   6   64.39    1.68
  -3   2  -6   63.68    1.67
   3   2   6   64.83    1.66
  -3   2  -6   65.69    1.65
  -3   2  -6   65.26    1.66
  -4  -2  -6  199.12    4.90
   4  -2   6  195.86    4.88
   4  -2   6  201.47    4.86
  -4  -2  -6  194.61    4.92
   4  -2   6  197.25    4.86
   4   2   6  197.12    4.85
  -4   2  -6  198.96    4.88
  -4   2  -6  200.99    4.84
  -4   2  -6  203.35    4.83
   5  -2   6    1.08    0.19
  -5  -2  -6    1.18    0.18
   5  -2   6    0.80    0.17
  -5  -2  -6    1.56    0.24
  -5   2  -6    1.46    0.22
  -5   2  -6    1.30    0.19
  -5   2  -6    1.30    0.16
   5   2   6    1.30    0.18
  -6  -2  -6   28.96    0.97
   6  -2   6   28.16    0.93
  -6  -2  -6   29.50    0.93
  -6   2  -6   29.83    0.88
   6   2   6   28.30    0.90
  -6   2  -6   29.16    0.90
  -6   2  -6   29.76    0.95
   7  -2   6   -0.09    0.16
  -7  -2  -6    0.08    0.19
  -7  -2  -6    0.04    0.12
   7   2   6    0.37    0.15
  -7   2  -6    0.23    0.15
  -7   2  -6    0.05    0.09
  -7   2  -6    0.34    0.19
  -8  -2  -6   34.93    1.12
   8  -2   6   34.07    1.13
  -8  -2  -6   34.82    1.16
   8   2   6   36.42    1.11
  -8   2  -6   35.17    1.08
  -8   2  -6   34.20    1.16
  -8   2  -6   33.50    1.05
  -9  -2  -6    0.19    0.20
   9  -2   6    0.36    0.24
  -9  -2  -6    0.62    0.25
  -9   2  -6    0.45    0.20
  -9   2  -6    0.42    0.25
   9   2   6    0.28    0.18
 -10  -2  -6    4.02    0.44
  10  -2   6    3.85    0.42
 -10  -2  -6    4.44    0.41
 -10   2  -6    3.95    0.40
 -10   2  -6    4.61    0.48
  11  -2   6    2.20    0.37
 -11  -2  -6    1.46    0.30
 -11  -2  -6    1.54    0.35
 -11   2  -6    1.16    0.27
  11   2   6    1.56    0.21
 -12  -2  -6    6.65    0.56
  12  -2   6    6.37    0.59
 -12   2  -6    6.51    0.50
  13  -2   6    0.86    0.32
 -13  -2  -6    1.27    0.38
 -13   2  -6    0.73    0.27
 -14  -2  -6    5.53    0.62
  14  -2   6    5.51    0.59
 -14   2  -6    5.34    0.54
  16  -3  -6    5.88    0.63
  15  -3  -6    1.37    0.38
 -15   3   6    0.94    0.26
  14  -3  -6    1.43    0.36
 -14   3   6    1.02    0.24
  13  -3  -6    5.64    0.56
 -13   3   6    3.48    0.37
  12  -3  -6    3.51    0.42
 -12   3   6    3.11    0.31
  11  -3  -6    9.46    0.59
 -11   3   6    8.05    0.44
 -10  -3   6   13.86    0.62
  10  -3  -6   14.76    0.69
  10   3  -6   14.35    0.55
 -10   3   6   13.86    0.56
  -9  -3   6    0.37    0.15
   9  -3  -6    0.58    0.21
   9   3  -6    0.65    0.14
   8  -3  -6   38.96    1.18
  -8  -3   6   36.52    0.94
  -8  -3   6   38.34    1.13
   8   3  -6   37.36    1.10
   8   3  -6   39.52    1.08
   8   3  -6   34.44    1.05
  -7  -3   6    3.72    0.29
   7  -3  -6    3.21    0.32
  -7   3   6    3.54    0.22
   7   3  -6    3.40    0.26
  -6  -3   6  110.65    2.76
   6  -3  -6  106.94    2.79
  -6   3   6  108.91    2.38
   5  -3  -6   16.94    0.62
  -5  -3   6   19.13    0.60
  -5   3   6   18.17    0.53
   4  -3  -6   37.93    1.07
  -4  -3   6   36.50    1.06
  -4  -3   6   37.29    1.03
  -4   3   6   36.83    0.97
   4   3  -6   38.80    1.01
  -4   3   6   36.37    0.93
  -3  -3   6    3.96    0.23
   3  -3  -6    3.63    0.25
  -3  -3   6    3.89    0.24
   3   3  -6    4.06    0.20
  -3   3   6    3.76    0.23
  -2  -3   6   31.33    0.88
  -2  -3   6   30.22    0.85
   2  -3  -6   29.64    0.87
   2   3  -6   31.56    0.82
  -2   3   6   31.24    0.81
   1  -3  -6    0.18    0.10
  -1  -3   6    0.19    0.09
   1  -3  -6    0.34    0.14
  -1  -3   6    0.20    0.09
  -1   3   6    0.25    0.10
   0  -3  -6   17.13    0.64
   0  -3   6   17.70    0.54
   0  -3  -6   17.30    0.53
   0  -3  -6   16.95    0.55
   0  -3   6   17.40    0.56
  -1  -3  -6   12.11    0.52
  -1  -3  -6   12.75    0.46
  -1  -3  -6   13.26    0.43
   1  -3   6   13.10    0.46
   1  -3   6   13.01    0.44
   2  -3   6    4.66    0.24
   2  -3   6    4.89    0.26
  -2  -3  -6    4.10    0.33
   2  -3   6    5.00    0.27
  -2  -3  -6    4.92    0.24
  -2  -3  -6    4.52    0.27
   2   3   6    5.12    0.21
   3  -3   6   42.08    1.19
  -3  -3  -6   42.01    1.27
   3  -3   6   44.05    1.19
   3  -3   6   41.89    1.18
  -3  -3  -6   42.83    1.17
   3  -3   6   41.47    1.16
  -3  -3  -6   43.88    1.21
   3   3   6   43.79    1.13
  -4  -3  -6   21.31    0.71
   4  -3   6   20.20    0.68
   4  -3   6   21.74    0.70
  -4  -3  -6   20.36    0.75
   4   3   6   20.94    0.63
  -5  -3  -6   42.22    1.27
   5  -3   6   39.60    1.18
   5  -3   6   41.86    1.21
   6  -3   6    0.54    0.18
  -6  -3  -6    0.57    0.21
  -6  -3  -6    0.70    0.17
   6  -3   6    0.49    0.16
  -6   3  -6    0.38    0.14
   6   3   6    0.19    0.10
  -6   3  -6    0.69    0.12
   6   3   6    0.62    0.14
  -7  -3  -6    2.91    0.30
  -7  -3  -6    2.50    0.33
   7  -3   6    3.35    0.34
   7   3   6    2.80    0.26
  -7   3  -6    2.83    0.23
  -7   3  -6    2.94    0.27
   7   3   6    3.27    0.28
  -8  -3  -6   39.45    1.31
  -8  -3  -6   39.88    1.25
   8  -3   6   39.84    1.27
  -8   3  -6   41.02    1.17
  -8   3  -6   40.98    1.19
   8   3   6   40.33    1.09
  -9  -3  -6    2.87    0.38
   9  -3   6    2.66    0.35
  -9   3  -6    3.14    0.33
   9   3   6    3.15    0.28
  10  -3   6   23.61    0.94
 -10  -3  -6   23.10    0.94
  10   3   6   21.66    0.73
 -10   3  -6   22.55    0.82
 -11  -3  -6    0.61    0.30
  11  -3   6    0.40    0.28
 -11   3  -6    0.37    0.22
  11   3   6    0.64    0.17
 -12  -3  -6    9.53    0.66
  12  -3   6   10.42    0.71
 -12   3  -6    9.59    0.57
  13  -3   6    0.91    0.35
 -13  -3  -6    0.86    0.34
 -13   3  -6    0.66    0.26
  14  -3   6    2.07    0.45
  15  -4  -6    0.14    0.32
  14  -4  -6   16.78    0.92
  13  -4  -6   10.48    0.73
  12  -4  -6   18.23    0.88
  11  -4  -6    7.09    0.54
  10  -4  -6   18.74    0.80
  -9  -4   6    0.26    0.13
   9  -4  -6    0.75    0.23
  -9  -4   6    0.56    0.15
  -8  -4   6    1.00    0.15
   8  -4  -6    0.69    0.20
  -8  -4   6    0.79    0.18
  -7  -4   6   10.83    0.46
  -7  -4   6    9.60    0.41
   7  -4  -6   10.77    0.51
  -7   4   6   10.45    0.41
   6  -4  -6   -0.04    0.15
  -6  -4   6   -0.04    0.11
  -6  -4   6    0.01    0.11
  -6   4   6    0.05    0.10
  -5  -4   6    2.22    0.21
  -5  -4   6    1.89    0.19
   5  -4  -6    1.88    0.21
  -5   4   6    2.36    0.22
  -4  -4   6    6.23    0.30
   4  -4  -6    6.09    0.33
  -4  -4   6    6.60    0.32
  -4   4   6    6.59    0.32
  -3  -4   6    3.22    0.22
  -3  -4   6    3.22    0.23
   3  -4  -6    2.88    0.23
  -3   4   6    3.30    0.25
  -2  -4   6   23.26    0.69
   2  -4  -6   21.35    0.67
  -2  -4   6   21.94    0.65
  -2   4   6   22.49    0.67
  -1  -4   6   24.97    0.74
   1  -4  -6   25.22    0.74
  -1  -4   6   24.91    0.72
   1  -4  -6   25.19    0.87
  -1   4   6   25.09    0.74
   0  -4  -6   69.68    1.95
   0  -4  -6   69.00    1.78
   0  -4  -6   72.02    1.81
   0  -4   6   70.58    1.82
   0  -4   6   69.42    1.79
   0   4   6   73.04    1.69
  -1  -4  -6   25.04    0.89
  -1  -4  -6   26.76    0.78
   1  -4   6   25.36    0.75
  -1  -4  -6   26.15    0.75
   1  -4   6   27.08    0.79
   1   4   6   27.90    0.79
  -2  -4  -6   18.06    0.57
   2  -4   6   17.28    0.55
   2  -4   6   17.82    0.59
   2  -4   6   17.74    0.57
  -2  -4  -6   17.49    0.69
  -2  -4  -6   18.19    0.59
   2   4   6   18.26    0.60
   3  -4   6    3.70    0.26
  -3  -4  -6    3.39    0.34
   3  -4   6    3.81    0.24
  -3  -4  -6    3.78    0.23
  -3  -4  -6    3.80    0.27
   3  -4   6    3.46    0.24
   3   4   6    3.82    0.28
   4  -4   6   23.57    0.76
  -4  -4  -6   23.36    0.87
   4  -4   6   25.05    0.79
  -4  -4  -6   23.98    0.75
  -4  -4  -6   24.56    0.79
   4   4   6   24.41    0.76
  -5  -4  -6   15.17    0.66
   5  -4   6   15.20    0.59
   5  -4   6   14.44    0.56
   5   4   6   15.25    0.57
   6  -4   6    1.80    0.24
   6  -4   6    1.44    0.21
  -6  -4  -6    2.48    0.34
   6   4   6    2.08    0.25
   7  -4   6   18.48    0.73
  -7  -4  -6   18.29    0.79
   7   4   6   18.32    0.66
  -8  -4  -6    2.63    0.36
   8  -4   6    2.22    0.31
   8   4   6    2.04    0.26
   9  -4   6    1.54    0.30
  -9  -4  -6    1.56    0.33
   9   4   6    1.62    0.24
  10  -4   6   -0.07    0.24
 -10  -4  -6    0.22    0.25
  10   4   6    0.07    0.17
 -11  -4  -6    0.18    0.27
  11  -4   6    0.19    0.28
  11   4   6    0.11    0.17
  12  -4   6   -0.22    0.28
 -12  -4  -6   -0.01    0.28
  13  -4   6   -0.26    0.31
 -13  -4  -6    0.09    0.31
  14  -4   6    2.03    0.47
  14  -5  -6    0.89    0.37
  13  -5  -6    0.87    0.32
  12  -5  -6    3.18    0.42
  11  -5  -6   11.52    0.68
  10  -5  -6   15.26    0.74
   9  -5  -6    0.11    0.19
   8  -5  -6   31.29    1.05
   7  -5  -6    0.45    0.20
  -7   5   6    0.67    0.17
   6  -5  -6    0.66    0.18
  -6   5   6    0.82    0.18
  -5  -5   6    7.88    0.36
   5  -5  -6    6.73    0.39
  -5   5   6    8.07    0.40
  -4  -5   6    8.05    0.37
   4  -5  -6    7.42    0.37
  -4  -5   6    7.49    0.34
  -4   5   6    8.10    0.40
   3  -5  -6   34.73    0.99
  -3  -5   6   34.93    1.00
  -3   5   6   34.63    0.98
  -2  -5   6   18.09    0.59
   2  -5  -6   18.20    0.59
  -2   5   6   17.50    0.62
   1  -5  -6    4.13    0.26
  -1  -5   6    4.10    0.26
   1  -5  -6    3.46    0.21
   1  -5  -6    4.44    0.37
  -1   5   6    4.07    0.31
   0  -5  -6    8.84    0.36
   0  -5  -6    8.53    0.33
   0  -5   6    8.60    0.37
   0  -5  -6    8.56    0.49
   0   5   6    9.54    0.44
  -1  -5  -6    1.55    0.25
  -1  -5  -6    1.64    0.17
   1  -5   6    1.35    0.17
  -1  -5  -6    1.38    0.17
   1   5   6    1.17    0.20
  -2  -5  -6    0.40    0.14
  -2  -5  -6    0.44    0.20
   2  -5   6    0.41    0.12
  -2  -5  -6    0.32    0.11
   2   5   6    0.63    0.17
   3  -5   6    3.55    0.26
  -3  -5  -6    3.74    0.28
  -3  -5  -6    3.89    0.25
  -3  -5  -6    4.49    0.39
   3  -5   6    4.08    0.29
   3   5   6    4.10    0.32
  -4  -5  -6    0.03    0.12
   4  -5   6    0.06    0.13
  -4  -5  -6    0.17    0.20
   4  -5   6   -0.03    0.13
   4   5   6    0.06    0.13
  -5  -5  -6   12.62    0.55
   5  -5   6   12.80    0.55
  -5  -5  -6   12.76    0.64
   5   5   6   12.86    0.55
  -6  -5  -6    3.40    0.41
   6  -5   6    2.15    0.28
   6   5   6    2.62    0.30
   7  -5   6    4.43    0.41
  -7  -5  -6    4.80    0.47
   7   5   6    4.39    0.38
  -8  -5  -6   24.17    0.99
   8  -5   6   26.46    0.96
   8   5   6   24.73    0.86
   9  -5   6    4.02    0.42
  -9  -5  -6    4.05    0.46
   9   5   6    3.64    0.37
 -10  -5  -6    9.38    0.65
  10  -5   6   10.49    0.68
  10   5   6    9.35    0.52
  11  -5   6    0.03    0.30
 -11  -5  -6    0.44    0.29
  12  -5   6    6.03    0.60
 -12  -5  -6    5.97    0.60
  13  -5   6   -0.36    0.33
  13  -6  -6    0.69    0.33
  12  -6  -6    1.18    0.33
  11  -6  -6    1.39    0.33
  10  -6  -6    1.35    0.31
   9  -6  -6    0.87    0.27
   8  -6  -6    5.98    0.46
   7  -6  -6    1.19    0.24
   6  -6  -6   10.16    0.49
  -6   6   6   10.61    0.50
   5  -6  -6    0.27    0.16
  -5   6   6   -0.05    0.15
   4  -6  -6    6.65    0.36
  -4   6   6    6.56    0.41
   3  -6  -6    0.29    0.14
  -3   6   6    0.65    0.19
   2  -6  -6   19.23    0.84
   2  -6  -6   19.62    0.63
  -2   6   6   20.41    0.72
  -1  -6   6    0.12    0.11
   1  -6  -6   -0.06    0.20
   1  -6  -6    0.10    0.12
   1  -6  -6   -0.14    0.08
  -1   6   6   -0.01    0.14
   0  -6  -6   77.99    2.08
   0  -6   6   85.74    2.15
   0  -6  -6   83.60    2.10
   0  -6  -6   82.67    2.36
   0   6   6   84.89    2.06
  -1  -6  -6   37.23    1.03
  -1  -6  -6   38.21    1.26
  -1  -6  -6   37.11    1.03
   1  -6   6   34.57    1.03
   1   6   6   36.37    1.09
  -2  -6  -6   20.81    0.69
  -2  -6  -6   21.21    0.86
   2   6   6   20.34    0.75
  -3  -6  -6   12.49    0.65
   3  -6   6   12.53    0.51
  -3  -6  -6   11.01    0.50
   3   6   6   12.50    0.57
  -4  -6  -6   50.33    1.42
   4  -6   6   50.72    1.42
  -4  -6  -6   50.01    1.58
   4   6   6   47.68    1.38
  -5  -6  -6    2.01    0.28
  -5  -6  -6    1.88    0.34
   5  -6   6    1.87    0.27
   5   6   6    1.87    0.28
   6  -6   6    1.08    0.27
  -6  -6  -6    1.70    0.34
   6   6   6    1.21    0.25
   7  -6   6    0.12    0.22
  -7  -6  -6    0.41    0.24
   7   6   6    0.19    0.18
   8  -6   6   -0.10    0.22
  -8  -6  -6   -0.21    0.25
   8   6   6   -0.15    0.18
   9  -6   6    0.19    0.23
  -9  -6  -6    0.17    0.26
   9   6   6   -0.18    0.17
 -10  -6  -6    0.38    0.31
  10  -6   6    0.25    0.29
  10   6   6    0.04    0.20
  11  -6   6    1.94    0.40
 -11  -6  -6    2.13    0.43
  12  -6   6   -0.23    0.31
  12  -7  -6    1.44    0.39
  11  -7  -6    3.21    0.46
  10  -7  -6    6.72    0.57
   9  -7  -6   12.32    0.67
   8  -7  -6    4.68    0.45
   7  -7  -6    8.03    0.50
   6  -7  -6    2.19    0.28
   5  -7  -6    2.71    0.29
   4  -7  -6   15.62    0.59
  -4   7   6   15.35    0.66
   3  -7  -6   -0.24    0.14
  -3   7   6   -0.01    0.17
   2  -7  -6    5.84    0.33
   2  -7  -6    6.16    0.53
  -2   7   6    5.76    0.43
   1  -7  -6    0.09    0.23
  -1   7   6    0.19    0.19
   0  -7  -6    2.99    0.41
   0   7   6    2.61    0.33
  -1  -7  -6    0.81    0.17
  -1  -7  -6    0.71    0.27
   1   7   6    1.06    0.25
  -2  -7  -6    1.69    0.33
  -2  -7  -6    1.61    0.22
   2   7   6    1.91    0.31
  -3  -7  -6    1.05    0.21
   3  -7   6    1.24    0.22
  -3  -7  -6    1.16    0.33
   3   7   6    1.45    0.28
  -4  -7  -6   -0.25    0.22
  -4  -7  -6   -0.06    0.15
   4  -7   6   -0.29    0.16
   4   7   6   -0.02    0.17
  -5  -7  -6    1.49    0.35
   5  -7   6    1.73    0.27
   5   7   6    1.52    0.30
   6  -7   6   12.65    0.64
  -6  -7  -6   12.55    0.71
   6   7   6   11.07    0.62
  -7  -7  -6    1.51    0.35
   7  -7   6    1.48    0.31
   7   7   6    1.28    0.28
  -8  -7  -6    6.83    0.60
   8  -7   6    5.45    0.53
   9  -7   6    1.47    0.35
  -9  -7  -6    1.64    0.38
  10  -7   6    1.58    0.38
 -10  -7  -6    1.42    0.40
  11  -7   6    4.90    0.57
  11  -8  -6    0.78    0.35
  10  -8  -6    4.96    0.52
   9  -8  -6    2.45    0.38
   8  -8  -6   -0.17    0.22
   7  -8  -6    0.35    0.23
   6  -8  -6    5.21    0.43
   5  -8  -6   -0.26    0.18
   4  -8  -6    2.34    0.27
   3  -8  -6    2.98    0.45
   2  -8  -6   -0.01    0.22
  -2   8   6    0.03    0.19
   1  -8  -6    7.08    0.59
  -1   8   6    8.39    0.54
   0  -8  -6    9.93    0.67
   0   8   6   10.55    0.60
  -1  -8  -6    3.78    0.48
   1   8   6    4.08    0.46
  -2  -8  -6    8.72    0.62
   3  -8   6    1.87    0.27
  -3  -8  -6    2.22    0.41
  -3  -8  -6    1.35    0.24
  -4  -8  -6    0.23    0.28
   4  -8   6    0.60    0.22
  -4  -8  -6    0.86    0.21
   5  -8   6    1.45    0.27
  -5  -8  -6    1.49    0.36
   6  -8   6    3.14    0.39
  -6  -8  -6    3.87    0.51
   7  -8   6    0.43    0.28
  -7  -8  -6    0.21    0.27
  -8  -8  -6    0.72    0.34
   8  -8   6    0.20    0.30
   9  -8   6    0.18    0.29
   8  -9  -6    4.00    0.44
   7  -9  -6    4.59    0.47
   6  -9  -6    1.36    0.27
   5  -9  -6    2.87    0.32
   4  -9  -6    3.97    0.55
   3  -9  -6    4.36    0.54
   2  -9  -6    0.95    0.32
   1  -9  -6    2.27    0.46
   0  -9  -6    0.58    0.30
  -1  -9  -6    0.42    0.28
  -2  -9  -6    0.36    0.29
  -3  -9  -6    0.42    0.19
   3  -9   6    0.51    0.23
  -3  -9  -6    0.82    0.33
  -4  -9  -6    1.02    0.24
  -4  -9  -6    1.30    0.36
   4  -9   6    1.32    0.29
   5  -9   6    0.64    0.26
  -5  -9  -6    0.55    0.31
  -6  -9  -6    0.64    0.30
   6  -9   6    0.00    0.25
   7  -9   6    2.44    0.41
   5 -10  -6   -0.06    0.22
   1 -10  -6    2.38    0.48
   0 -10  -6    2.20    0.47
  -1 -10  -6    0.94    0.36
  -2 -10  -6    1.81    0.48
   3 -10   6    0.76    0.28
 -16   0   7    0.55    0.29
 -15   0   7    0.40    0.25
  14   0  -7    0.25    0.24
 -14   0   7    0.33    0.24
  13   0  -7    9.04    0.60
 -13   0   7    8.20    0.55
  12   0  -7    0.16    0.23
 -12   0   7    0.05    0.21
 -11   0   7   11.27    0.58
  11   0  -7   11.43    0.62
  10   0  -7    0.00    0.10
 -10   0   7   -0.05    0.15
  10   0  -7    0.31    0.18
  -9   0   7   27.58    0.92
   9   0  -7   27.18    0.90
   9   0  -7   28.62    0.96
   8   0  -7   -0.09    0.08
   8   0  -7   -0.35    0.14
  -8   0   7   -0.08    0.13
  -7   0   7   67.42    1.78
   7   0  -7   66.22    1.81
   7   0  -7   64.90    1.76
   7   0  -7   64.35    1.72
  -6   0   7   -0.05    0.11
   6   0  -7   -0.18    0.11
   6   0  -7    0.02    0.07
   5   0  -7   71.00    1.91
   5   0  -7   70.95    1.87
  -5   0   7   74.10    1.89
  -4   0   7   -0.08    0.09
   4   0  -7    0.02    0.07
   4   0  -7    0.06    0.11
   3   0  -7   74.58    1.99
   3   0  -7   76.53    1.96
  -3   0   7   79.66    1.98
   2   0  -7   -0.29    0.08
   2   0  -7   -0.07    0.06
  -2   0   7   -0.32    0.08
   2   0  -7    0.06    0.07
   1   0  -7   11.34    0.40
  -1   0   7   11.80    0.42
   1   0  -7   10.78    0.43
   1   0  -7   10.78    0.38
   0   0   7    0.00    0.08
   0   0  -7   -0.17    0.09
   0   0  -7   -0.04    0.05
   0   0  -7   -0.01    0.08
   0   0   7   -0.08    0.06
  -1   0  -7    3.57    0.23
   1   0   7    3.99    0.23
   1   0   7    4.26    0.24
  -1   0  -7    4.20    0.22
  -1   0  -7    4.01    0.25
   1   0   7    3.98    0.24
  -2   0  -7   -0.07    0.09
  -2   0  -7    0.00    0.06
  -2   0  -7    0.01    0.11
   2   0   7   -0.01    0.09
   2   0   7   -0.08    0.08
   2   0   7    0.05    0.09
  -3   0  -7   87.12    2.28
  -3   0  -7   88.93    2.25
   3   0   7   86.57    2.28
   3   0   7   89.07    2.27
   3   0   7   89.41    2.27
  -4   0  -7   -0.12    0.06
  -4   0  -7   -0.08    0.10
  -4   0  -7   -0.14    0.14
   4   0   7   -0.14    0.10
  -5   0  -7    9.30    0.45
   5   0   7    8.83    0.43
  -5   0  -7    9.25    0.39
  -5   0  -7    9.06    0.43
   6   0   7   -0.07    0.12
  -6   0  -7   -0.08    0.07
  -6   0  -7    0.11    0.13
  -6   0  -7    0.00    0.18
  -7   0  -7    0.26    0.11
  -7   0  -7    0.19    0.16
  -7   0  -7    0.32    0.21
   7   0   7    0.20    0.17
   8   0   7   -0.26    0.16
  -8   0  -7   -0.05    0.15
  -8   0  -7    0.07    0.10
  -8   0  -7    0.19    0.22
   9   0   7    4.18    0.40
  -9   0  -7    3.78    0.42
  -9   0  -7    3.22    0.35
  10   0   7   -0.19    0.21
 -10   0  -7   -0.37    0.20
 -10   0  -7   -0.13    0.26
  11   0   7   31.96    1.15
 -11   0  -7   30.53    1.12
 -11   0  -7   29.31    1.16
 -12   0  -7   -0.31    0.23
 -12   0  -7    0.22    0.30
  12   0   7   -0.40    0.23
 -13   0  -7    2.84    0.41
 -13   0  -7    3.33    0.49
 -14   0  -7   -0.10    0.27
 -15   0  -7    0.37    0.33
 -16   1   7    0.83    0.31
  15  -1  -7   15.40    0.84
 -15  -1   7   15.49    0.80
 -15   1   7   14.25    0.75
 -14  -1   7    1.21    0.29
  14  -1  -7    1.38    0.33
 -14   1   7    1.18    0.29
 -13  -1   7   18.54    0.81
  13  -1  -7   18.38    0.85
 -13   1   7   17.80    0.78
  12  -1  -7   11.88    0.65
 -12  -1   7   11.14    0.60
 -12   1   7   10.31    0.58
  12   1  -7   10.96    0.61
  11  -1  -7    9.39    0.57
 -11  -1   7    9.57    0.54
 -11   1   7    9.31    0.52
  11   1  -7    9.73    0.55
  10  -1  -7   18.88    0.77
 -10  -1   7   19.09    0.74
 -10   1   7   19.00    0.73
  10   1  -7   17.90    0.74
  10   1  -7   18.69    0.75
   9  -1  -7    0.81    0.20
  -9  -1   7    1.10    0.21
   9   1  -7    0.99    0.17
   9   1  -7    1.20    0.21
  -9   1   7    1.12    0.20
  -8  -1   7    7.37    0.40
   8  -1  -7    7.57    0.43
   8  -1  -7    7.22    0.37
   8   1  -7    7.36    0.33
   8   1  -7    7.16    0.40
  -8   1   7    7.54    0.40
   8   1  -7    7.48    0.37
  -7  -1   7   20.55    0.71
   7  -1  -7   19.74    0.68
   7  -1  -7   20.26    0.74
   7   1  -7   20.23    0.72
   7   1  -7   20.66    0.63
   7   1  -7   21.42    0.69
  -7   1   7   20.95    0.70
   6  -1  -7    3.83    0.24
   6  -1  -7    3.60    0.28
  -6  -1   7    3.71    0.27
   6   1  -7    3.89    0.24
   6   1  -7    3.77    0.19
  -6   1   7    3.79    0.27
   6   1  -7    3.49    0.27
   5  -1  -7   15.25    0.57
   5  -1  -7   14.27    0.52
  -5  -1   7   15.45    0.54
   5   1  -7   15.41    0.55
   5   1  -7   15.71    0.53
  -5   1   7   15.25    0.53
  -4  -1   7    7.00    0.33
   4  -1  -7    6.84    0.31
   4  -1  -7    7.05    0.35
   4   1  -7    7.68    0.35
  -4   1   7    7.23    0.33
   4   1  -7    7.29    0.31
   3  -1  -7   62.54    1.69
   3  -1  -7   61.77    1.64
  -3  -1   7   64.76    1.66
   3   1  -7   64.60    1.65
  -3   1   7   65.10    1.66
   3   1  -7   63.06    1.68
   2  -1  -7    3.67    0.25
   2  -1  -7    4.10    0.21
  -2  -1   7    3.98    0.24
   2  -1  -7    4.01    0.25
   2   1  -7    4.21    0.22
  -2   1   7    3.68    0.23
   2   1  -7    3.62    0.25
   1  -1  -7  104.14    2.74
   1  -1  -7  106.92    2.74
  -1  -1   7  111.19    2.73
   1  -1  -7  110.44    2.72
  -1   1   7  105.93    2.71
  -1   1   7  114.59    2.72
   1   1  -7  110.83    2.75
   1   1  -7  110.47    2.71
   0  -1  -7    2.37    0.20
   0  -1  -7    2.13    0.21
   0  -1   7    2.33    0.16
   0  -1  -7    2.27    0.16
   0  -1   7    2.05    0.19
   0   1   7    1.87    0.18
   0   1  -7    2.12    0.21
   0   1   7    2.26    0.20
   0   1  -7    2.06    0.16
   0   1   7    2.16    0.19
  -1  -1  -7    9.57    0.40
  -1  -1  -7    9.92    0.37
   1  -1   7    9.83    0.38
   1  -1   7    9.54    0.39
  -1  -1  -7    9.57    0.40
   1  -1   7    9.60    0.35
  -1   1  -7   10.05    0.40
   1   1   7    9.88    0.38
   1   1   7    9.97    0.41
  -1   1  -7    9.72    0.36
   1   1   7   10.62    0.39
  -1   1  -7    9.32    0.35
  -2  -1  -7   10.92    0.45
  -2  -1  -7   11.50    0.42
   2  -1   7   11.12    0.43
   2  -1   7   11.14    0.41
   2  -1   7   11.76    0.44
  -2  -1  -7   11.49    0.46
  -2   1  -7   10.66    0.42
  -2   1  -7   11.47    0.41
   2   1   7   11.37    0.43
   2   1   7   11.68    0.46
   2   1   7   12.52    0.44
  -3  -1  -7   58.33    1.60
  -3  -1  -7   57.50    1.60
   3  -1   7   59.47    1.57
  -3  -1  -7   60.69    1.57
   3  -1   7   58.54    1.58
   3  -1   7   59.41    1.57
   3   1   7   59.10    1.57
  -3   1  -7   59.31    1.58
  -3   1  -7   56.52    1.56
  -3   1  -7   60.08    1.56
  -4  -1  -7    0.12    0.08
  -4  -1  -7    0.14    0.14
   4  -1   7    0.06    0.12
   4  -1   7   -0.04    0.11
  -4   1  -7   -0.01    0.08
  -4   1  -7   -0.04    0.11
   4   1   7    0.03    0.11
  -4   1  -7   -0.07    0.14
  -5  -1  -7   21.30    0.71
  -5  -1  -7   22.26    0.74
   5  -1   7   21.63    0.74
   5  -1   7   21.06    0.72
  -5  -1  -7   21.43    0.76
   5   1   7   20.52    0.71
  -5   1  -7   21.09    0.73
  -5   1  -7   20.78    0.74
  -5   1  -7   22.49    0.70
   6  -1   7    1.01    0.20
  -6  -1  -7    1.06    0.16
  -6  -1  -7    1.33    0.25
  -6  -1  -7    0.82    0.18
  -6   1  -7    0.98    0.16
  -6   1  -7    0.85    0.18
   6   1   7    0.94    0.19
  -6   1  -7    0.79    0.21
  -7  -1  -7   38.27    1.20
   7  -1   7   40.72    1.23
  -7  -1  -7   40.53    1.23
  -7  -1  -7   39.93    1.26
  -7   1  -7   38.48    1.18
   7   1   7   39.28    1.21
  -7   1  -7   40.48    1.21
  -7   1  -7   41.34    1.26
  -8  -1  -7    2.79    0.35
   8  -1   7    2.23    0.31
  -8  -1  -7    2.12    0.27
  -8   1  -7    2.14    0.23
   8   1   7    2.15    0.28
  -8   1  -7    1.88    0.27
  -8   1  -7    2.25    0.32
  -9  -1  -7    7.08    0.50
   9  -1   7    7.55    0.54
  -9  -1  -7    7.76    0.53
   9   1   7    6.60    0.48
  -9   1  -7    7.51    0.49
  -9   1  -7    7.54    0.53
 -10  -1  -7    6.70    0.53
 -10  -1  -7    7.03    0.56
  10  -1   7    7.74    0.57
 -10   1  -7    8.47    0.58
  10   1   7    7.51    0.54
 -10   1  -7    6.74    0.51
 -11  -1  -7    4.51    0.45
  11  -1   7    4.88    0.49
 -11  -1  -7    4.41    0.50
 -11   1  -7    4.42    0.49
 -11   1  -7    4.58    0.48
 -12  -1  -7    3.48    0.48
 -12  -1  -7    3.48    0.43
  12  -1   7    3.37    0.43
 -12   1  -7    2.80    0.38
 -12   1  -7    3.60    0.48
 -13  -1  -7    3.10    0.48
  13  -1   7    3.09    0.44
 -13  -1  -7    2.84    0.41
 -13   1  -7    2.96    0.47
 -13   1  -7    2.16    0.36
 -14   1  -7   -0.04    0.27
  16  -2  -7    0.19    0.35
  15  -2  -7   -0.23    0.26
 -15   2   7    0.21    0.24
  14  -2  -7    0.92    0.33
 -14   2   7    0.95    0.27
  13  -2  -7    8.19    0.61
 -13   2   7    6.45    0.48
 -12  -2   7   10.95    0.59
  12  -2  -7   10.44    0.65
 -12   2   7    9.67    0.54
 -11  -2   7    2.77    0.32
  11  -2  -7    2.37    0.34
 -11   2   7    2.38    0.29
 -10  -2   7    2.59    0.29
  10  -2  -7    3.11    0.35
  10   2  -7    3.11    0.33
 -10   2   7    3.04    0.31
   9  -2  -7   22.40    0.84
  -9  -2   7   22.30    0.80
   9   2  -7   21.23    0.78
  -9   2   7   22.69    0.77
   8  -2  -7   -0.36    0.14
  -8  -2   7   -0.06    0.12
   8   2  -7   -0.01    0.07
   8   2  -7   -0.05    0.08
  -8   2   7   -0.07    0.12
   8   2  -7   -0.10    0.13
  -7  -2   7   65.30    1.77
   7  -2  -7   64.65    1.81
  -7   2   7   65.61    1.74
   7   2  -7   62.94    1.76
   7   2  -7   68.19    1.75
   6  -2  -7    2.55    0.27
  -6  -2   7    3.09    0.26
   6   2  -7    3.32    0.22
  -6   2   7    3.23    0.19
  -6   2   7    3.15    0.24
   6   2  -7    3.03    0.25
   5  -2  -7  128.86    3.34
  -5  -2   7  133.48    3.31
   5   2  -7  130.24    3.31
   5   2  -7  138.42    3.29
  -5   2   7  131.54    3.28
   4  -2  -7    9.39    0.42
  -4  -2   7    9.89    0.40
   4   2  -7   10.36    0.38
  -4   2   7    9.93    0.38
   4   2  -7    9.96    0.40
   3  -2  -7  149.33    3.73
  -3  -2   7  151.74    3.74
   3  -2  -7  148.78    3.77
  -3   2   7  147.91    3.71
   3   2  -7  160.27    3.73
   3   2  -7  154.79    3.75
   2  -2  -7    0.37    0.13
  -2  -2   7    0.23    0.11
   2   2  -7    0.16    0.09
  -2   2   7    0.08    0.08
   2   2  -7    0.07    0.07
  -2   2   7   -0.03    0.08
   1  -2  -7   82.46    2.21
   1  -2  -7   79.94    2.17
   1  -2  -7   81.60    2.13
  -1  -2   7   86.65    2.15
  -1   2   7   87.12    2.13
   1   2  -7   89.44    2.13
  -1   2   7   88.03    2.12
   1   2  -7   83.52    2.15
   0  -2  -7   10.85    0.44
   0  -2  -7   11.64    0.48
   0  -2   7   11.43    0.43
   0  -2  -7   11.37    0.41
   0   2  -7   11.72    0.43
   0   2   7   11.93    0.41
   0   2   7   12.43    0.41
   0   2  -7   12.53    0.41
  -1  -2  -7   19.17    0.64
  -1  -2  -7   18.92    0.67
   1  -2   7   19.38    0.62
   1  -2   7   19.00    0.57
  -1  -2  -7   20.07    0.61
  -1   2  -7   18.94    0.61
   1   2   7   19.40    0.60
  -1   2  -7   19.42    0.59
  -1   2  -7   19.52    0.57
  -2  -2  -7    8.01    0.41
  -2  -2  -7    7.68    0.37
   2  -2   7    8.20    0.36
   2  -2   7    7.47    0.32
   2  -2   7    7.69    0.37
  -2   2  -7    8.16    0.35
  -2   2  -7    8.40    0.34
  -2   2  -7    8.13    0.32
   2   2   7    7.98    0.34
   3  -2   7    5.09    0.31
   3  -2   7    4.94    0.28
   3  -2   7    4.81    0.32
  -3  -2  -7    5.70    0.35
  -3  -2  -7    4.73    0.32
   3   2   7    4.98    0.29
  -3   2  -7    5.95    0.31
  -3   2  -7    5.05    0.26
  -3   2  -7    5.67    0.31
   4  -2   7    9.79    0.46
  -4  -2  -7    9.45    0.46
  -4  -2  -7    9.71    0.48
   4  -2   7    9.61    0.44
  -4   2  -7   10.21    0.45
  -4   2  -7   10.24    0.40
   4   2   7   10.16    0.42
  -4   2  -7   10.02    0.44
  -5  -2  -7   39.40    1.23
   5  -2   7   39.55    1.17
   5  -2   7   40.27    1.20
  -5   2  -7   40.27    1.16
  -5   2  -7   41.19    1.14
   5   2   7   39.77    1.15
  -5   2  -7   40.05    1.19
  -6  -2  -7   11.60    0.52
   6  -2   7   11.85    0.54
  -6  -2  -7   11.73    0.57
  -6   2  -7   11.88    0.52
  -6   2  -7   12.04    0.54
  -6   2  -7   11.82    0.47
   6   2   7   11.65    0.50
   7  -2   7   62.78    1.75
  -7  -2  -7   61.71    1.79
  -7  -2  -7   61.47    1.74
   7   2   7   60.92    1.70
  -7   2  -7   59.32    1.75
  -7   2  -7   62.07    1.70
  -7   2  -7   60.05    1.67
  -8  -2  -7    0.07    0.19
   8  -2   7    0.27    0.20
  -8  -2  -7    0.67    0.27
   8   2   7    0.14    0.17
  -8   2  -7    0.40    0.19
  -8   2  -7    0.34    0.25
  -8   2  -7   -0.03    0.11
  -9  -2  -7   45.44    1.48
  -9  -2  -7   44.57    1.43
   9  -2   7   47.90    1.47
  -9   2  -7   46.21    1.49
  -9   2  -7   46.50    1.40
 -10  -2  -7    0.09    0.27
  10  -2   7    0.11    0.25
 -10  -2  -7   -0.06    0.20
 -10   2  -7   -0.16    0.24
 -10   2  -7    0.00    0.20
  11  -2   7   27.78    1.09
 -11  -2  -7   27.83    1.09
 -11   2  -7   28.22    1.02
 -11   2  -7   27.14    1.11
  11   2   7   25.41    0.81
 -12  -2  -7   -0.37    0.25
  12  -2   7    0.06    0.27
 -12   2  -7   -0.04    0.23
  13  -2   7    8.53    0.68
 -13  -2  -7    8.36    0.67
 -13   2  -7    8.79    0.60
  14  -2   7   -0.05    0.30
  16  -3  -7    0.71    0.37
  15  -3  -7    5.08    0.57
 -15   3   7    4.50    0.46
  14  -3  -7    5.36    0.56
 -14   3   7    4.47    0.42
  13  -3  -7   17.87    0.86
 -13   3   7   13.98    0.66
  12  -3  -7    4.07    0.45
 -12   3   7    3.71    0.37
  11  -3  -7    3.54    0.41
 -11   3   7    3.19    0.33
  10  -3  -7    0.34    0.21
 -10  -3   7    0.29    0.18
 -10   3   7    0.10    0.15
  -9  -3   7    2.86    0.21
   9  -3  -7    3.04    0.33
  -9  -3   7    3.07    0.31
  -9   3   7    2.81    0.28
   9   3  -7    2.56    0.21
   9   3  -7    3.41    0.25
   8  -3  -7   19.29    0.73
  -8  -3   7   18.04    0.67
   8   3  -7   17.27    0.64
  -8   3   7   17.58    0.62
   8   3  -7   18.51    0.62
   7  -3  -7    3.77    0.34
  -7  -3   7    4.12    0.31
  -7   3   7    4.32    0.24
   7   3  -7    4.59    0.26
   7   3  -7    3.90    0.28
   6  -3  -7    4.30    0.34
  -6  -3   7    3.79    0.29
   6   3  -7    3.91    0.26
  -6   3   7    3.83    0.24
  -5  -3   7    1.27    0.17
   5  -3  -7    1.27    0.21
  -5   3   7    1.39    0.17
  -4  -3   7   51.58    1.37
   4  -3  -7   49.44    1.39
  -4   3   7   50.23    1.31
  -4   3   7   50.37    1.21
  -3  -3   7   55.64    1.52
  -3  -3   7   55.62    1.48
   3  -3  -7   54.54    1.51
  -3   3   7   56.65    1.43
   3   3  -7   57.03    1.46
  -3   3   7   56.95    1.33
  -2  -3   7    7.36    0.33
  -2  -3   7    7.86    0.35
   2  -3  -7    7.82    0.36
   2   3  -7    8.02    0.31
  -2   3   7    7.34    0.28
   1  -3  -7   55.59    1.51
  -1  -3   7   56.97    1.49
  -1  -3   7   57.40    1.52
   1  -3  -7   57.00    1.60
  -1   3   7   55.85    1.42
   0  -3   7    3.13    0.23
   0  -3   7    3.21    0.22
   0  -3  -7    3.08    0.29
   0  -3  -7    3.27    0.24
   0   3   7    3.21    0.18
   1  -3   7   24.87    0.75
  -1  -3  -7   24.36    0.84
  -1  -3  -7   24.96    0.74
  -1  -3  -7   25.27    0.78
   1  -3   7   25.08    0.77
   1   3   7   25.79    0.70
  -2  -3  -7   24.13    0.74
   2  -3   7   24.52    0.71
   2  -3   7   25.15    0.76
  -2  -3  -7   24.49    0.78
  -2  -3  -7   24.48    0.84
   2   3   7   24.56    0.70
   3  -3   7   25.00    0.79
   3  -3   7   24.88    0.76
  -3  -3  -7   25.46    0.87
  -3  -3  -7   26.02    0.82
   3  -3   7   25.10    0.80
   3   3   7   25.00    0.73
   4  -3   7    2.12    0.24
  -4  -3  -7    2.11    0.27
  -4  -3  -7    1.85    0.23
   4  -3   7    2.16    0.23
   4   3   7    1.45    0.16
   5  -3   7   31.60    0.99
   5  -3   7   30.55    0.97
  -5  -3  -7   31.62    1.05
  -5   3  -7   31.43    0.90
   6  -3   7    1.42    0.23
  -6  -3  -7    1.59    0.22
   6  -3   7    1.13    0.21
  -6  -3  -7    1.39    0.28
   6   3   7    1.19    0.18
  -6   3  -7    1.33    0.17
  -6   3  -7    1.06    0.19
  -7  -3  -7    0.10    0.16
   7  -3   7    0.19    0.19
  -7  -3  -7    0.19    0.23
  -7   3  -7    0.25    0.17
  -7   3  -7    0.11    0.11
  -8  -3  -7    5.00    0.41
   8  -3   7    5.65    0.47
  -8  -3  -7    5.75    0.48
   8   3   7    4.97    0.34
  -8   3  -7    4.96    0.37
  -8   3  -7    5.03    0.33
  -9  -3  -7    4.63    0.48
   9  -3   7    4.63    0.49
  -9   3  -7    5.33    0.40
   9   3   7    4.64    0.34
 -10  -3  -7    3.55    0.44
  10  -3   7    3.94    0.44
 -10   3  -7    3.10    0.32
  10   3   7    3.68    0.33
  11  -3   7    0.35    0.29
 -11  -3  -7   -0.18    0.25
 -11   3  -7    0.40    0.22
  11   3   7    0.39    0.18
 -12  -3  -7    1.81    0.38
  12  -3   7    2.24    0.42
 -12   3  -7    1.46    0.30
 -13  -3  -7   -0.14    0.31
  13  -3   7   -0.25    0.31
 -13   3  -7    0.02    0.25
  14  -3   7    0.29    0.36
  15  -4  -7    0.02    0.33
  14  -4  -7    1.29    0.38
  13  -4  -7    0.92    0.35
  12  -4  -7    1.92    0.37
  11  -4  -7    0.76    0.29
  10  -4  -7    0.61    0.25
   9  -4  -7   65.99    1.85
  -9  -4   7   59.09    1.50
  -8  -4   7    9.82    0.41
   8  -4  -7    9.22    0.53
  -8   4   7    9.99    0.40
   7  -4  -7   31.09    1.02
  -7  -4   7   30.72    0.97
  -7   4   7   31.17    0.85
  -6  -4   7    3.48    0.28
   6  -4  -7    2.96    0.32
  -6   4   7    3.58    0.25
  -5  -4   7   17.54    0.61
  -5  -4   7   17.98    0.64
   5  -4  -7   17.92    0.65
  -5   4   7   18.11    0.58
  -4  -4   7    6.36    0.33
   4  -4  -7    6.13    0.35
  -4  -4   7    6.43    0.32
  -4   4   7    6.35    0.33
  -3  -4   7   20.20    0.64
   3  -4  -7   19.87    0.66
  -3  -4   7   20.07    0.66
  -3   4   7   20.29    0.63
  -2  -4   7    2.26    0.21
   2  -4  -7    2.04    0.21
   2  -4  -7    2.32    0.30
  -2  -4   7    2.22    0.21
  -2   4   7    2.70    0.26
  -1  -4   7   17.04    0.58
   1  -4  -7   16.86    0.68
  -1  -4   7   16.93    0.55
   1  -4  -7   15.92    0.56
  -1   4   7   17.73    0.58
   0  -4   7    2.44    0.22
   0  -4  -7    2.37    0.18
   0  -4   7    2.21    0.20
   0  -4  -7    2.54    0.31
   0  -4  -7    2.40    0.23
   0   4   7    2.75    0.26
   1  -4   7    0.02    0.10
  -1  -4  -7    0.25    0.17
  -1  -4  -7    0.05    0.07
  -1  -4  -7    0.15    0.12
   1  -4   7    0.15    0.10
   1   4   7   -0.04    0.11
   2  -4   7    0.11    0.11
  -2  -4  -7    0.27    0.13
  -2  -4  -7    0.20    0.09
  -2  -4  -7    0.32    0.18
   2  -4   7    0.24    0.12
   2  -4   7    0.28    0.12
   2   4   7    0.31    0.13
   3  -4   7   11.22    0.46
   3  -4   7    9.95    0.44
   3  -4   7   10.97    0.46
  -3  -4  -7   10.65    0.42
  -3  -4  -7   10.85    0.55
   3  -4   7   10.01    0.41
  -3  -4  -7   10.49    0.46
   3   4   7   10.97    0.46
  -4  -4  -7    0.80    0.18
  -4  -4  -7    0.84    0.23
   4  -4   7    0.65    0.17
   4  -4   7    0.63    0.16
   4   4   7    0.83    0.19
  -5  -4  -7    0.60    0.18
   5  -4   7    0.54    0.16
   5  -4   7    0.41    0.17
  -5  -4  -7    0.51    0.22
   5   4   7    0.72    0.17
   6  -4   7   24.54    0.87
  -6  -4  -7   24.43    0.94
   6   4   7   24.79    0.80
  -7  -4  -7   18.45    0.81
   7  -4   7   18.98    0.75
   7   4   7   17.25    0.66
   8  -4   7    0.05    0.21
  -8  -4  -7    0.24    0.24
   8   4   7    0.30    0.18
   9  -4   7    9.92    0.61
  -9  -4  -7   10.63    0.65
   9   4   7    9.19    0.49
 -10  -4  -7   -0.28    0.24
  10  -4   7   -0.40    0.24
  10   4   7   -0.09    0.16
  11  -4   7   10.48    0.72
 -11  -4  -7   10.12    0.68
  11   4   7    8.40    0.51
 -12  -4  -7    0.40    0.33
  12  -4   7   -0.09    0.31
  13  -4   7    5.32    0.60
  14  -5  -7    0.20    0.32
  13  -5  -7    9.48    0.72
  12  -5  -7    3.66    0.47
  11  -5  -7    7.33    0.60
  10  -5  -7   15.46    0.77
   9  -5  -7   -0.22    0.20
   8  -5  -7    0.03    0.20
  -8   5   7    0.22    0.14
   7  -5  -7    1.18    0.25
  -7   5   7    1.07    0.20
   6  -5  -7    1.56    0.24
  -6   5   7    1.78    0.23
  -5  -5   7    0.03    0.12
   5  -5  -7   -0.08    0.14
  -5   5   7    0.01    0.12
   4  -5  -7    6.97    0.38
  -4  -5   7    7.96    0.36
  -4   5   7    7.97    0.40
   3  -5  -7   -0.20    0.12
  -3  -5   7    0.19    0.11
  -3  -5   7    0.00    0.11
  -3   5   7    0.17    0.14
   2  -5  -7    2.49    0.24
   2  -5  -7    2.69    0.34
  -2  -5   7    2.49    0.22
  -2  -5   7    2.83    0.24
  -2   5   7    2.67    0.28
  -1  -5   7   26.77    0.79
   1  -5  -7   25.74    0.97
   1  -5  -7   27.65    0.82
  -1  -5   7   26.67    0.82
  -1   5   7   28.32    0.85
   0  -5  -7    3.88    0.23
   0  -5  -7    4.01    0.27
   0  -5   7    4.01    0.28
   0  -5  -7    3.96    0.38
   0  -5   7    4.21    0.26
   0   5   7    3.85    0.32
  -1  -5  -7   38.85    1.10
  -1  -5  -7   37.04    1.06
   1  -5   7   39.18    1.11
   1  -5   7   37.77    1.07
  -1  -5  -7   38.92    1.26
   1   5   7   39.49    1.10
  -2  -5  -7    5.90    0.44
  -2  -5  -7    6.24    0.35
   2  -5   7    5.43    0.32
   2  -5   7    5.18    0.29
   2   5   7    6.75    0.39
  -3  -5  -7   14.47    0.67
  -3  -5  -7   13.99    0.55
   3  -5   7   12.40    0.52
   3  -5   7   14.32    0.55
   3   5   7   13.41    0.57
   4  -5   7    1.76    0.23
  -4  -5  -7    1.80    0.23
  -4  -5  -7    1.57    0.30
   4   5   7    1.70    0.26
  -5  -5  -7   23.47    0.82
  -5  -5  -7   22.62    0.91
   5  -5   7   22.25    0.81
   5   5   7   21.87    0.78
  -6  -5  -7    5.98    0.49
   6  -5   7    5.43    0.44
   6   5   7    5.39    0.41
  -7  -5  -7    6.24    0.52
   7  -5   7    5.87    0.47
   7   5   7    5.27    0.42
   8  -5   7    0.34    0.25
  -8  -5  -7    0.60    0.27
   8   5   7    0.52    0.22
  -9  -5  -7    0.18    0.27
   9  -5   7    0.06    0.24
   9   5   7   -0.01    0.18
  10  -5   7    6.13    0.59
 -10  -5  -7    5.56    0.57
  10   5   7    5.16    0.43
  11  -5   7    0.31    0.32
 -11  -5  -7    0.97    0.37
  12  -5   7    0.43    0.33
  13  -6  -7    0.42    0.34
  12  -6  -7    1.09    0.34
  11  -6  -7    7.09    0.61
  10  -6  -7    2.91    0.41
   9  -6  -7    9.68    0.60
   8  -6  -7    0.15    0.22
   7  -6  -7   28.87    0.98
  -7   6   7   27.02    0.88
   6  -6  -7   16.30    0.66
  -6   6   7   15.58    0.63
   5  -6  -7   42.71    1.28
  -5   6   7   44.50    1.24
   4  -6  -7    0.41    0.17
  -4   6   7    0.51    0.18
   3  -6  -7    2.02    0.23
  -3   6   7    2.08    0.27
   2  -6  -7    4.14    0.44
   2  -6  -7    4.22    0.29
  -2   6   7    4.07    0.36
   1  -6  -7    0.08    0.13
   1  -6  -7    0.34    0.24
  -1   6   7    0.27    0.18
   0  -6  -7    2.46    0.35
   0  -6  -7    3.61    0.29
   0   6   7    2.27    0.29
  -1  -6  -7   25.00    0.81
  -1  -6  -7   27.08    1.01
   1   6   7   25.52    0.88
  -2  -6  -7   18.52    0.82
  -2  -6  -7   17.42    0.65
   2   6   7   18.21    0.71
  -3  -6  -7   -0.18    0.16
  -3  -6  -7    0.55    0.25
   3  -6   7    0.18    0.19
   3   6   7    0.46    0.18
  -4  -6  -7   11.67    0.55
   4  -6   7   11.55    0.56
  -4  -6  -7   13.33    0.70
   4   6   7   11.03    0.58
  -5  -6  -7   19.15    0.87
   5  -6   7   20.00    0.78
  -5  -6  -7   19.48    0.77
   5   6   7   19.24    0.77
   6  -6   7    5.49    0.47
  -6  -6  -7    5.50    0.52
   6   6   7    5.30    0.43
  -7  -6  -7    9.26    0.63
   7  -6   7    8.46    0.57
   7   6   7    8.31    0.52
   8  -6   7    2.02    0.34
  -8  -6  -7    2.01    0.40
   8   6   7    1.33    0.29
   9  -6   7    5.16    0.55
  -9  -6  -7    5.47    0.55
   9   6   7    5.60    0.47
  10  -6   7    1.54    0.37
 -10  -6  -7    1.73    0.41
  11  -6   7    4.03    0.53
  12  -7  -7    2.69    0.46
  11  -7  -7    3.69    0.49
  10  -7  -7    1.18    0.34
   9  -7  -7    1.40    0.33
   8  -7  -7    0.14    0.24
   7  -7  -7    0.31    0.23
   6  -7  -7    0.08    0.20
   5  -7  -7    3.31    0.35
  -5   7   7    3.14    0.36
   4  -7  -7    2.43    0.28
  -4   7   7    2.18    0.31
   3  -7  -7    1.97    0.25
   3  -7  -7    2.74    0.43
  -3   7   7    2.87    0.36
   2  -7  -7   14.12    0.54
   2  -7  -7   14.04    0.75
  -2   7   7   14.03    0.65
   1  -7  -7   19.19    0.89
   1  -7  -7   19.13    0.66
  -1   7   7   19.38    0.77
   0  -7  -7   18.24    0.87
   0  -7  -7   18.09    0.64
   0   7   7   19.21    0.76
  -1  -7  -7   10.68    0.66
  -1  -7  -7    9.54    0.45
   1   7   7    9.47    0.55
  -2  -7  -7   14.21    0.57
  -2  -7  -7   14.56    0.76
   2   7   7   14.14    0.66
   3  -7   7    8.72    0.48
  -3  -7  -7    7.85    0.44
  -3  -7  -7    8.90    0.62
   3   7   7    9.53    0.55
  -4  -7  -7    0.60    0.21
   4  -7   7    0.75    0.22
  -4  -7  -7    0.88    0.31
   4   7   7    0.94    0.25
  -5  -7  -7    7.26    0.48
   5  -7   7    7.52    0.50
  -5  -7  -7    6.90    0.59
   5   7   7    6.72    0.50
   6  -7   7    2.32    0.34
  -6  -7  -7    2.81    0.41
   6   7   7    2.55    0.40
  -7  -7  -7    2.32    0.40
   7  -7   7    2.10    0.36
   8  -7   7    0.39    0.28
  -8  -7  -7    0.28    0.30
  -9  -7  -7    0.39    0.30
   9  -7   7    0.14    0.27
  10  -7   7   -0.22    0.28
  10  -8  -7    1.64    0.38
   9  -8  -7    9.57    0.66
   8  -8  -7    5.30    0.52
   7  -8  -7    1.56    0.31
   6  -8  -7    2.02    0.31
   5  -8  -7    3.32    0.35
   4  -8  -7    2.21    0.44
   4  -8  -7    2.43    0.30
  -4   8   7    2.52    0.35
   3  -8  -7    3.38    0.33
   3  -8  -7    3.54    0.50
  -3   8   7    3.35    0.41
   2  -8  -7    0.23    0.28
   2  -8  -7   -0.11    0.16
  -2   8   7    0.14    0.20
   1  -8  -7    3.60    0.48
  -1   8   7    4.50    0.48
   0  -8  -7    0.26    0.17
   0  -8  -7    0.69    0.31
  -1  -8  -7    2.00    0.25
  -1  -8  -7    2.52    0.43
  -2  -8  -7    0.55    0.29
  -2  -8  -7    0.51    0.21
   3  -8   7    0.56    0.22
  -3  -8  -7    1.23    0.36
  -3  -8  -7    0.27    0.19
  -4  -8  -7    0.19    0.19
  -4  -8  -7    0.41    0.29
   4  -8   7    0.35    0.22
   5  -8   7    1.49    0.30
  -5  -8  -7    1.82    0.40
  -6  -8  -7    1.11    0.35
   6  -8   7    0.61    0.27
   7  -8   7    6.17    0.57
  -7  -8  -7    6.22    0.59
  -8  -8  -7    0.38    0.35
   8  -8   7    0.07    0.29
   8  -9  -7    1.02    0.32
   7  -9  -7    2.03    0.35
   6  -9  -7    0.28    0.24
   5  -9  -7    0.46    0.23
   5  -9  -7    0.98    0.40
   4  -9  -7   -0.07    0.19
   4  -9  -7    0.22    0.28
   3  -9  -7    1.11    0.38
   2  -9  -7    0.30    0.29
   2  -9  -7   -0.16    0.18
   1  -9  -7    2.18    0.45
   0  -9  -7    1.71    0.39
  -1  -9  -7    2.80    0.50
  -1  -9  -7    2.18    0.27
  -2  -9  -7    2.07    0.41
  -2  -9  -7    1.49    0.25
  -3  -9  -7    0.04    0.18
   3  -9   7   -0.07    0.22
  -3  -9  -7    0.22    0.29
  -4  -9  -7    2.67    0.33
  -4  -9  -7    3.14    0.48
   4  -9   7    2.58    0.37
   5  -9   7    2.41    0.37
  -5  -9  -7    1.45    0.38
   6  -9   7    1.41    0.34
   2 -10   7    0.41    0.27
 -16   0   8   16.37    0.86
 -15   0   8    0.04    0.24
 -14   0   8   13.56    0.72
  13   0  -8   -0.02    0.22
 -13   0   8   -0.13    0.20
  12   0  -8    3.39    0.39
 -12   0   8    2.80    0.34
 -11   0   8   -0.16    0.18
  11   0  -8    0.08    0.19
 -10   0   8   44.75    1.38
  10   0  -8   46.61    1.43
   9   0  -8   -0.01    0.10
  -9   0   8    0.04    0.15
   9   0  -8    0.10    0.17
   8   0  -8   29.96    0.98
   8   0  -8   28.91    0.93
  -8   0   8   29.87    0.96
   7   0  -8   -0.15    0.13
  -7   0   8   -0.07    0.13
   7   0  -8   -0.05    0.09
   6   0  -8   13.15    0.54
   6   0  -8   12.88    0.49
  -6   0   8   13.24    0.52
  -5   0   8   -0.09    0.10
   5   0  -8   -0.08    0.07
   5   0  -8   -0.06    0.11
  -4   0   8   56.11    1.48
   4   0  -8   53.42    1.50
   4   0  -8   53.90    1.46
   3   0  -8    0.04    0.08
   3   0  -8   -0.06    0.10
  -3   0   8    0.03    0.10
   3   0  -8    0.06    0.07
   2   0  -8    4.82    0.25
   2   0  -8    4.83    0.25
   2   0  -8    5.15    0.29
  -2   0   8    5.52    0.29
   1   0  -8   -0.09    0.08
  -1   0   8   -0.04    0.09
   1   0  -8   -0.04    0.10
   1   0  -8   -0.02    0.05
   0   0  -8   19.64    0.66
   0   0   8   19.59    0.63
   0   0  -8   19.27    0.61
   0   0   8   19.67    0.62
   0   0   8   20.21    0.64
   0   0  -8   18.88    0.61
   1   0   8    0.08    0.10
   1   0   8    0.03    0.10
   1   0   8    0.07    0.10
  -1   0  -8    0.02    0.11
  -1   0  -8    0.02    0.06
  -1   0  -8    0.15    0.12
  -2   0  -8  101.23    2.66
   2   0   8  102.68    2.63
   2   0   8  103.94    2.64
  -2   0  -8  104.45    2.61
   2   0   8  104.33    2.62
  -2   0  -8  103.03    2.63
   3   0   8   -0.07    0.11
   3   0   8   -0.12    0.11
  -3   0  -8    0.25    0.15
  -3   0  -8   -0.04    0.08
   4   0   8    0.37    0.14
   4   0   8    0.58    0.16
  -4   0  -8    0.61    0.12
  -4   0  -8    0.59    0.19
  -4   0  -8    0.59    0.16
  -5   0  -8    0.03    0.12
   5   0   8   -0.18    0.12
  -5   0  -8   -0.08    0.07
  -5   0  -8   -0.02    0.17
  -6   0  -8    7.34    0.45
   6   0   8    7.41    0.42
  -6   0  -8    6.73    0.36
  -6   0  -8    6.43    0.41
   7   0   8   -0.12    0.16
  -7   0  -8    0.14    0.16
  -7   0  -8    0.02    0.09
  -7   0  -8   -0.11    0.19
   8   0   8   17.63    0.75
  -8   0  -8   17.32    0.74
  -8   0  -8   17.72    0.77
  -9   0  -8   -0.26    0.21
  -9   0  -8   -0.51    0.23
   9   0   8   -0.30    0.19
  10   0   8    1.86    0.33
 -10   0  -8    1.74    0.34
 -10   0  -8    1.80    0.38
 -11   0  -8   -0.28    0.23
 -11   0  -8    0.41    0.32
  11   0   8    0.01    0.25
 -12   0  -8    1.07    0.36
 -12   0  -8    0.68    0.30
 -13   0  -8    0.01    0.27
 -13   0  -8    0.10    0.33
 -14   0  -8    1.61    0.39
 -16   1   8    0.82    0.31
  15  -1  -8    0.48    0.31
 -15  -1   8    0.66    0.29
 -15   1   8    0.63    0.28
 -14  -1   8    1.32    0.30
  14  -1  -8    0.64    0.30
 -14   1   8    0.94    0.28
 -13  -1   8    8.31    0.57
  13  -1  -8    8.61    0.60
 -13   1   8    7.57    0.53
  12  -1  -8   21.60    0.92
 -12  -1   8   21.94    0.88
  12   1  -8   22.02    0.88
 -12   1   8   20.14    0.83
  11  -1  -8    0.49    0.24
 -11  -1   8    0.51    0.22
 -11   1   8    0.30    0.21
  11   1  -8    0.29    0.22
  10  -1  -8   36.82    1.22
 -10  -1   8   35.93    1.16
 -10   1   8   34.85    1.13
  10   1  -8   34.97    1.16
  -9  -1   8    3.35    0.33
   9  -1  -8    3.10    0.33
   9   1  -8    2.98    0.31
  -9   1   8    2.98    0.31
   9   1  -8    2.92    0.26
   8  -1  -8   16.49    0.66
  -8  -1   8   16.70    0.64
   8  -1  -8   16.14    0.66
  -8   1   8   15.91    0.62
   8   1  -8   15.64    0.54
   8   1  -8   16.31    0.65
   8   1  -8   15.84    0.60
  -7  -1   8   13.83    0.56
   7  -1  -8   13.34    0.53
   7  -1  -8   13.84    0.59
  -7   1   8   13.90    0.55
   7   1  -8   14.08    0.53
   7   1  -8   13.76    0.57
   7   1  -8   13.49    0.46
   6  -1  -8   15.95    0.63
  -6  -1   8   17.37    0.61
   6  -1  -8   15.36    0.57
  -6   1   8   16.38    0.59
   6   1  -8   16.71    0.58
   6   1  -8   16.73    0.61
   5  -1  -8   29.43    0.93
  -5  -1   8   31.29    0.91
   5  -1  -8   28.63    0.88
   5   1  -8   29.55    0.88
  -5   1   8   29.86    0.89
   5   1  -8   28.85    0.91
   4  -1  -8   86.31    2.29
  -4  -1   8   90.21    2.31
   4  -1  -8   89.47    2.34
  -4   1   8   93.03    2.31
   4   1  -8   91.49    2.29
   4   1  -8   88.60    2.33
   3  -1  -8    6.96    0.36
  -3  -1   8    7.43    0.35
   3  -1  -8    7.44    0.32
   3   1  -8    7.22    0.35
  -3   1   8    7.81    0.35
   3   1  -8    7.60    0.32
   2  -1  -8   32.54    0.98
  -2  -1   8   35.33    0.98
   2  -1  -8   33.19    0.96
   2  -1  -8   33.89    1.00
  -2   1   8   34.84    0.97
   2   1  -8   33.71    0.96
   2   1  -8   34.14    0.99
   1  -1  -8   16.61    0.54
  -1  -1   8   17.15    0.57
   1  -1  -8   15.95    0.57
   1  -1  -8   16.67    0.59
  -1   1   8   16.80    0.56
   1   1  -8   16.79    0.54
  -1   1   8   17.24    0.57
   1   1  -8   17.06    0.58
   0  -1  -8   49.22    1.37
   0  -1  -8   49.51    1.35
   0  -1  -8   50.02    1.39
   0  -1   8   51.16    1.37
   0  -1   8   49.29    1.31
   0   1  -8   52.82    1.35
   0   1  -8   48.67    1.38
   0   1   8   51.05    1.35
   0   1   8   50.49    1.35
   1  -1   8    1.31    0.17
  -1  -1  -8    1.29    0.18
   1  -1   8    1.36    0.17
   1  -1   8    1.54    0.17
  -1  -1  -8    1.57    0.16
  -1  -1  -8    1.14    0.19
  -1   1  -8    1.17    0.15
  -1   1  -8    1.54    0.19
   1   1   8    1.49    0.17
   1   1   8    1.29    0.16
   1   1   8    1.63    0.20
  -1   1  -8    1.52    0.16
  -2  -1  -8   66.44    1.75
   2  -1   8   64.46    1.73
   2  -1   8   68.25    1.77
  -2  -1  -8   66.65    1.80
  -2  -1  -8   65.15    1.78
   2  -1   8   67.39    1.77
   2   1   8   68.66    1.76
   2   1   8   67.47    1.75
  -2   1  -8   65.45    1.74
  -2   1  -8   64.95    1.73
  -3  -1  -8   24.45    0.80
   3  -1   8   23.52    0.76
   3  -1   8   23.57    0.77
   3  -1   8   24.50    0.79
  -3  -1  -8   22.70    0.79
  -3  -1  -8   24.30    0.76
  -3   1  -8   23.85    0.76
  -3   1  -8   23.80    0.74
  -3   1  -8   24.72    0.78
   3   1   8   24.11    0.77
   4  -1   8    4.65    0.34
  -4  -1  -8    5.84    0.37
   4  -1   8    4.80    0.32
  -4  -1  -8    5.18    0.29
   4   1   8    5.02    0.33
  -4   1  -8    5.05    0.34
  -4   1  -8    5.01    0.28
  -4   1  -8    4.93    0.33
  -5  -1  -8    2.51    0.23
   5  -1   8    2.59    0.27
   5  -1   8    2.91    0.29
  -5  -1  -8    2.95    0.28
  -5  -1  -8    2.65    0.30
  -5   1  -8    2.61    0.23
  -5   1  -8    2.27    0.25
  -5   1  -8    2.86    0.30
   5   1   8    2.72    0.27
  -6  -1  -8    2.11    0.26
   6  -1   8    2.22    0.28
  -6  -1  -8    2.25    0.23
  -6  -1  -8    2.80    0.34
  -6   1  -8    2.22    0.27
  -6   1  -8    2.05    0.22
  -6   1  -8    2.22    0.28
   6   1   8    2.12    0.26
  -7  -1  -8    4.52    0.39
  -7  -1  -8    5.44    0.45
   7  -1   8    5.83    0.44
  -7   1  -8    5.54    0.41
  -7   1  -8    5.01    0.33
  -7   1  -8    5.15    0.44
   7   1   8    5.34    0.40
   8  -1   8   36.18    1.20
  -8  -1  -8   36.18    1.19
  -8  -1  -8   37.32    1.23
  -8   1  -8   36.36    1.18
  -8   1  -8   35.24    1.21
   8   1   8   36.31    1.17
   9  -1   8    1.24    0.30
  -9  -1  -8    0.87    0.26
  -9  -1  -8    1.29    0.31
  -9   1  -8    1.11    0.31
   9   1   8    1.23    0.28
  -9   1  -8    0.68    0.26
 -10  -1  -8   16.92    0.80
  10  -1   8   18.78    0.84
 -10  -1  -8   18.28    0.86
 -10   1  -8   18.32    0.84
 -10   1  -8   17.82    0.80
  11  -1   8    4.88    0.49
 -11  -1  -8    3.70    0.44
 -11  -1  -8    4.62    0.52
 -11   1  -8    4.26    0.49
 -11   1  -8    4.28    0.44
 -12  -1  -8    2.49    0.38
 -12  -1  -8    2.59    0.46
  12  -1   8    2.92    0.41
 -12   1  -8    2.71    0.47
 -12   1  -8    2.34    0.37
 -13  -1  -8    0.38    0.35
 -13   1  -8   -0.16    0.26
 -13   1  -8    0.18    0.35
 -14   1  -8    3.50    0.47
  16  -2  -8    7.35    0.73
  15  -2  -8    0.88    0.34
 -15   2   8    0.47    0.25
  14  -2  -8    6.86    0.61
 -14   2   8    6.18    0.49
  13  -2  -8    0.65    0.28
 -13   2   8    0.55    0.23
  12  -2  -8   48.33    1.54
 -12  -2   8   45.92    1.46
 -12   2   8   43.17    1.39
 -11  -2   8    4.40    0.42
  11  -2  -8    3.72    0.42
 -11   2   8    4.16    0.38
 -10  -2   8    0.12    0.18
  10  -2  -8    0.00    0.20
  10   2  -8    0.18    0.18
 -10   2   8   -0.05    0.17
   9  -2  -8    1.21    0.25
  -9  -2   8    1.41    0.23
   9   2  -8    1.23    0.17
  -9   2   8    1.16    0.21
   9   2  -8    1.22    0.22
   8  -2  -8    8.23    0.48
  -8  -2   8    8.57    0.45
   8   2  -8    8.60    0.43
   8   2  -8    7.67    0.38
  -8   2   8    8.54    0.42
   7  -2  -8   -0.01    0.16
  -7  -2   8    0.11    0.13
   7   2  -8    0.05    0.12
   7   2  -8    0.00    0.08
  -7   2   8    0.19    0.09
  -7   2   8    0.06    0.12
   6  -2  -8    1.30    0.23
  -6  -2   8    1.70    0.20
  -6   2   8    1.99    0.21
   6   2  -8    1.97    0.19
   6   2  -8    1.66    0.20
  -5  -2   8    5.06    0.31
   5  -2  -8    4.80    0.33
   5   2  -8    4.78    0.30
  -5   2   8    4.77    0.29
   5   2  -8    4.95    0.27
   4  -2  -8   20.46    0.72
  -4  -2   8   21.26    0.69
  -4   2   8   20.62    0.66
   4   2  -8   20.75    0.69
   4   2  -8   21.83    0.66
   3  -2  -8    8.77    0.42
  -3  -2   8    9.07    0.39
   3   2  -8    9.08    0.40
  -3   2   8    9.51    0.37
   3   2  -8    9.35    0.37
   2  -2  -8   69.08    1.92
  -2  -2   8   72.90    1.87
   2  -2  -8   70.64    1.90
  -2   2   8   72.37    1.84
   2   2  -8   71.79    1.87
  -2   2   8   70.91    1.84
   2   2  -8   73.60    1.84
   1  -2  -8   23.10    0.79
   1  -2  -8   23.50    0.77
  -1  -2   8   24.51    0.74
   1   2  -8   24.40    0.75
  -1   2   8   24.09    0.71
  -1   2   8   23.05    0.71
   1   2  -8   24.66    0.71
   0  -2  -8   88.31    2.32
   0  -2   8   90.41    2.29
   0  -2  -8   87.67    2.34
   0   2  -8   87.04    2.29
   0   2   8   92.75    2.26
   0   2  -8   91.90    2.26
   0   2   8   87.88    2.26
   1  -2   8    1.64    0.19
   1  -2   8    1.79    0.16
  -1  -2  -8    1.43    0.20
  -1  -2  -8    1.41    0.22
  -1   2  -8    1.78    0.17
  -1   2  -8    1.29    0.18
  -1   2  -8    1.63    0.17
   1   2   8    1.48    0.17
  -2  -2  -8  131.10    3.39
   2  -2   8  136.11    3.35
   2  -2   8  129.32    3.29
  -2  -2  -8  132.43    3.37
   2  -2   8  135.22    3.36
  -2   2  -8  131.46    3.29
   2   2   8  134.12    3.32
  -2   2  -8  133.86    3.30
  -2   2  -8  136.17    3.33
   3  -2   8   12.60    0.48
   3  -2   8   13.36    0.53
  -3  -2  -8   13.89    0.57
  -3  -2  -8   13.37    0.55
   3  -2   8   13.28    0.54
  -3   2  -8   12.74    0.51
   3   2   8   13.29    0.50
  -3   2  -8   13.99    0.51
  -3   2  -8   13.19    0.48
   4  -2   8  126.84    3.22
   4  -2   8  126.04    3.23
  -4  -2  -8  125.74    3.27
  -4  -2  -8  123.12    3.25
   4   2   8  126.55    3.19
  -4   2  -8  125.68    3.21
  -4   2  -8  128.51    3.18
  -4   2  -8  131.02    3.20
   5  -2   8    2.35    0.28
   5  -2   8    1.93    0.24
  -5  -2  -8    2.61    0.32
  -5   2  -8    2.65    0.28
  -5   2  -8    2.03    0.21
   5   2   8    1.97    0.24
  -5   2  -8    1.99    0.24
   6  -2   8    4.11    0.38
  -6  -2  -8    4.45    0.36
  -6  -2  -8    4.37    0.41
   6  -2   8    3.67    0.34
  -6   2  -8    4.07    0.35
  -6   2  -8    4.54    0.37
   6   2   8    4.14    0.33
  -6   2  -8    4.06    0.28
  -7  -2  -8   20.07    0.83
  -7  -2  -8   19.68    0.78
   7  -2   8   20.74    0.80
  -7   2  -8   19.03    0.79
  -7   2  -8   19.80    0.71
   7   2   8   20.44    0.75
  -7   2  -8   20.29    0.76
  -8  -2  -8   35.56    1.20
  -8  -2  -8   36.43    1.25
   8  -2   8   36.51    1.22
  -8   2  -8   35.63    1.23
  -8   2  -8   38.05    1.18
   9  -2   8    0.35    0.25
  -9  -2  -8    0.42    0.21
  -9  -2  -8    0.27    0.28
  -9   2  -8    0.61    0.29
  -9   2  -8    0.30    0.22
 -10  -2  -8   -0.22    0.27
  10  -2   8   -0.11    0.25
 -10  -2  -8   -0.04    0.21
 -10   2  -8    0.24    0.28
 -10   2  -8   -0.01    0.22
 -11  -2  -8    2.14    0.41
  11  -2   8    2.24    0.38
 -11   2  -8    1.98    0.33
 -11   2  -8    2.50    0.44
 -12  -2  -8    0.07    0.30
  12  -2   8    0.28    0.29
 -12   2  -8   -0.24    0.24
  13  -2   8   -0.13    0.27
 -13  -2  -8   -0.02    0.30
 -13   2  -8   -0.05    0.25
  14  -2   8    5.01    0.60
  15  -3  -8    0.38    0.33
  14  -3  -8    0.05    0.30
 -14   3   8    0.02    0.19
  13  -3  -8    4.53    0.50
 -13   3   8    3.98    0.39
  12  -3  -8    1.00    0.31
 -12   3   8    0.93    0.23
  11  -3  -8    7.13    0.55
 -11   3   8    6.66    0.43
  10  -3  -8   10.71    0.63
   9  -3  -8    0.78    0.24
  -9  -3   8    1.16    0.21
   9   3  -8    1.17    0.18
   8  -3  -8   18.70    0.75
  -8  -3   8   18.72    0.71
   8   3  -8   19.23    0.65
   8   3  -8   18.96    0.72
  -8   3   8   19.33    0.57
  -8   3   8   19.11    0.65
  -7  -3   8    3.32    0.30
   7  -3  -8    3.27    0.33
   7   3  -8    3.63    0.24
   7   3  -8    3.55    0.28
  -7   3   8    3.39    0.23
   6  -3  -8   48.08    1.43
  -6  -3   8   48.18    1.38
   6   3  -8   51.66    1.34
  -6   3   8   48.91    1.19
   6   3  -8   48.73    1.36
  -5  -3   8   26.43    0.83
   5  -3  -8   26.10    0.87
  -5   3   8   27.23    0.74
   5   3  -8   26.00    0.81
  -4  -3   8   76.73    1.96
   4  -3  -8   73.47    1.99
  -4   3   8   77.51    1.73
  -4   3   8   71.21    1.90
  -3  -3   8    3.43    0.26
   3  -3  -8    2.64    0.27
  -3   3   8    2.90    0.21
   2  -3  -8   43.30    1.25
  -2  -3   8   44.56    1.22
   2  -3  -8   44.28    1.33
  -2   3   8   44.48    1.16
   1  -3  -8    0.15    0.13
  -1  -3   8    0.23    0.12
   1  -3  -8    0.51    0.17
  -1   3   8    0.30    0.10
   0  -3  -8    2.08    0.28
   0  -3  -8    1.56    0.19
   0  -3   8    1.71    0.19
   0   3   8    1.73    0.16
  -1  -3  -8   20.23    0.69
  -1  -3  -8   20.85    0.70
  -1  -3  -8   19.51    0.75
   1  -3   8   20.70    0.68
   1   3   8   20.69    0.61
  -2  -3  -8    0.03    0.16
   2  -3   8   -0.03    0.12
   2  -3   8    0.29    0.10
  -2  -3  -8    0.02    0.14
   2  -3   8    0.16    0.14
   2   3   8    0.13    0.10
   3  -3   8    4.70    0.32
   3  -3   8    4.94    0.28
   3  -3   8    4.68    0.33
  -3  -3  -8    5.57    0.40
  -3  -3  -8    4.72    0.35
  -3   3  -8    4.90    0.26
  -4  -3  -8   13.17    0.61
  -4  -3  -8   13.67    0.58
   4  -3   8   13.68    0.56
   4  -3   8   12.89    0.56
  -4   3  -8   14.03    0.48
  -4   3  -8   13.48    0.51
  -5  -3  -8    0.28    0.22
   5  -3   8    0.12    0.16
   5  -3   8   -0.09    0.14
  -5   3  -8    0.03    0.09
   5   3   8    0.17    0.13
  -5   3  -8   -0.04    0.14
  -6  -3  -8    5.27    0.39
   6  -3   8    5.09    0.38
  -6  -3  -8    5.36    0.48
   6  -3   8    6.32    0.42
  -6   3  -8    6.25    0.33
  -6   3  -8    5.43    0.36
   7  -3   8    7.31    0.50
  -7  -3  -8    6.67    0.52
  -7  -3  -8    6.37    0.47
  -7   3  -8    7.47    0.42
  -7   3  -8    7.65    0.38
   8  -3   8   27.18    1.00
  -8  -3  -8   26.10    1.03
  -8   3  -8   26.38    0.90
  -9  -3  -8    0.65    0.31
   9  -3   8    0.36    0.26
  -9   3  -8    0.11    0.20
   9   3   8    0.63    0.19
 -10  -3  -8    5.53    0.55
  10  -3   8    6.47    0.58
  10   3   8    5.52    0.39
 -10   3  -8    5.58    0.45
 -11  -3  -8   -0.10    0.27
  11  -3   8   -0.30    0.27
 -11   3  -8   -0.26    0.20
  11   3   8   -0.21    0.15
  12  -3   8   11.77    0.81
 -12  -3  -8   11.62    0.75
 -12   3  -8   11.82    0.64
  13  -3   8    0.35    0.34
  15  -4  -8    0.26    0.36
  14  -4  -8   15.41    0.92
  13  -4  -8    0.80    0.34
  12  -4  -8    9.18    0.68
  11  -4  -8   28.15    1.11
  10  -4  -8    4.65    0.48
   9  -4  -8    1.41    0.29
  -9  -4   8    1.10    0.17
  -9   4   8    1.26    0.19
   8  -4  -8   13.00    0.64
  -8   4   8   12.80    0.48
   7  -4  -8    0.23    0.19
  -7  -4   8    0.18    0.16
  -7   4   8    0.66    0.15
  -6  -4   8    0.75    0.17
   6  -4  -8    0.98    0.22
  -6   4   8    0.94    0.17
   5  -4  -8    3.86    0.34
  -5  -4   8    4.05    0.29
  -5   4   8    4.21    0.28
  -4  -4   8    4.89    0.30
  -4  -4   8    4.52    0.31
   4  -4  -8    4.50    0.33
  -4   4   8    4.98    0.31
  -3  -4   8   18.97    0.66
   3  -4  -8   17.93    0.65
  -3  -4   8   19.21    0.64
  -3   4   8   19.26    0.63
  -2  -4   8    1.01    0.16
  -2  -4   8    1.11    0.16
   2  -4  -8    1.39    0.19
   2  -4  -8    1.31    0.26
  -2   4   8    1.44    0.20
  -1  -4   8    1.72    0.19
  -1  -4   8    1.79    0.19
   1  -4  -8    1.96    0.22
   1  -4  -8    2.39    0.30
  -1   4   8    1.86    0.23
   0  -4  -8    9.30    0.42
   0  -4   8    8.83    0.40
   0  -4  -8    9.65    0.51
   0  -4   8    8.91    0.39
   0   4   8    9.26    0.43
  -1  -4  -8    4.96    0.40
   1  -4   8    5.48    0.32
  -1  -4  -8    5.30    0.28
   1  -4   8    4.62    0.30
  -1  -4  -8    5.34    0.33
   1   4   8    5.39    0.34
  -2  -4  -8   35.94    1.16
   2  -4   8   33.68    1.06
  -2  -4  -8   34.31    1.05
   2  -4   8   34.22    1.02
   2  -4   8   34.49    0.97
  -2  -4  -8   34.50    1.01
   2   4   8   36.46    1.00
   3  -4   8    0.34    0.14
   3  -4   8    0.11    0.14
   3  -4   8    0.20    0.15
  -3  -4  -8    0.08    0.14
  -3  -4  -8    0.22    0.20
   3   4   8    0.06    0.13
   4  -4   8   15.19    0.61
   4  -4   8   13.94    0.58
  -4  -4  -8   14.49    0.61
  -4  -4  -8   14.41    0.67
   4   4   8   14.44    0.57
  -5  -4  -8    1.59    0.31
  -5  -4  -8    1.35    0.23
   5  -4   8    1.25    0.23
   5  -4   8    1.44    0.24
   5   4   8    1.53    0.23
  -6  -4  -8    4.60    0.45
   6  -4   8    5.15    0.42
   6   4   8    4.72    0.37
  -7  -4  -8    4.05    0.45
   7  -4   8    4.24    0.43
   7   4   8    3.78    0.36
  -8  -4  -8    1.32    0.33
   8  -4   8    0.98    0.28
   8   4   8    0.92    0.22
   9  -4   8   -0.30    0.23
  -9  -4  -8   -0.12    0.26
   9   4   8    0.01    0.17
 -10  -4  -8    1.07    0.35
  10  -4   8    1.07    0.34
  10   4   8    1.16    0.25
  11  -4   8    5.13    0.56
 -11  -4  -8    6.08    0.60
  12  -4   8    3.08    0.49
 -12  -4  -8    3.55    0.52
  13  -4   8    0.86    0.41
  14  -5  -8    0.47    0.35
  13  -5  -8    0.61    0.32
  12  -5  -8    1.68    0.38
  11  -5  -8    0.48    0.28
  10  -5  -8   21.47    0.92
   9  -5  -8    1.98    0.32
   8  -5  -8   33.52    1.15
  -8   5   8   34.39    0.97
   7  -5  -8    9.85    0.55
  -7   5   8    9.50    0.45
   6  -5  -8    7.99    0.47
  -6   5   8    8.44    0.42
   5  -5  -8    3.63    0.33
  -5   5   8    3.82    0.30
   4  -5  -8   13.41    0.55
  -4   5   8   13.48    0.54
  -3  -5   8    1.86    0.20
   3  -5  -8    1.99    0.23
  -3   5   8    2.08    0.26
   2  -5  -8    1.08    0.27
   2  -5  -8    0.37    0.15
  -2  -5   8    0.61    0.14
  -2   5   8    0.74    0.18
  -1  -5   8    9.61    0.41
   1  -5  -8   10.00    0.44
   1  -5  -8    9.05    0.54
  -1   5   8   10.05    0.47
   0  -5   8    0.98    0.16
   0  -5  -8    0.84    0.17
   0  -5  -8    1.40    0.27
   0   5   8    0.89    0.21
  -1  -5  -8   13.26    0.53
  -1  -5  -8   13.54    0.65
   1  -5   8   12.40    0.51
   1   5   8   13.97    0.58
  -2  -5  -8    1.05    0.28
  -2  -5  -8    1.16    0.21
   2   5   8    1.08    0.23
   3  -5   8   -0.02    0.15
  -3  -5  -8    0.10    0.15
  -3  -5  -8   -0.03    0.21
   3   5   8    0.06    0.14
   4  -5   8    2.47    0.29
  -4  -5  -8    2.90    0.31
  -4  -5  -8    2.96    0.39
   4   5   8    2.64    0.33
   5  -5   8   18.21    0.73
  -5  -5  -8   17.80    0.73
  -5  -5  -8   18.58    0.82
   5   5   8   17.54    0.70
  -6  -5  -8    6.34    0.52
   6  -5   8    6.35    0.49
   6   5   8    5.18    0.41
  -7  -5  -8    0.07    0.25
   7  -5   8   -0.18    0.21
   7   5   8    0.05    0.18
  -8  -5  -8    9.90    0.65
   8  -5   8    9.39    0.62
   8   5   8    8.59    0.52
   9  -5   8    8.36    0.64
  -9  -5  -8    7.65    0.62
   9   5   8    7.50    0.50
  10  -5   8    5.37    0.56
 -10  -5  -8    5.90    0.63
  10   5   8    4.24    0.44
 -11  -5  -8    1.91    0.43
  11  -5   8    1.07    0.38
  12  -5   8    6.12    0.64
  13  -6  -8    1.28    0.42
  12  -6  -8    4.83    0.55
  11  -6  -8    0.89    0.33
  10  -6  -8    5.49    0.54
   9  -6  -8    3.01    0.39
   8  -6  -8    7.24    0.53
   7  -6  -8    1.65    0.29
  -7   6   8    1.18    0.25
   6  -6  -8    3.91    0.40
  -6   6   8    2.99    0.34
   5  -6  -8    0.70    0.22
  -5   6   8    0.36    0.19
   4  -6  -8    1.59    0.25
  -4   6   8    2.12    0.30
   3  -6  -8    3.13    0.41
   3  -6  -8    2.85    0.29
  -3   6   8    2.73    0.32
   2  -6  -8    5.35    0.35
   2  -6  -8    5.31    0.48
  -2   6   8    6.15    0.41
   1  -6  -8    0.19    0.15
   1  -6  -8    0.02    0.21
  -1   6   8   -0.02    0.17
   0  -6  -8   51.17    1.63
   0  -6  -8   50.52    1.42
   0   6   8   50.62    1.42
  -1  -6  -8   17.71    0.81
  -1  -6  -8   16.70    0.64
   1   6   8   16.92    0.71
  -2  -6  -8   19.91    0.88
  -2  -6  -8   19.88    0.72
   2   6   8   20.17    0.78
  -3  -6  -8    8.39    0.60
   3  -6   8    6.97    0.46
  -3  -6  -8    7.44    0.45
   3   6   8    7.89    0.50
  -4  -6  -8   52.60    1.71
  -4  -6  -8   53.95    1.57
   4  -6   8   54.76    1.58
   4   6   8   53.01    1.52
  -5  -6  -8    3.96    0.46
   5  -6   8    3.51    0.37
  -5  -6  -8    3.49    0.36
   5   6   8    3.12    0.36
  -6  -6  -8   13.30    0.74
   6  -6   8   12.69    0.67
   6   6   8   11.63    0.62
   7  -6   8    2.26    0.34
  -7  -6  -8    2.23    0.40
   7   6   8    2.34    0.34
  -8  -6  -8   -0.05    0.28
   8  -6   8    0.12    0.25
   8   6   8   -0.28    0.17
  -9  -6  -8    0.49    0.31
   9  -6   8    0.09    0.27
 -10  -6  -8    0.23    0.33
  10  -6   8   -0.04    0.28
  11  -6   8    0.72    0.38
  12  -7  -8    0.76    0.37
  11  -7  -8    2.72    0.44
  10  -7  -8    1.57    0.36
   9  -7  -8    4.61    0.49
   8  -7  -8   11.23    0.64
   7  -7  -8    6.22    0.50
   6  -7  -8    8.91    0.53
  -6   7   8    8.12    0.50
   5  -7  -8   14.31    0.64
  -5   7   8   13.67    0.65
   4  -7  -8   12.78    0.57
  -4   7   8   12.66    0.62
   3  -7  -8    6.16    0.40
   3  -7  -8    5.70    0.54
  -3   7   8    6.40    0.46
   2  -7  -8    0.34    0.19
   2  -7  -8    0.81    0.29
  -2   7   8    0.26    0.19
   1  -7  -8    0.58    0.29
   1  -7  -8    0.60    0.19
  -1   7   8    0.64    0.23
   0  -7  -8    0.43    0.18
   0  -7  -8    0.81    0.31
   0   7   8    0.70    0.23
  -1  -7  -8    1.57    0.24
  -1  -7  -8    2.14    0.38
   1   7   8    1.29    0.28
  -2  -7  -8    2.90    0.44
  -2  -7  -8    2.55    0.29
   2   7   8    2.25    0.34
  -3  -7  -8    0.17    0.19
   3  -7   8    0.16    0.20
  -3  -7  -8    0.28    0.27
   3   7   8    0.19    0.20
   4  -7   8    1.64    0.29
  -4  -7  -8    1.50    0.27
  -4  -7  -8    1.62    0.36
   4   7   8    1.72    0.32
  -5  -7  -8    0.13    0.20
   5  -7   8    0.20    0.23
  -5  -7  -8    0.51    0.29
   6  -7   8    4.62    0.46
  -6  -7  -8    6.35    0.59
   7  -7   8    3.30    0.42
  -7  -7  -8    2.86    0.45
  -8  -7  -8    4.40    0.55
   8  -7   8    4.35    0.49
   9  -7   8    0.26    0.31
  10  -7   8    1.31    0.39
  10  -8  -8    9.51    0.70
   9  -8  -8    0.06    0.27
   8  -8  -8   -0.21    0.25
   7  -8  -8   -0.31    0.23
   6  -8  -8    1.30    0.29
   5  -8  -8    0.12    0.21
  -5   8   8    0.44    0.23
   4  -8  -8    0.03    0.27
   4  -8  -8   -0.07    0.19
  -4   8   8    0.11    0.22
   3  -8  -8   -0.34    0.17
   3  -8  -8   -0.13    0.25
   2  -8  -8    0.11    0.26
   2  -8  -8   -0.23    0.17
   1  -8  -8    2.68    0.45
   1  -8  -8    2.37    0.28
   0  -8  -8    7.32    0.63
   0  -8  -8    6.45    0.41
  -1  -8  -8    7.01    0.62
  -1  -8  -8    6.49    0.43
  -2  -8  -8   -0.25    0.18
  -2  -8  -8    0.28    0.28
  -3  -8  -8    0.96    0.35
  -3  -8  -8    0.11    0.19
   3  -8   8    0.36    0.23
  -4  -8  -8    3.29    0.48
  -4  -8  -8    3.29    0.36
   4  -8   8    3.29    0.39
   5  -8   8    2.25    0.35
  -5  -8  -8    2.50    0.43
  -6  -8  -8    4.73    0.56
   6  -8   8    3.92    0.45
   7  -8   8    0.26    0.30
   8  -8   8    0.36    0.33
   7  -9  -8    3.26    0.41
   6  -9  -8    1.97    0.34
   5  -9  -8   -0.31    0.21
   4  -9  -8    2.09    0.29
   4  -9  -8    2.00    0.43
   3  -9  -8    4.14    0.56
   3  -9  -8    3.43    0.34
   2  -9  -8   -0.07    0.27
   2  -9  -8   -0.02    0.18
   1  -9  -8    1.43    0.25
   1  -9  -8    1.44    0.42
   0  -9  -8    0.09    0.18
   0  -9  -8    0.04    0.28
  -1  -9  -8   -0.13    0.26
  -1  -9  -8    0.21    0.20
  -2  -9  -8    0.46    0.31
  -2  -9  -8    0.25    0.22
   3  -9   8    0.46    0.25
  -3  -9  -8    0.25    0.30
  -3  -9  -8    0.25    0.21
   4  -9   8    0.15    0.26
  -4  -9  -8    0.08    0.22
   5  -9   8    1.38    0.33
   1 -10  -8    4.03    0.39
 -16   0   9    0.42    0.30
 -15   0   9    3.02    0.41
 -14   0   9   -0.09    0.23
 -13   0   9    8.02    0.56
  13   0  -9    8.15    0.61
  12   0  -9   -0.13    0.21
 -12   0   9   -0.30    0.19
 -11   0   9    2.25    0.31
  11   0  -9    2.13    0.34
  10   0  -9   -0.12    0.18
 -10   0   9   -0.02    0.18
   9   0  -9    8.70    0.44
  -9   0   9    9.33    0.49
   9   0  -9    9.79    0.53
  -8   0   9   -0.17    0.14
   8   0  -9    0.02    0.09
   8   0  -9    0.16    0.17
   7   0  -9   21.82    0.79
  -7   0   9   22.40    0.76
   7   0  -9   21.08    0.73
  -6   0   9   -0.05    0.13
   6   0  -9   -0.06    0.08
   6   0  -9   -0.05    0.13
   5   0  -9   28.35    0.92
  -5   0   9   29.46    0.90
   5   0  -9   28.98    0.88
  -4   0   9   -0.11    0.10
   4   0  -9   -0.04    0.06
   4   0  -9    0.02    0.11
   3   0  -9    4.57    0.26
   3   0  -9    4.64    0.30
  -3   0   9    4.74    0.30
   3   0  -9    4.73    0.26
   2   0  -9   -0.31    0.10
   2   0  -9    0.15    0.07
   2   0  -9    0.17    0.12
  -2   0   9   -0.01    0.10
   1   0  -9  194.06    4.74
   1   0  -9  189.57    4.79
  -1   0   9  199.44    4.76
   1   0  -9  192.06    4.72
   0   0   9   -0.20    0.12
   0   0  -9    0.11    0.12
   0   0  -9    0.00    0.07
   0   0   9    0.01    0.12
   0   0  -9   -0.16    0.12
   0   0   9    0.04    0.10
   1   0   9    3.06    0.27
  -1   0  -9    3.06    0.25
  -1   0  -9    3.32    0.28
   1   0   9    3.28    0.25
  -1   0  -9    2.95    0.22
   1   0   9    2.92    0.26
   2   0   9    0.16    0.12
  -2   0  -9    0.02    0.12
   2   0   9    0.01    0.12
  -2   0  -9    0.03    0.08
  -2   0  -9    0.15    0.15
  -3   0  -9   40.61    1.20
  -3   0  -9   41.29    1.23
  -3   0  -9   40.46    1.17
   3   0   9   40.84    1.20
   3   0   9   42.18    1.20
  -4   0  -9   -0.09    0.16
  -4   0  -9    0.06    0.12
  -4   0  -9    0.00    0.08
   4   0   9   -0.02    0.14
   4   0   9   -0.09    0.13
  -5   0  -9   12.29    0.51
  -5   0  -9   13.15    0.58
  -5   0  -9   12.92    0.58
   5   0   9   12.00    0.55
  -6   0  -9    0.10    0.09
  -6   0  -9   -0.14    0.14
   6   0   9   -0.01    0.16
  -6   0  -9    0.07    0.22
  -7   0  -9   25.42    0.95
   7   0   9   25.35    0.92
  -7   0  -9   25.03    0.93
  -7   0  -9   25.05    0.92
  -8   0  -9    0.33    0.27
  -8   0  -9    0.03    0.20
   8   0   9    0.23    0.22
  -9   0  -9    4.69    0.50
  -9   0  -9    4.97    0.46
   9   0   9    4.79    0.50
  10   0   9   -0.14    0.23
 -10   0  -9    0.03    0.30
 -10   0  -9   -0.30    0.24
 -11   0  -9   17.25    0.85
 -11   0  -9   17.98    0.90
 -12   0  -9   -0.49    0.25
 -12   0  -9    0.21    0.33
 -13   0  -9    2.92    0.44
 -13   0  -9    2.16    0.48
 -14   0  -9    0.17    0.32
 -15  -1   9   11.89    0.72
  15  -1  -9   12.96    0.80
 -15   1   9   11.09    0.68
  14  -1  -9    0.15    0.26
 -14  -1   9   -0.15    0.23
 -14   1   9    0.15    0.23
  13  -1  -9   25.45    1.03
 -13  -1   9   22.99    0.96
 -13   1   9   23.09    0.93
  12  -1  -9    0.72    0.26
 -12  -1   9    0.75    0.26
 -12   1   9    0.88    0.26
  12   1  -9    0.98    0.29
  11  -1  -9    8.65    0.58
 -11  -1   9    8.10    0.53
  11   1  -9    8.83    0.54
 -11   1   9    8.37    0.52
  10  -1  -9   -0.22    0.19
 -10  -1   9    0.02    0.19
  10   1  -9   -0.04    0.18
 -10   1   9    0.12    0.19
   9  -1  -9    5.77    0.45
  -9  -1   9    6.14    0.42
  -9   1   9    6.25    0.41
   9   1  -9    6.31    0.43
   9   1  -9    6.74    0.42
  -8  -1   9    9.77    0.49
   8  -1  -9    9.39    0.51
  -8   1   9    9.56    0.48
   8   1  -9    9.47    0.44
   8   1  -9    8.87    0.37
   8   1  -9    9.94    0.50
  -7  -1   9    4.34    0.33
   7  -1  -9    4.39    0.36
   7  -1  -9    4.00    0.29
  -7   1   9    4.34    0.32
   7   1  -9    3.90    0.32
   7   1  -9    4.07    0.22
   7   1  -9    4.31    0.28
   6  -1  -9   11.25    0.52
  -6  -1   9   11.54    0.50
   6  -1  -9   10.89    0.46
  -6   1   9   11.49    0.49
   6   1  -9   11.10    0.46
   6   1  -9   11.11    0.50
   5  -1  -9    5.85    0.37
  -5  -1   9    6.50    0.36
   5  -1  -9    5.98    0.31
  -5   1   9    6.00    0.34
   5   1  -9    6.72    0.37
   5   1  -9    5.71    0.31
   4  -1  -9    3.21    0.23
  -4  -1   9    3.54    0.27
   4  -1  -9    3.30    0.29
  -4   1   9    3.17    0.26
   4   1  -9    3.17    0.22
   4   1  -9    3.23    0.27
   3  -1  -9   27.53    0.85
   3  -1  -9   28.77    0.90
   3  -1  -9   27.99    0.88
  -3  -1   9   29.80    0.88
   3   1  -9   27.51    0.88
  -3   1   9   29.12    0.87
   3   1  -9   28.13    0.85
   2  -1  -9    1.82    0.21
   2  -1  -9    2.29    0.19
  -2  -1   9    1.87    0.21
   2  -1  -9    1.99    0.23
   2   1  -9    2.23    0.19
   2   1  -9    1.56    0.20
  -2   1   9    1.86    0.19
   1  -1  -9   81.93    2.16
   1  -1  -9   80.29    2.13
  -1  -1   9   85.42    2.16
   1  -1  -9   81.21    2.18
  -1   1   9   84.66    2.15
   1   1  -9   81.53    2.17
   1   1  -9   82.52    2.13
  -1   1   9   84.95    2.15
   0  -1  -9    0.39    0.10
   0  -1   9    0.41    0.11
   0  -1  -9    0.24    0.15
   0  -1   9    0.38    0.13
   0  -1  -9    0.39    0.15
   0   1   9    0.23    0.13
   0   1  -9    0.30    0.10
   0   1  -9    0.09    0.14
   0   1  -9    0.18    0.11
   0   1   9    0.35    0.13
   1  -1   9   24.79    0.80
  -1  -1  -9   25.29    0.78
  -1  -1  -9   25.23    0.82
   1  -1   9   25.26    0.80
   1  -1   9   23.38    0.74
  -1  -1  -9   24.94    0.81
   1   1   9   24.95    0.78
  -1   1  -9   24.33    0.76
   1   1   9   25.34    0.79
  -1   1  -9   24.83    0.81
  -1   1  -9   24.08    0.75
  -2  -1  -9    0.03    0.08
   2  -1   9    0.13    0.14
   2  -1   9    0.14    0.13
  -2  -1  -9    0.16    0.15
   2  -1   9    0.20    0.12
  -2  -1  -9    0.06    0.14
  -2   1  -9    0.27    0.15
  -2   1  -9    0.04    0.08
   2   1   9    0.12    0.13
   2   1   9    0.03    0.12
  -3  -1  -9   45.74    1.30
   3  -1   9   46.12    1.33
  -3  -1  -9   45.33    1.34
  -3  -1  -9   46.15    1.35
   3  -1   9   46.64    1.32
  -3   1  -9   45.57    1.29
  -3   1  -9   44.80    1.29
   3   1   9   46.54    1.31
  -3   1  -9   46.63    1.32
   4  -1   9    0.05    0.14
   4  -1   9    0.12    0.14
  -4  -1  -9   -0.02    0.08
  -4  -1  -9    0.07    0.17
  -4   1  -9   -0.08    0.16
  -4   1  -9   -0.09    0.08
  -4   1  -9    0.02    0.14
   4   1   9   -0.06    0.13
  -5  -1  -9   20.80    0.73
   5  -1   9   21.39    0.77
  -5  -1  -9   20.97    0.77
   5  -1   9   20.00    0.75
  -5  -1  -9   21.58    0.80
  -5   1  -9   20.26    0.76
  -5   1  -9   20.13    0.71
  -5   1  -9   21.68    0.77
   5   1   9   21.65    0.76
   6  -1   9    1.03    0.23
  -6  -1  -9    1.03    0.26
  -6  -1  -9    0.79    0.22
  -6   1  -9    0.53    0.20
  -6   1  -9    0.48    0.14
   6   1   9    0.79    0.21
  -6   1  -9    0.59    0.24
  -7  -1  -9    2.84    0.34
   7  -1   9    4.91    0.46
  -7  -1  -9    4.06    0.44
   7   1   9    4.31    0.41
  -7   1  -9    3.80    0.41
  -7   1  -9    4.15    0.42
  -8  -1  -9    2.60    0.39
  -8  -1  -9    2.15    0.32
   8  -1   9    2.45    0.34
  -8   1  -9    2.22    0.32
   8   1   9    1.96    0.30
  -8   1  -9    2.39    0.37
   9  -1   9    5.45    0.50
  -9  -1  -9    4.64    0.49
  -9  -1  -9    5.37    0.53
  -9   1  -9    5.12    0.50
   9   1   9    5.13    0.48
  -9   1  -9    5.33    0.52
 -10  -1  -9    5.52    0.53
 -10  -1  -9    5.20    0.56
  10  -1   9    5.78    0.55
 -10   1  -9    5.75    0.54
 -10   1  -9    4.78    0.50
  11  -1   9    0.25    0.28
 -11  -1  -9    0.58    0.29
 -11  -1  -9    0.65    0.33
 -11   1  -9    0.31    0.27
 -11   1  -9    0.55    0.31
  12  -1   9    0.15    0.27
 -12  -1  -9   -0.24    0.25
 -12  -1  -9   -0.09    0.31
 -12   1  -9   -0.10    0.31
 -12   1  -9    0.19    0.27
 -13   1  -9    0.29    0.29
 -13   1  -9    0.63    0.38
  16  -2  -9    0.61    0.39
  15  -2  -9    2.70    0.47
 -15   2   9    2.44    0.36
  14  -2  -9    0.30    0.30
 -14   2   9    0.11    0.21
  13  -2  -9    1.04    0.32
 -13   2   9    0.79    0.26
 -12  -2   9    0.69    0.27
  12  -2  -9    1.04    0.30
 -12   2   9    0.67    0.24
  11  -2  -9   25.98    1.03
 -11  -2   9   25.69    0.96
 -11   2   9   24.25    0.91
  10  -2  -9    0.18    0.22
 -10  -2   9    0.26    0.19
 -10   2   9   -0.03    0.16
  10   2  -9    0.03    0.18
  -9  -2   9   22.24    0.80
   9  -2  -9   21.86    0.84
   9   2  -9   21.04    0.77
  -9   2   9   20.02    0.74
   9   2  -9   17.42    0.68
  -8  -2   9    4.75    0.36
   8  -2  -9    4.49    0.40
  -8   2   9    4.17    0.33
   8   2  -9    4.53    0.35
  -8   2   9    4.28    0.24
  -7  -2   9   31.23    0.97
   7  -2  -9   31.13    1.02
  -7   2   9   29.79    0.94
   7   2  -9   30.43    0.96
   7   2  -9   26.51    0.90
  -6  -2   9   18.29    0.66
   6  -2  -9   17.76    0.70
   6   2  -9   18.12    0.62
  -6   2   9   17.41    0.63
   6   2  -9   17.25    0.65
  -5  -2   9   13.00    0.52
   5  -2  -9   12.96    0.55
   5   2  -9   13.36    0.49
  -5   2   9   12.33    0.50
   5   2  -9   12.79    0.52
  -4  -2   9    2.65    0.25
   4  -2  -9    2.03    0.24
   4   2  -9    2.21    0.23
   4   2  -9    2.51    0.20
  -4   2   9    2.78    0.24
  -3  -2   9  221.27    5.38
   3  -2  -9  219.75    5.45
   3  -2  -9  209.83    5.41
  -3   2   9  221.86    5.35
   3   2  -9  218.25    5.39
   3   2  -9  226.96    5.35
   2  -2  -9    0.78    0.18
   2  -2  -9    1.28    0.22
  -2  -2   9    0.76    0.16
  -2   2   9    0.77    0.16
  -2   2   9    0.93    0.15
   2   2  -9    0.60    0.16
   2   2  -9    0.86    0.13
   1  -2  -9   59.21    1.71
   1  -2  -9   63.10    1.74
  -1  -2   9   65.29    1.70
   1   2  -9   62.75    1.70
  -1   2   9   63.41    1.66
  -1   2   9   63.30    1.67
   1   2  -9   64.85    1.66
   0  -2  -9    3.21    0.30
   0  -2  -9    2.94    0.28
   0  -2   9    2.66    0.27
   0   2   9    3.15    0.26
   0   2  -9    3.05    0.22
   0   2   9    3.11    0.25
   0   2  -9    2.68    0.25
   1  -2   9    7.54    0.32
  -1  -2  -9    7.21    0.41
   1  -2   9    7.52    0.39
  -1  -2  -9    7.37    0.43
  -1   2  -9    7.32    0.39
  -1   2  -9    7.35    0.32
   1   2   9    7.38    0.36
  -1   2  -9    7.67    0.34
   1   2   9    7.92    0.37
  -2  -2  -9    0.54    0.20
   2  -2   9    0.49    0.16
   2  -2   9    0.66    0.14
   2  -2   9    0.51    0.16
  -2  -2  -9    0.37    0.16
   2   2   9    0.66    0.15
  -2   2  -9    0.82    0.16
  -2   2  -9    0.47    0.11
  -2   2  -9    0.38    0.17
   3  -2   9    2.53    0.25
   3  -2   9    2.83    0.28
  -3  -2  -9    3.16    0.33
   3  -2   9    2.47    0.27
  -3  -2  -9    2.55    0.27
  -3   2  -9    2.69    0.27
  -3   2  -9    2.54    0.22
   3   2   9    2.96    0.28
  -3   2  -9    2.32    0.25
   4  -2   9    0.00    0.15
  -4  -2  -9    0.40    0.19
   4  -2   9   -0.05    0.14
  -4  -2  -9   -0.08    0.14
   4   2   9    0.01    0.13
  -4   2  -9   -0.01    0.15
  -4   2  -9    0.08    0.16
  -4   2  -9    0.14    0.10
   5  -2   9    3.25    0.33
  -5  -2  -9    4.59    0.41
   5  -2   9    4.08    0.38
  -5   2  -9    4.09    0.35
  -5   2  -9    4.00    0.27
  -5   2  -9    3.73    0.35
   5   2   9    4.23    0.33
   6  -2   9   13.77    0.61
   6  -2   9   14.88    0.65
  -6  -2  -9   14.79    0.69
  -6  -2  -9   12.67    0.62
  -6   2  -9   14.17    0.60
   6   2   9   13.78    0.59
  -6   2  -9   13.63    0.62
  -6   2  -9   13.01    0.54
  -7  -2  -9   27.02    1.03
   7  -2   9   27.20    0.98
  -7  -2  -9   27.30    0.98
  -7   2  -9   27.96    0.95
   7   2   9   26.75    0.94
  -7   2  -9   26.01    0.98
  -8  -2  -9    0.86    0.31
  -8  -2  -9    0.50    0.22
   8  -2   9    0.61    0.26
  -8   2  -9    0.80    0.23
  -8   2  -9    0.26    0.27
  -9  -2  -9   19.56    0.85
   9  -2   9   20.84    0.89
  -9  -2  -9   20.77    0.92
  -9   2  -9   20.39    0.83
  -9   2  -9   19.18    0.88
  10  -2   9    0.05    0.26
 -10  -2  -9   -0.05    0.28
 -10   2  -9    0.23    0.24
 -10   2  -9    0.57    0.33
  11  -2   9    6.13    0.60
 -11  -2  -9    6.47    0.61
 -11   2  -9    6.72    0.61
 -11   2  -9    6.30    0.54
 -12  -2  -9    0.77    0.37
  12  -2   9    0.39    0.32
 -12   2  -9    0.46    0.37
 -12   2  -9    0.30    0.27
  13  -2   9    9.81    0.77
  15  -3  -9   16.81    0.98
  14  -3  -9   -0.04    0.30
 -14   3   9    0.00    0.20
  13  -3  -9   13.07    0.78
 -13   3   9   10.85    0.58
  12  -3  -9    1.16    0.32
 -12   3   9    0.78    0.23
  11  -3  -9    3.98    0.45
 -11   3   9    3.88    0.36
  10  -3  -9   10.76    0.63
 -10   3   9    9.17    0.49
  -9  -3   9   17.78    0.73
   9  -3  -9   19.68    0.81
  -9   3   9   17.42    0.66
   8  -3  -9    0.84    0.24
  -8  -3   9    1.02    0.21
  -8   3   9    1.04    0.16
   8   3  -9    1.03    0.16
  -7  -3   9    8.78    0.45
   7  -3  -9    8.59    0.49
   7   3  -9    9.00    0.39
  -7   3   9    8.44    0.36
   7   3  -9    8.00    0.41
  -7   3   9    8.01    0.39
   6  -3  -9   -0.09    0.16
  -6  -3   9    0.11    0.13
  -6   3   9    0.03    0.10
   6   3  -9    0.11    0.13
  -6   3   9    0.06    0.11
   6   3  -9    0.04    0.08
   5  -3  -9   14.01    0.61
  -5  -3   9   15.11    0.58
   5   3  -9   15.63    0.53
   5   3  -9   14.14    0.54
  -5   3   9   15.08    0.50
  -4  -3   9   37.05    1.10
   4  -3  -9   37.20    1.14
   4   3  -9   38.58    1.05
   4   3  -9   37.23    1.08
   3  -3  -9    9.50    0.47
   3  -3  -9   10.04    0.52
  -3  -3   9   10.09    0.44
   3   3  -9    9.92    0.42
   3   3  -9   10.36    0.39
   2  -3  -9   -0.02    0.16
  -2  -3   9    0.03    0.12
   2  -3  -9   -0.02    0.15
   2   3  -9    0.02    0.11
  -2   3   9    0.05    0.10
  -1  -3   9   41.52    1.14
   1  -3  -9   41.55    1.25
   1  -3  -9   40.79    1.17
  -1   3   9   35.00    1.07
   0  -3   9    4.18    0.30
   0  -3  -9    4.40    0.33
   0  -3  -9    4.14    0.37
   0   3  -9    3.73    0.28
   0   3  -9    4.62    0.24
   0   3   9    3.41    0.23
  -1  -3  -9   95.52    2.57
  -1  -3  -9   96.62    2.51
   1  -3   9   95.38    2.47
   2  -3   9    2.43    0.24
  -2  -3  -9    2.62    0.32
   2  -3   9    2.27    0.26
  -2  -3  -9    1.93    0.25
   2  -3   9    2.17    0.20
  -2   3  -9    2.10    0.21
   3  -3   9   67.62    1.82
  -3  -3  -9   68.36    1.91
   3  -3   9   67.09    1.87
  -3  -3  -9   68.48    1.96
   3  -3   9   69.86    1.89
  -3   3  -9   71.91    1.82
  -3   3  -9   70.38    1.80
  -4  -3  -9   -0.08    0.20
  -4  -3  -9    0.11    0.15
   4  -3   9    0.01    0.15
   4  -3   9    0.22    0.17
  -4   3  -9    0.11    0.11
   4   3   9    0.06    0.11
  -4   3  -9    0.26    0.18
  -4   3  -9   -0.06    0.14
  -5  -3  -9    7.23    0.50
   5  -3   9    6.65    0.45
   5  -3   9    7.01    0.43
  -5   3  -9    7.45    0.36
  -5   3  -9    7.62    0.41
  -5   3  -9    6.95    0.44
   6  -3   9    9.87    0.53
  -6  -3  -9    9.17    0.53
   6  -3   9   11.26    0.58
  -6  -3  -9   10.36    0.62
  -6   3  -9   10.33    0.56
  -6   3  -9   11.43    0.51
  -6   3  -9   10.97    0.45
   7  -3   9    2.70    0.35
  -7  -3  -9    2.69    0.40
  -7   3  -9    2.73    0.29
   8  -3   9    2.53    0.36
  -8  -3  -9    2.58    0.41
  -8   3  -9    2.66    0.30
   9  -3   9   -0.03    0.24
  -9  -3  -9   -0.17    0.28
  -9   3  -9   -0.12    0.20
  10  -3   9    0.77    0.33
 -10  -3  -9    0.71    0.33
  10   3   9    0.37    0.20
 -10   3  -9    0.45    0.24
 -11  -3  -9    2.29    0.43
  11  -3   9    2.84    0.45
 -11   3  -9    2.11    0.33
 -12  -3  -9    0.42    0.34
  12  -3   9   -0.14    0.31
 -12   3  -9    0.01    0.25
  13  -3   9    0.06    0.34
  15  -4  -9   -0.13    0.34
  14  -4  -9    0.14    0.32
  13  -4  -9    0.44    0.33
  12  -4  -9    6.02    0.60
  11  -4  -9    2.05    0.37
  10  -4  -9    2.39    0.37
   9  -4  -9   28.13    1.05
  -9   4   9   28.50    0.81
   8  -4  -9    1.15    0.28
  -8   4   9    1.61    0.21
   7  -4  -9    6.33    0.47
  -7   4   9    6.47    0.35
  -6  -4   9   15.31    0.62
   6  -4  -9   14.74    0.64
  -6   4   9   15.27    0.54
   5  -4  -9   30.53    1.00
  -5  -4   9   30.54    0.95
  -5   4   9   29.57    0.87
  -4  -4   9    2.99    0.28
   4  -4  -9    2.63    0.28
  -4   4   9    3.17    0.27
   3  -4  -9    1.34    0.28
  -3  -4   9    1.56    0.19
   3  -4  -9    0.97    0.20
  -3   4   9    1.32    0.21
  -2  -4   9    4.87    0.31
   2  -4  -9    4.98    0.33
   2  -4  -9    4.67    0.40
  -2   4   9    4.04    0.31
   1  -4  -9   10.19    0.47
   1  -4  -9   10.84    0.57
  -1  -4   9   10.54    0.45
  -1   4   9   10.88    0.47
   0  -4   9    3.84    0.29
   0  -4  -9    3.82    0.39
   0  -4  -9    3.74    0.30
   0   4   9    4.48    0.32
  -1  -4  -9    0.08    0.15
  -1  -4  -9    0.36    0.20
   1  -4   9    0.14    0.13
   1   4   9    0.13    0.16
  -2  -4  -9    0.16    0.15
  -2  -4  -9    0.27    0.21
   2  -4   9    0.12    0.11
   2  -4   9    0.00    0.13
   2   4   9    0.21    0.15
  -3  -4  -9    0.01    0.20
   3  -4   9    0.03    0.14
  -3  -4  -9    0.13    0.16
   3  -4   9   -0.06    0.14
   3   4   9   -0.06    0.13
  -4  -4  -9    0.15    0.15
  -4  -4  -9    0.26    0.23
   4  -4   9    0.28    0.18
   4   4   9    0.27    0.16
  -5  -4  -9    4.47    0.46
  -5  -4  -9    4.44    0.39
   5  -4   9    4.41    0.40
   5   4   9    4.51    0.37
   6  -4   9    0.89    0.25
  -6  -4  -9    0.94    0.30
   6   4   9    0.78    0.22
   7  -4   9    2.38    0.34
  -7  -4  -9    2.27    0.39
   7   4   9    1.79    0.28
   8  -4   9    7.70    0.58
  -8  -4  -9    8.09    0.61
   8   4   9    7.50    0.48
   9  -4   9    4.74    0.50
  -9  -4  -9    4.66    0.52
   9   4   9    3.74    0.38
  10  -4   9   -0.48    0.27
 -10  -4  -9    0.51    0.32
  10   4   9    0.11    0.19
 -11  -4  -9   13.18    0.83
  11  -4   9   14.75    0.88
  12  -4   9   -0.02    0.34
  14  -5  -9    0.71    0.39
  13  -5  -9   14.04    0.87
  12  -5  -9    1.55    0.39
  11  -5  -9    9.05    0.67
  10  -5  -9    3.19    0.42
   9  -5  -9    0.10    0.24
  -9   5   9    0.15    0.15
   8  -5  -9    6.97    0.52
  -8   5   9    6.16    0.39
   7  -5  -9   -0.03    0.20
  -7   5   9    0.10    0.15
   6  -5  -9    1.52    0.27
  -6   5   9    2.02    0.27
   5  -5  -9    1.40    0.25
  -5   5   9    1.71    0.25
   4  -5  -9    1.68    0.25
  -4   5   9    1.61    0.25
   3  -5  -9    5.26    0.37
   3  -5  -9    5.44    0.47
  -3   5   9    5.69    0.37
   2  -5  -9   12.32    0.54
   2  -5  -9   12.71    0.66
  -2   5   9   12.61    0.55
   1  -5  -9   15.80    0.62
   1  -5  -9   16.53    0.76
  -1   5   9   16.29    0.64
   0  -5  -9    0.32    0.23
   0  -5  -9    0.02    0.15
   0   5   9   -0.03    0.16
  -1  -5  -9    2.65    0.28
  -1  -5  -9    2.50    0.36
   1   5   9    1.96    0.28
  -2  -5  -9    5.15    0.47
  -2  -5  -9    5.32    0.37
   2   5   9    5.07    0.39
  -3  -5  -9    8.89    0.57
  -3  -5  -9    8.45    0.47
   3  -5   9    8.72    0.49
   3   5   9    8.70    0.49
  -4  -5  -9    0.20    0.18
  -4  -5  -9   -0.02    0.22
   4  -5   9    0.12    0.19
   4   5   9    0.19    0.19
  -5  -5  -9   33.14    1.12
  -5  -5  -9   33.25    1.21
   5  -5   9   33.76    1.12
   5   5   9   31.90    1.06
   6  -5   9    5.45    0.50
  -6  -5  -9    6.78    0.54
   6   5   9    5.89    0.44
  -7  -5  -9    5.34    0.54
   7  -5   9    5.08    0.49
   7   5   9    3.63    0.38
  -8  -5  -9    0.19    0.29
   8  -5   9   -0.08    0.26
   8   5   9    0.16    0.21
   9  -5   9    1.09    0.35
  -9  -5  -9    1.02    0.37
   9   5   9    1.06    0.27
 -10  -5  -9    2.43    0.48
  10  -5   9    1.99    0.41
  11  -5   9    0.63    0.37
  13  -6  -9    0.28    0.35
  12  -6  -9    0.91    0.36
  11  -6  -9    0.49    0.31
  10  -6  -9    0.54    0.30
   9  -6  -9   11.90    0.70
   8  -6  -9   11.24    0.65
  -8   6   9   10.34    0.52
   7  -6  -9   15.40    0.72
  -7   6   9   15.09    0.64
   6  -6  -9   21.54    0.83
  -6   6   9   20.07    0.76
   5  -6  -9   29.63    1.00
  -5   6   9   28.94    0.95
   4  -6  -9    0.37    0.21
  -4   6   9    0.61    0.22
   3  -6  -9   45.12    1.31
   3  -6  -9   42.82    1.49
  -3   6   9   43.93    1.27
   2  -6  -9    0.16    0.20
   2  -6  -9    0.26    0.24
  -2   6   9    0.43    0.21
   1  -6  -9    0.64    0.27
   1  -6  -9    0.29    0.19
  -1   6   9    0.29    0.20
   0  -6  -9    1.44    0.32
   0  -6  -9    1.41    0.24
   0   6   9    1.46    0.29
  -1  -6  -9    9.12    0.61
  -1  -6  -9    8.72    0.48
   1   6   9    8.85    0.53
  -2  -6  -9    0.21    0.25
  -2  -6  -9    0.28    0.20
   2   6   9   -0.20    0.16
  -3  -6  -9    0.34    0.28
   3  -6   9    0.43    0.23
  -3  -6  -9    0.34    0.20
   3   6   9    0.29    0.20
  -4  -6  -9    5.40    0.44
  -4  -6  -9    5.95    0.55
   4  -6   9    5.43    0.47
   4   6   9    5.46    0.46
   5  -6   9    3.88    0.41
  -5  -6  -9    5.31    0.54
  -5  -6  -9    4.33    0.43
   5   6   9    4.16    0.42
   6  -6   9    1.50    0.31
  -6  -6  -9    2.27    0.42
   6   6   9    1.51    0.31
   7  -6   9    1.49    0.32
  -7  -6  -9    1.89    0.39
  -8  -6  -9    1.13    0.38
   8  -6   9    1.00    0.33
  -9  -6  -9    4.21    0.55
   9  -6   9    5.42    0.55
  10  -6   9    3.12    0.47
  11  -7  -9    5.18    0.58
  10  -7  -9    1.41    0.38
   9  -7  -9    1.75    0.37
   8  -7  -9    3.14    0.41
   7  -7  -9    0.21    0.25
  -7   7   9    0.51    0.22
   6  -7  -9    2.43    0.33
  -6   7   9    3.11    0.38
   5  -7  -9   -0.11    0.20
  -5   7   9   -0.15    0.18
   4  -7  -9    0.01    0.20
   4  -7  -9   -0.07    0.25
  -4   7   9    0.30    0.21
   3  -7  -9    3.98    0.49
   3  -7  -9    3.53    0.38
  -3   7   9    4.47    0.45
   2  -7  -9    0.49    0.21
   2  -7  -9    0.53    0.28
  -2   7   9    0.63    0.24
   1  -7  -9   11.74    0.55
   1  -7  -9   12.36    0.74
  -1   7   9   11.41    0.62
   0  -7  -9    4.94    0.39
   0  -7  -9    5.38    0.55
   0   7   9    4.57    0.46
  -1  -7  -9    3.81    0.49
  -1  -7  -9    3.33    0.34
   1   7   9    3.23    0.39
  -2  -7  -9    0.78    0.31
  -2  -7  -9    0.51    0.22
   2   7   9    0.70    0.24
   3  -7   9    9.17    0.55
  -3  -7  -9    8.14    0.51
  -3  -7  -9    9.27    0.67
  -4  -7  -9    7.36    0.63
  -4  -7  -9    7.66    0.51
   4  -7   9    7.39    0.54
  -5  -7  -9   10.59    0.61
  -5  -7  -9   10.34    0.72
   5  -7   9   10.30    0.64
   6  -7   9    6.35    0.57
  -6  -7  -9    7.66    0.65
  -7  -7  -9    1.28    0.37
   7  -7   9    0.71    0.31
   8  -7   9   -0.28    0.27
  -8  -7  -9    0.10    0.34
   9  -7   9    0.14    0.32
   9  -8  -9    1.61    0.38
   8  -8  -9    2.09    0.37
   7  -8  -9    2.52    0.39
   6  -8  -9    1.66    0.32
   5  -8  -9    2.22    0.46
   5  -8  -9    2.16    0.33
   4  -8  -9    4.04    0.40
   4  -8  -9    4.48    0.61
   3  -8  -9   -0.23    0.19
   3  -8  -9    0.16    0.31
   2  -8  -9    1.67    0.27
   2  -8  -9    1.77    0.42
   1  -8  -9    0.09    0.29
   1  -8  -9   -0.05    0.18
   0  -8  -9    1.09    0.36
   0  -8  -9    1.03    0.24
  -1  -8  -9    5.47    0.59
  -1  -8  -9    5.67    0.44
  -2  -8  -9    0.28    0.21
  -2  -8  -9    0.71    0.32
  -3  -8  -9    0.24    0.31
  -3  -8  -9   -0.32    0.19
   3  -8   9    0.03    0.22
   4  -8   9    0.42    0.27
  -4  -8  -9    0.67    0.33
  -4  -8  -9    0.78    0.25
   5  -8   9    0.20    0.25
  -5  -8  -9    0.21    0.23
  -5  -8  -9    0.07    0.29
   6  -8   9    1.02    0.34
   7  -8   9    0.99    0.35
   7  -9  -9    0.04    0.26
   6  -9  -9   -0.28    0.23
   5  -9  -9    0.55    0.25
   4  -9  -9    0.06    0.22
   3  -9  -9    1.33    0.45
   3  -9  -9    1.23    0.27
   2  -9  -9    0.40    0.33
   2  -9  -9    0.15    0.21
   1  -9  -9    5.17    0.65
   1  -9  -9    3.87    0.39
   0  -9  -9    0.16    0.22
   0  -9  -9    1.06    0.39
  -1  -9  -9    1.37    0.41
  -1  -9  -9    1.10    0.26
   2  -9   9    6.04    0.53
  -2  -9  -9    5.26    0.47
   3  -9   9    0.53    0.29
  -3  -9  -9    0.61    0.26
   4  -9   9    0.36    0.30
  -4  -9  -9    0.81    0.27
 -16   0  10   14.19    0.80
 -15   0  10   -0.10    0.25
 -14   0  10    2.37    0.36
  13   0 -10    0.17    0.24
 -13   0  10    0.22    0.23
  12   0 -10    8.56    0.60
 -12   0  10    8.24    0.54
  11   0 -10   -0.02    0.22
 -11   0  10   -0.23    0.19
 -10   0  10    1.00    0.24
  10   0 -10    0.64    0.24
  -9   0  10    0.12    0.18
   9   0 -10   -0.06    0.19
  -8   0  10    2.81    0.29
   8   0 -10    2.68    0.31
   8   0 -10    2.72    0.26
   7   0 -10    0.01    0.09
  -7   0  10   -0.17    0.14
   7   0 -10    0.03    0.15
  -6   0  10    4.47    0.33
   6   0 -10    4.16    0.28
   6   0 -10    4.28    0.35
   5   0 -10   -0.03    0.08
  -5   0  10   -0.15    0.13
   5   0 -10    0.04    0.14
  -4   0  10    9.99    0.46
   4   0 -10   10.09    0.41
   4   0 -10    9.49    0.46
   4   0 -10    9.21    0.41
   3   0 -10    0.01    0.13
  -3   0  10   -0.03    0.12
   3   0 -10   -0.13    0.10
   3   0 -10    0.05    0.07
   2   0 -10   11.13    0.49
   2   0 -10   10.89    0.43
  -2   0  10   11.30    0.47
   2   0 -10   10.29    0.42
   1   0 -10   -0.13    0.12
   1   0 -10    0.02    0.07
  -1   0  10    0.09    0.12
   1   0 -10   -0.06    0.12
   0   0  10   31.87    0.98
   0   0 -10   31.13    0.94
   0   0 -10   31.58    1.00
   0   0  10   32.76    0.97
   0   0  10   33.15    0.98
   0   0 -10   30.70    0.94
  -1   0 -10    0.05    0.15
   1   0  10    0.02    0.13
  -1   0 -10   -0.09    0.13
  -1   0 -10    0.02    0.08
   1   0  10   -0.10    0.13
  -2   0 -10   50.57    1.42
  -2   0 -10   48.70    1.40
  -2   0 -10   51.41    1.47
   2   0  10   50.95    1.44
   2   0  10   49.87    1.42
  -3   0 -10   -0.06    0.08
  -3   0 -10    0.27    0.18
   3   0  10   -0.02    0.13
  -3   0 -10    0.04    0.15
   3   0  10   -0.14    0.14
  -4   0 -10   39.62    1.19
   4   0  10   41.25    1.23
  -4   0 -10   40.61    1.24
  -4   0 -10   41.15    1.25
   4   0  10   40.32    1.23
  -5   0 -10   -0.07    0.15
  -5   0 -10    0.04    0.22
   5   0  10   -0.18    0.15
  -5   0 -10    0.01    0.10
  -6   0 -10   14.93    0.69
  -6   0 -10   14.62    0.62
   6   0  10   15.98    0.69
  -6   0 -10   15.23    0.68
  -7   0 -10    0.14    0.21
  -7   0 -10   -0.24    0.25
   7   0  10    0.08    0.22
   8   0  10   40.73    1.33
  -8   0 -10   39.06    1.35
  -8   0 -10   39.53    1.32
  -9   0 -10   -0.18    0.28
  -9   0 -10    0.07    0.25
   9   0  10    0.07    0.25
 -10   0 -10    1.14    0.33
 -10   0 -10    2.37    0.43
  10   0  10    1.39    0.34
 -11   0 -10   -0.29    0.26
 -11   0 -10   -0.34    0.31
 -12   0 -10    0.16    0.30
 -12   0 -10    0.22    0.34
 -13   0 -10   -0.51    0.28
 -15  -1  10    1.81    0.37
 -15   1  10    1.87    0.34
 -14  -1  10   -0.03    0.25
  14  -1 -10    0.30    0.29
 -14   1  10    0.01    0.23
 -13  -1  10    0.00    0.23
  13  -1 -10    0.51    0.29
 -13   1  10    0.34    0.23
  12  -1 -10    5.77    0.53
 -12  -1  10    5.44    0.48
 -12   1  10    5.45    0.46
  11  -1 -10    0.60    0.26
 -11  -1  10    0.32    0.23
 -11   1  10    0.45    0.23
  11   1 -10    0.41    0.24
 -10  -1  10   33.03    1.11
  10  -1 -10   33.08    1.16
  10   1 -10   32.31    1.13
 -10   1  10   31.58    1.09
   9  -1 -10   13.50    0.67
  -9  -1  10   14.28    0.63
   9   1 -10   12.84    0.62
  -9   1  10   13.68    0.62
   8  -1 -10   21.55    0.82
  -8  -1  10   22.14    0.79
  -8   1  10   21.30    0.77
   8   1 -10   18.69    0.64
   8   1 -10   20.21    0.73
   8   1 -10   21.92    0.80
  -7  -1  10   -0.08    0.15
   7  -1 -10    0.08    0.16
  -7   1  10    0.11    0.15
   7   1 -10    0.05    0.14
   7   1 -10   -0.03    0.09
   6  -1 -10   48.01    1.40
  -6  -1  10   46.76    1.36
   6  -1 -10   45.11    1.36
   6   1 -10   45.48    1.32
  -6   1  10   47.48    1.35
   6   1 -10   45.98    1.37
   5  -1 -10    7.09    0.42
   5  -1 -10    7.31    0.36
  -5  -1  10    7.89    0.41
  -5   1  10    7.76    0.40
   5   1 -10    7.91    0.42
   5   1 -10    7.55    0.36
   4  -1 -10   30.02    0.97
   4  -1 -10   28.82    0.91
  -4  -1  10   31.25    0.95
   4   1 -10   29.68    0.95
   4   1 -10   29.39    0.91
  -4   1  10   30.49    0.93
   3  -1 -10    1.93    0.19
   3  -1 -10    1.64    0.22
   3  -1 -10    2.25    0.25
  -3  -1  10    2.07    0.22
   3   1 -10    1.99    0.23
  -3   1  10    2.08    0.22
   3   1 -10    2.07    0.19
   2  -1 -10   42.34    1.22
   2  -1 -10   41.18    1.24
   2  -1 -10   40.57    1.19
  -2  -1  10   43.73    1.22
  -2   1  10   42.02    1.20
   2   1 -10   42.33    1.23
   2   1 -10   42.41    1.19
   1  -1 -10   17.56    0.61
   1  -1 -10   17.08    0.64
  -1  -1  10   18.39    0.65
   1  -1 -10   17.77    0.68
   1   1 -10   17.94    0.66
  -1   1  10   17.81    0.64
   1   1 -10   17.92    0.61
  -1   1  10   19.07    0.64
   0  -1 -10   45.23    1.33
   0  -1 -10   45.24    1.30
   0  -1  10   45.98    1.30
   0  -1 -10   42.85    1.26
   0  -1  10   45.17    1.24
   0   1 -10   45.44    1.26
   0   1 -10   44.51    1.31
   0   1 -10   45.01    1.22
   0   1  10   46.35    1.29
   0   1  10   44.82    1.28
  -1  -1 -10   25.81    0.82
  -1  -1 -10   26.19    0.88
   1  -1  10   26.55    0.86
   1  -1  10   24.92    0.80
  -1  -1 -10   26.93    0.87
   1  -1  10   27.45    0.86
  -1   1 -10   26.03    0.87
  -1   1 -10   25.19    0.81
   1   1  10   26.91    0.84
  -1   1 -10   26.10    0.80
   1   1  10   26.75    0.85
  -2  -1 -10    1.35    0.18
   2  -1  10    1.34    0.22
   2  -1  10    1.35    0.19
  -2  -1 -10    1.12    0.21
  -2  -1 -10    1.26    0.23
   2  -1  10    0.99    0.20
   2   1  10    1.38    0.20
  -2   1 -10    1.17    0.21
  -2   1 -10    1.13    0.16
   2   1  10    1.31    0.20
  -2   1 -10    1.09    0.21
  -3  -1 -10    8.17    0.40
  -3  -1 -10    8.44    0.47
  -3  -1 -10    8.72    0.48
   3  -1  10    8.91    0.47
   3  -1  10    9.15    0.46
  -3   1 -10    9.05    0.46
   3   1  10    8.22    0.43
  -3   1 -10    9.35    0.45
   3   1  10    8.89    0.44
  -3   1 -10    8.48    0.40
   4  -1  10    0.82    0.22
  -4  -1 -10    1.09    0.19
   4  -1  10    1.13    0.22
  -4  -1 -10    1.14    0.26
  -4   1 -10    0.75    0.21
  -4   1 -10    0.84    0.16
   4   1  10    0.77    0.20
  -4   1 -10    0.97    0.23
   5  -1  10    2.84    0.30
  -5  -1 -10    2.90    0.36
   5  -1  10    2.86    0.31
  -5  -1 -10    2.24    0.29
  -5   1 -10    2.43    0.29
   5   1  10    2.67    0.30
  -5   1 -10    2.51    0.25
  -5   1 -10    2.87    0.33
   6  -1  10    9.75    0.56
  -6  -1 -10    9.26    0.55
  -6  -1 -10    9.35    0.59
  -6   1 -10    9.69    0.56
   6   1  10    9.30    0.52
  -6   1 -10   10.18    0.55
   7  -1  10   22.84    0.90
  -7  -1 -10   22.44    0.88
  -7  -1 -10   21.05    0.91
   7   1  10   23.83    0.89
  -7   1 -10   21.32    0.89
  -7   1 -10   22.94    0.87
  -8  -1 -10   48.93    1.55
   8  -1  10   51.16    1.56
  -8  -1 -10   48.61    1.57
  -8   1 -10   49.54    1.52
  -8   1 -10   46.31    1.54
   8   1  10   48.76    1.53
  -9  -1 -10    2.77    0.43
   9  -1  10    2.64    0.39
  -9  -1 -10    2.10    0.35
  -9   1 -10    3.06    0.42
  -9   1 -10    2.44    0.37
  10  -1  10    4.89    0.50
 -10  -1 -10    5.59    0.57
 -10  -1 -10    4.39    0.47
 -10   1 -10    5.11    0.53
 -10   1 -10    5.83    0.54
 -11  -1 -10   -0.08    0.32
 -11  -1 -10   -0.09    0.25
  11  -1  10   -0.22    0.26
 -11   1 -10   -0.36    0.24
 -11   1 -10   -0.12    0.30
 -12  -1 -10    4.54    0.56
 -12   1 -10    4.73    0.56
 -12   1 -10    3.02    0.43
 -13   1 -10    0.56    0.31
  15  -2 -10   -0.18    0.30
  14  -2 -10   10.34    0.72
 -14   2  10    8.66    0.58
  13  -2 -10    0.04    0.27
 -13   2  10    0.03    0.21
  12  -2 -10   15.52    0.80
 -12   2  10   12.87    0.65
  11  -2 -10    0.36    0.26
 -11  -2  10    0.35    0.23
 -11   2  10    0.47    0.21
 -10  -2  10   33.89    1.15
  10  -2 -10   35.62    1.23
 -10   2  10   32.16    1.10
   9  -2 -10    7.58    0.55
  -9  -2  10    7.85    0.49
   9   2 -10    8.08    0.48
  -9   2  10    7.34    0.46
   8  -2 -10    7.74    0.49
  -8  -2  10    7.53    0.46
  -8   2  10    7.29    0.43
   8   2 -10    7.69    0.45
  -7  -2  10    0.13    0.15
   7  -2 -10    0.23    0.18
  -7   2  10    0.14    0.15
   7   2 -10    0.09    0.15
   7   2 -10    0.01    0.06
   6  -2 -10   -0.25    0.15
  -6  -2  10    0.17    0.15
   6   2 -10   -0.01    0.13
   6   2 -10    0.06    0.07
  -6   2  10    0.06    0.15
  -5  -2  10    2.40    0.25
   5  -2 -10    1.98    0.26
   5   2 -10    1.88    0.20
  -5   2  10    2.17    0.23
   5   2 -10    2.20    0.25
   4  -2 -10    0.28    0.16
  -4  -2  10    0.00    0.13
   4   2 -10    0.00    0.08
  -4   2  10   -0.01    0.11
   4   2 -10    0.03    0.13
   3  -2 -10    6.58    0.40
  -3  -2  10    7.35    0.39
   3  -2 -10    7.39    0.42
  -3   2  10    7.29    0.37
   3   2 -10    7.19    0.39
   3   2 -10    7.33    0.34
  -3   2  10    6.62    0.37
  -2  -2  10   50.87    1.40
   2  -2 -10   47.27    1.42
   2  -2 -10   49.70    1.44
  -2   2  10   50.50    1.37
   2   2 -10   48.51    1.35
   2   2 -10   49.05    1.40
  -2   2  10   49.32    1.37
   1  -2 -10    4.19    0.35
  -1  -2  10    4.97    0.34
   1  -2 -10    4.96    0.37
   1   2 -10    4.49    0.33
  -1   2  10    4.38    0.30
  -1   2  10    4.64    0.30
   1   2 -10    4.89    0.27
   0  -2 -10   34.33    1.09
   0  -2 -10   34.41    1.09
   0  -2  10   35.96    1.06
   0   2 -10   34.84    1.06
   0   2  10   35.06    1.03
   0   2  10   35.52    1.03
   0   2 -10   34.60    1.01
  -1  -2 -10    2.88    0.32
  -1  -2 -10    2.22    0.27
   1  -2  10    2.35    0.27
   1  -2  10    2.55    0.26
   1  -2  10    2.42    0.21
  -1   2 -10    2.36    0.21
   1   2  10    2.27    0.24
  -1   2 -10    2.19    0.22
   1   2  10    2.58    0.27
   2  -2  10   80.76    2.15
  -2  -2 -10   80.94    2.19
   2  -2  10   80.36    2.14
   2  -2  10   77.54    2.07
  -2  -2 -10   80.56    2.18
   2   2  10   77.39    2.10
  -2   2 -10   84.53    2.13
  -2   2 -10   80.57    2.09
  -2   2 -10   78.02    2.07
  -3  -2 -10    1.83    0.26
   3  -2  10    2.18    0.27
   3  -2  10    1.75    0.26
  -3  -2 -10    2.51    0.31
  -3   2 -10    1.88    0.21
  -3   2 -10    1.80    0.24
  -3   2 -10    2.53    0.27
   3   2  10    2.10    0.25
   4  -2  10   19.61    0.75
   4  -2  10   21.13    0.78
  -4  -2 -10   20.75    0.79
  -4  -2 -10   21.17    0.81
  -4   2 -10   18.69    0.68
   4   2  10   20.15    0.73
  -4   2 -10   20.61    0.75
  -4   2 -10   20.58    0.73
   5  -2  10    7.18    0.45
   5  -2  10    6.80    0.47
  -5  -2 -10    7.38    0.51
  -5   2 -10    6.09    0.35
  -5   2 -10    7.69    0.45
  -5   2 -10    6.87    0.44
   5   2  10    7.18    0.43
   6  -2  10   18.35    0.75
  -6  -2 -10   16.24    0.78
   6  -2  10   16.43    0.71
  -6  -2 -10   15.69    0.72
  -6   2 -10   18.29    0.72
   6   2  10   17.77    0.72
  -6   2 -10   16.94    0.72
  -7  -2 -10    7.46    0.53
   7  -2  10    7.50    0.55
  -7  -2 -10    7.65    0.58
  -7   2 -10    8.44    0.51
  -7   2 -10    7.76    0.54
  -8  -2 -10    4.32    0.49
   8  -2  10    4.86    0.52
  -8  -2 -10    3.60    0.39
  -8   2 -10    4.14    0.40
  -8   2 -10    4.05    0.45
  -9  -2 -10    0.67    0.33
   9  -2  10    0.62    0.30
  -9   2 -10    0.56    0.27
  -9   2 -10    0.96    0.33
  10  -2  10    0.34    0.29
 -10  -2 -10    0.09    0.30
 -10   2 -10   -0.25    0.24
 -10   2 -10    0.30    0.32
  11  -2  10    0.39    0.31
 -11  -2 -10    0.58    0.36
 -11   2 -10    0.68    0.35
 -11   2 -10    0.48    0.27
  12  -2  10    0.18    0.30
 -12  -2 -10    0.11    0.38
 -12   2 -10   -0.14    0.26
 -12   2 -10    0.58    0.37
  15  -3 -10    3.22    0.51
  14  -3 -10    0.54    0.35
 -14   3  10    0.01    0.21
  13  -3 -10    0.26    0.31
 -13   3  10    0.15    0.20
  12  -3 -10    1.81    0.39
 -12   3  10    1.16    0.26
  11  -3 -10    4.50    0.48
 -11   3  10    3.41    0.34
  10  -3 -10   10.41    0.65
 -10   3  10    9.40    0.50
   9  -3 -10    2.53    0.36
  -9   3  10    2.31    0.23
   8  -3 -10   25.27    0.95
  -8  -3  10   23.89    0.87
  -8   3  10   23.30    0.70
   8   3 -10   24.92    0.82
   7  -3 -10   13.05    0.63
  -7  -3  10   12.37    0.57
  -7   3  10   11.93    0.51
  -7   3  10   12.91    0.47
   7   3 -10   12.59    0.50
  -6  -3  10   11.80    0.53
   6  -3 -10   10.46    0.55
   6   3 -10   11.23    0.50
  -6   3  10   11.24    0.44
   6   3 -10   11.22    0.45
   5  -3 -10    0.23    0.17
  -5  -3  10    0.35    0.15
   5   3 -10    0.13    0.14
   5   3 -10    0.12    0.09
  -4  -3  10   62.16    1.75
   4  -3 -10   62.09    1.79
   4   3 -10   64.47    1.74
   4   3 -10   67.26    1.70
  -3  -3  10    2.41    0.25
   3  -3 -10    2.48    0.28
   3  -3 -10    2.69    0.33
   3   3 -10    3.09    0.23
   3   3 -10    2.79    0.26
   2  -3 -10   14.05    0.60
   2  -3 -10   14.74    0.65
  -2  -3  10   14.68    0.57
   2   3 -10   14.78    0.55
   2   3 -10   14.89    0.51
   1  -3 -10   15.06    0.66
  -1  -3  10   14.40    0.58
   1  -3 -10   14.73    0.60
   1   3 -10   13.95    0.54
   1   3 -10   15.28    0.51
   0  -3  10   17.06    0.64
   0  -3 -10   17.13    0.67
   0  -3 -10   17.31    0.72
   0   3 -10   17.50    0.61
   1  -3  10    0.44    0.16
  -1  -3 -10    0.36    0.21
  -1  -3 -10    0.34    0.18
   1   3  10    0.05    0.07
  -1   3 -10    0.33    0.15
  -1   3 -10    0.39    0.11
   2  -3  10    0.24    0.17
  -2  -3 -10    0.29    0.22
  -2  -3 -10    0.07    0.16
   2  -3  10    0.05    0.16
   2  -3  10    0.29    0.12
  -2   3 -10    0.08    0.09
  -2   3 -10    0.16    0.15
   2   3  10   -0.06    0.09
  -2   3 -10    0.22    0.14
   3  -3  10    2.41    0.28
  -3  -3 -10    2.53    0.30
  -3  -3 -10    2.50    0.34
   3  -3  10    2.51    0.27
  -3   3 -10    2.18    0.24
  -3   3 -10    3.38    0.30
  -3   3 -10    2.78    0.23
  -4  -3 -10    1.30    0.29
   4  -3  10    1.04    0.25
   4  -3  10    1.29    0.25
  -4  -3 -10    0.57    0.21
  -4   3 -10    1.53    0.25
  -4   3 -10    1.01    0.21
  -4   3 -10    1.08    0.17
   5  -3  10    0.88    0.23
  -5  -3 -10    1.33    0.31
   5  -3  10    1.23    0.26
  -5   3 -10    1.20    0.22
  -5   3 -10    1.31    0.18
  -5   3 -10    1.66    0.28
   6  -3  10   19.07    0.83
  -6  -3 -10   20.60    0.88
   6  -3  10   21.34    0.85
  -6   3 -10   19.67    0.80
  -6   3 -10   21.40    0.76
  -7  -3 -10    1.75    0.37
   7  -3  10    2.44    0.34
  -7   3 -10    1.76    0.34
  -7   3 -10    2.06    0.28
  -8  -3 -10    7.84    0.63
   8  -3  10    7.90    0.60
  -8   3 -10    7.89    0.51
  -9  -3 -10    2.22    0.42
   9  -3  10    1.96    0.38
  -9   3 -10    1.75    0.30
 -10  -3 -10    4.04    0.51
  10  -3  10    4.22    0.50
  10   3  10    3.49    0.36
 -10   3 -10    3.18    0.37
 -11  -3 -10    0.47    0.36
  11  -3  10    0.40    0.34
 -11   3 -10    0.25    0.28
  12  -3  10    8.41    0.75
  14  -4 -10    5.45    0.61
  13  -4 -10    0.35    0.32
  12  -4 -10   13.33    0.82
  11  -4 -10    3.86    0.48
  10  -4 -10   -0.25    0.25
   9  -4 -10    0.42    0.26
  -9   4  10    0.49    0.17
   8  -4 -10    2.69    0.36
  -8   4  10    3.06    0.28
   7  -4 -10    1.00    0.27
  -7   4  10    1.34    0.21
   6  -4 -10    4.14    0.38
  -6   4  10    4.79    0.33
   5  -4 -10   12.63    0.59
  -5   4  10   12.75    0.51
  -4  -4  10    1.23    0.21
   4  -4 -10    0.69    0.21
  -4   4  10    0.87    0.19
   3  -4 -10   14.85    0.63
   3  -4 -10   15.79    0.71
  -3  -4  10   15.77    0.60
  -3   4  10   15.64    0.59
   2  -4 -10   -0.18    0.15
  -2  -4  10   -0.01    0.13
   2  -4 -10    0.23    0.21
  -2   4  10    0.01    0.13
  -1  -4  10    7.13    0.40
   1  -4 -10    7.22    0.42
   1  -4 -10    7.70    0.51
  -1   4  10    8.46    0.43
   0  -4  10   14.59    0.59
   0  -4 -10   15.89    0.71
   0  -4 -10   15.37    0.63
  -1  -4 -10    2.03    0.26
  -1  -4 -10    2.31    0.34
   1  -4  10    2.33    0.25
   2  -4  10    8.77    0.47
   2  -4  10    9.55    0.49
  -2  -4 -10    9.49    0.49
  -2  -4 -10    9.22    0.57
  -3  -4 -10    0.09    0.22
  -3  -4 -10    0.08    0.16
   3  -4  10    0.00    0.16
  -4  -4 -10   18.01    0.75
   4  -4  10   18.99    0.75
  -4  -4 -10   17.10    0.80
   5  -4  10    9.61    0.56
  -5  -4 -10    9.40    0.61
  -5  -4 -10    9.51    0.55
   5   4  10    8.91    0.51
  -6  -4 -10    3.91    0.47
   6  -4  10    3.80    0.40
   6   4  10    3.42    0.37
   7  -4  10    1.83    0.34
  -7  -4 -10    2.42    0.41
   7   4  10    2.27    0.32
   8  -4  10    5.74    0.57
  -8  -4 -10    6.59    0.60
   8   4  10    5.55    0.45
   9  -4  10    0.09    0.29
  -9  -4 -10    0.13    0.31
   9   4  10   -0.18    0.18
 -10  -4 -10    0.73    0.35
  10  -4  10    0.42    0.33
  10   4  10    0.69    0.25
  11  -4  10    2.19    0.46
  12  -4  10    0.43    0.39
  13  -5 -10    1.09    0.39
  12  -5 -10    0.10    0.32
  11  -5 -10    1.93    0.38
  10  -5 -10    4.55    0.50
   9  -5 -10    0.31    0.28
   8  -5 -10   11.64    0.66
  -8   5  10    9.60    0.48
   7  -5 -10    8.06    0.55
  -7   5  10    7.85    0.44
   6  -5 -10   29.34    1.03
  -6   5  10   28.14    0.90
   5  -5 -10    6.97    0.47
  -5   5  10    6.56    0.43
   4  -5 -10   50.95    1.62
   4  -5 -10   49.27    1.47
  -4   5  10   48.01    1.33
   3  -5 -10    2.23    0.36
   3  -5 -10    0.76    0.23
  -3   5  10    1.34    0.24
   2  -5 -10    4.59    0.37
   2  -5 -10    4.67    0.46
  -2   5  10    4.31    0.37
   1  -5 -10    1.33    0.23
   1  -5 -10    1.10    0.29
  -1   5  10    1.43    0.24
   0  -5 -10   -0.01    0.17
   0  -5 -10    0.15    0.23
   0   5  10    0.02    0.17
  -1  -5 -10    0.12    0.18
  -1  -5 -10    0.17    0.22
   1   5  10    0.18    0.18
  -2  -5 -10    1.43    0.26
  -2  -5 -10    1.99    0.34
   2   5  10    1.18    0.25
   3  -5  10    2.33    0.31
  -3  -5 -10    2.43    0.38
  -3  -5 -10    1.91    0.29
   3   5  10    1.59    0.28
   4  -5  10   -0.07    0.20
  -4  -5 -10    0.01    0.19
  -4  -5 -10    0.04    0.27
   4   5  10    0.08    0.18
  -5  -5 -10    1.47    0.35
  -5  -5 -10    0.88    0.26
   5  -5  10    0.78    0.26
   5   5  10    0.90    0.24
  -6  -5 -10    4.83    0.51
   6  -5  10    3.91    0.43
   6   5  10    4.64    0.45
  -7  -5 -10    3.25    0.46
   7  -5  10    2.63    0.39
   7   5  10    2.49    0.35
  -8  -5 -10    5.65    0.58
   8  -5  10    5.18    0.52
   8   5  10    3.69    0.44
   9  -5  10    2.00    0.39
  -9  -5 -10    2.21    0.44
  10  -5  10    3.05    0.47
  11  -5  10    0.25    0.36
  12  -6 -10    3.65    0.52
  11  -6 -10    7.35    0.67
  10  -6 -10    2.79    0.43
   9  -6 -10    0.51    0.28
   8  -6 -10    2.92    0.40
  -8   6  10    2.58    0.33
   7  -6 -10    0.04    0.24
  -7   6  10    0.06    0.19
   6  -6 -10    0.00    0.22
  -6   6  10    0.28    0.19
   5  -6 -10    0.28    0.23
  -5   6  10    0.26    0.20
   4  -6 -10    0.02    0.26
   4  -6 -10   -0.33    0.20
  -4   6  10    0.09    0.18
   3  -6 -10    3.03    0.42
   3  -6 -10    2.57    0.31
  -3   6  10    2.95    0.35
   2  -6 -10    3.34    0.46
   2  -6 -10    3.02    0.33
  -2   6  10    3.34    0.37
   1  -6 -10    5.86    0.55
   1  -6 -10    5.48    0.42
  -1   6  10    5.49    0.45
   0  -6 -10    7.60    0.60
   0  -6 -10    6.71    0.44
   0   6  10    7.19    0.49
  -1  -6 -10    2.13    0.30
  -1  -6 -10    2.89    0.42
   1   6  10    2.77    0.36
  -2  -6 -10    8.24    0.52
  -2  -6 -10    8.89    0.63
   2   6  10    9.52    0.55
  -3  -6 -10    4.77    0.54
  -3  -6 -10    3.47    0.37
   3  -6  10    4.20    0.44
   3   6  10    3.65    0.41
   4  -6  10    8.42    0.58
  -4  -6 -10    9.12    0.67
  -4  -6 -10   10.03    0.58
   4   6  10    9.12    0.57
  -5  -6 -10    0.40    0.29
   5  -6  10    0.45    0.27
  -5  -6 -10    0.29    0.23
   6  -6  10   11.14    0.67
  -6  -6 -10   10.93    0.72
  -7  -6 -10    3.98    0.53
   7  -6  10    3.23    0.42
  -8  -6 -10    2.23    0.47
   8  -6  10    2.77    0.42
   9  -6  10   -0.08    0.29
  10  -6  10   -0.07    0.32
  11  -7 -10    2.98    0.48
  10  -7 -10   -0.20    0.28
   9  -7 -10    0.44    0.30
   8  -7 -10    9.00    0.64
  -8   7  10    9.49    0.60
   7  -7 -10    4.28    0.45
  -7   7  10    4.33    0.44
   6  -7 -10   15.27    0.73
  -6   7  10   15.02    0.70
   5  -7 -10    3.40    0.38
   5  -7 -10    4.07    0.55
  -5   7  10    4.03    0.43
   4  -7 -10    9.34    0.70
   4  -7 -10    9.66    0.56
  -4   7  10    9.04    0.56
   3  -7 -10    6.56    0.46
   3  -7 -10    6.71    0.62
  -3   7  10    6.23    0.49
   2  -7 -10    3.72    0.39
   2  -7 -10    4.37    0.53
  -2   7  10    3.59    0.41
   1  -7 -10    6.02    0.58
   1  -7 -10    5.18    0.42
  -1   7  10    4.70    0.48
   0  -7 -10    1.56    0.28
   0  -7 -10    1.62    0.38
   0   7  10    1.66    0.35
  -1  -7 -10   -0.12    0.24
  -1  -7 -10    0.08    0.21
  -2  -7 -10   -0.05    0.25
  -2  -7 -10   -0.19    0.19
  -3  -7 -10    1.61    0.39
  -3  -7 -10    0.50    0.25
   3  -7  10    0.90    0.28
  -4  -7 -10    1.61    0.30
   4  -7  10    1.88    0.34
  -4  -7 -10    1.51    0.38
  -5  -7 -10    2.76    0.47
   5  -7  10    1.93    0.35
  -5  -7 -10    2.25    0.35
  -6  -7 -10    1.55    0.40
   6  -7  10    1.75    0.37
  -7  -7 -10    0.42    0.38
   7  -7  10   -0.31    0.26
   8  -7  10    1.24    0.38
   9  -8 -10    0.10    0.30
   8  -8 -10   -0.03    0.29
   7  -8 -10   -0.06    0.26
   6  -8 -10    0.22    0.34
   6  -8 -10    0.16    0.26
   5  -8 -10    0.36    0.31
   5  -8 -10   -0.11    0.22
   4  -8 -10    1.18    0.29
   4  -8 -10    1.31    0.39
   3  -8 -10    0.10    0.21
   3  -8 -10    0.37    0.31
   2  -8 -10    1.92    0.29
   2  -8 -10    1.93    0.45
   1  -8 -10   -0.30    0.24
   1  -8 -10   -0.03    0.19
   0  -8 -10    5.56    0.62
   0  -8 -10    4.88    0.44
  -1  -8 -10    6.02    0.47
  -1  -8 -10    5.24    0.62
  -2  -8 -10    0.49    0.31
  -2  -8 -10    0.21    0.23
   3  -8  10    0.42    0.27
  -3  -8 -10    0.20    0.23
  -3  -8 -10    0.52    0.32
  -4  -8 -10    3.41    0.53
   4  -8  10    3.64    0.44
  -4  -8 -10    3.23    0.40
  -5  -8 -10    2.96    0.40
   5  -8  10    2.55    0.40
   6  -8  10    1.43    0.37
   6  -9 -10    1.41    0.33
   5  -9 -10    0.66    0.28
   4  -9 -10    2.20    0.34
   3  -9 -10    1.19    0.29
   2  -9 -10   -0.19    0.21
   1  -9 -10    0.91    0.26
   0  -9 -10    0.24    0.23
  -1  -9 -10   -0.04    0.23
   2  -9  10    1.11    0.33
  -2  -9 -10    1.25    0.30
   3  -9  10    0.31    0.30
  -3  -9 -10    0.12    0.24
 -15   0  11    2.91    0.42
 -14   0  11   -0.18    0.23
 -13   0  11    0.63    0.27
  12   0 -11   -0.08    0.23
 -12   0  11   -0.09    0.22
 -11   0  11   13.07    0.67
  11   0 -11   14.84    0.74
 -10   0  11   -0.13    0.19
  10   0 -11   -0.34    0.20
  -9   0  11   11.20    0.59
   9   0 -11   12.41    0.63
  -8   0  11    0.07    0.17
   8   0 -11   -0.24    0.16
   7   0 -11    8.87    0.44
   7   0 -11    9.84    0.52
  -7   0  11    9.76    0.50
   6   0 -11    0.03    0.09
  -6   0  11   -0.11    0.15
   6   0 -11   -0.22    0.14
   5   0 -11    0.69    0.19
   5   0 -11    0.51    0.13
  -5   0  11    0.63    0.18
   4   0 -11    0.07    0.08
  -4   0  11    0.00    0.14
   4   0 -11   -0.11    0.13
   4   0 -11   -0.11    0.11
   3   0 -11   10.94    0.52
   3   0 -11   10.98    0.45
   3   0 -11   10.90    0.46
  -3   0  11   12.45    0.52
   2   0 -11    0.15    0.14
   2   0 -11    0.10    0.07
  -2   0  11   -0.03    0.13
   2   0 -11    0.26    0.16
  -1   0  11   36.03    1.08
   1   0 -11   35.05    1.11
   1   0 -11   34.39    1.03
   1   0 -11   35.12    1.05
   0   0 -11   -0.03    0.14
   0   0 -11    0.08    0.08
   0   0  11   -0.13    0.13
   0   0 -11   -0.01    0.14
   0   0  11    0.12    0.14
   1   0  11    0.75    0.19
  -1   0 -11    0.89    0.20
  -1   0 -11    0.75    0.19
  -1   0 -11    0.63    0.14
   1   0  11    0.88    0.19
  -2   0 -11    0.18    0.10
   2   0  11    0.11    0.15
  -2   0 -11    0.35    0.19
   2   0  11   -0.02    0.14
  -2   0 -11    0.08    0.15
   3   0  11    1.52    0.25
  -3   0 -11    1.40    0.26
   3   0  11    1.78    0.25
  -3   0 -11    1.33    0.19
  -3   0 -11    1.22    0.24
   4   0  11   -0.03    0.16
  -4   0 -11    0.15    0.11
  -4   0 -11    0.04    0.21
  -4   0 -11    0.05    0.16
   4   0  11   -0.03    0.17
   5   0  11    8.16    0.50
  -5   0 -11    8.37    0.54
  -5   0 -11    8.17    0.53
  -6   0 -11   -0.21    0.25
   6   0  11    0.05    0.23
  -6   0 -11   -0.41    0.19
   7   0  11   65.22    1.92
  -7   0 -11   65.26    1.94
  -7   0 -11   65.19    1.92
   8   0  11    0.56    0.26
  -8   0 -11    0.24    0.24
  -8   0 -11    0.37    0.32
  -9   0 -11   20.37    0.91
  -9   0 -11   20.20    0.93
   9   0  11   20.53    0.92
 -10   0 -11   -0.15    0.25
 -10   0 -11    0.05    0.31
 -11   0 -11    6.59    0.63
 -11   0 -11    7.09    0.67
 -12   0 -11   -0.31    0.29
 -12   0 -11    0.03    0.41
 -15   1  11    5.28    0.54
 -14  -1  11    0.09    0.26
  14  -1 -11   -0.09    0.27
 -14   1  11    0.24    0.26
 -13  -1  11   16.55    0.79
  13  -1 -11   15.58    0.83
 -13   1  11   14.08    0.73
  12  -1 -11    0.34    0.27
 -12  -1  11    0.13    0.23
 -12   1  11    0.65    0.25
 -11  -1  11    8.07    0.54
  11  -1 -11    8.70    0.60
  11   1 -11    8.43    0.60
 -11   1  11    7.67    0.53
  10  -1 -11    0.15    0.23
 -10  -1  11   -0.08    0.21
 -10   1  11    0.33    0.21
  10   1 -11    0.01    0.20
   9  -1 -11   32.52    1.14
  -9  -1  11   32.46    1.09
  -9   1  11   30.73    1.06
   9   1 -11   31.58    1.10
  -8  -1  11    0.29    0.19
   8  -1 -11    0.35    0.22
   8   1 -11    0.24    0.19
  -8   1  11    0.35    0.19
   7  -1 -11    1.76    0.27
  -7  -1  11    1.94    0.26
   7   1 -11    1.80    0.22
  -7   1  11    1.58    0.24
   7   1 -11    1.87    0.27
  -6  -1  11    0.33    0.17
   6  -1 -11    0.23    0.17
   6   1 -11    0.24    0.12
  -6   1  11    0.30    0.16
   6   1 -11    0.67    0.19
   5  -1 -11    3.22    0.34
  -5  -1  11    3.72    0.33
  -5   1  11    3.59    0.32
   5   1 -11    4.04    0.34
   5   1 -11    3.64    0.26
  -4  -1  11    0.86    0.19
   4  -1 -11    1.03    0.20
   4  -1 -11    0.62    0.19
   4  -1 -11    0.89    0.15
   4   1 -11    0.92    0.20
   4   1 -11    0.88    0.15
  -4   1  11    0.91    0.19
   3  -1 -11    3.28    0.25
   3  -1 -11    3.47    0.31
   3  -1 -11    3.52    0.33
  -3  -1  11    4.67    0.34
   3   1 -11    3.69    0.32
   3   1 -11    3.72    0.26
  -3   1  11    3.54    0.30
   2  -1 -11   14.44    0.61
  -2  -1  11   14.44    0.57
   2  -1 -11   13.92    0.57
   2  -1 -11   13.66    0.53
   2   1 -11   13.53    0.53
  -2   1  11   14.66    0.57
   2   1 -11   14.48    0.60
  -2   1  11   13.96    0.57
   1  -1 -11   26.20    0.85
   1  -1 -11   28.15    0.93
   1  -1 -11   27.51    0.88
  -1  -1  11   27.97    0.89
  -1   1  11   26.94    0.87
  -1   1  11   26.66    0.88
   1   1 -11   26.24    0.84
   1   1 -11   28.23    0.91
   0  -1 -11    5.83    0.39
   0  -1 -11    5.59    0.32
   0  -1  11    6.83    0.40
   0  -1 -11    6.22    0.41
   0  -1  11    5.76    0.33
   0  -1  11    6.79    0.39
   0   1 -11    6.10    0.32
   0   1  11    6.12    0.37
   0   1 -11    6.03    0.33
   0   1 -11    6.03    0.39
   0   1  11    6.19    0.39
  -1  -1 -11   36.88    1.15
  -1  -1 -11   40.40    1.20
   1  -1  11   40.71    1.20
   1  -1  11   39.77    1.20
   1  -1  11   39.50    1.14
  -1  -1 -11   39.89    1.23
   1   1  11   39.23    1.18
  -1   1 -11   39.23    1.21
  -1   1 -11   36.95    1.13
   1   1  11   39.96    1.18
  -1   1 -11   39.84    1.13
   2  -1  11    0.11    0.16
  -2  -1 -11    0.05    0.10
  -2  -1 -11    0.04    0.16
   2  -1  11    0.14    0.18
  -2  -1 -11    0.22    0.19
   2   1  11   -0.11    0.15
   2   1  11    0.14    0.15
  -2   1 -11    0.06    0.17
  -2   1 -11    0.02    0.15
  -2   1 -11   -0.02    0.09
   3  -1  11   45.33    1.35
  -3  -1 -11   44.40    1.38
  -3  -1 -11   47.62    1.38
   3  -1  11   46.77    1.37
   3   1  11   43.37    1.32
  -3   1 -11   41.85    1.30
  -3   1 -11   47.14    1.36
  -3   1 -11   44.78    1.32
   3   1  11   45.05    1.33
   4  -1  11    0.17    0.18
   4  -1  11    0.09    0.18
  -4  -1 -11    0.34    0.24
  -4   1 -11    0.31    0.21
  -4   1 -11   -0.19    0.17
   4   1  11    0.04    0.17
  -4   1 -11    0.15    0.11
  -5  -1 -11   25.01    0.93
   5  -1  11   25.32    0.93
   5  -1  11   24.93    0.91
  -5  -1 -11   25.18    0.96
  -5   1 -11   25.88    0.91
  -5   1 -11   25.29    0.92
   5   1  11   24.32    0.90
   6  -1  11    3.81    0.39
  -6  -1 -11    3.48    0.43
  -6  -1 -11    2.50    0.35
   6   1  11    3.07    0.35
  -6   1 -11    3.26    0.39
  -6   1 -11    3.08    0.35
  -7  -1 -11   -0.17    0.24
  -7  -1 -11    0.59    0.35
   7  -1  11    0.71    0.28
  -7   1 -11    0.72    0.31
   7   1  11    0.55    0.25
  -7   1 -11    0.91    0.27
   8  -1  11   14.96    0.76
  -8  -1 -11   13.14    0.72
  -8  -1 -11   14.22    0.77
  -8   1 -11   13.78    0.72
  -8   1 -11   13.82    0.74
   9  -1  11    2.67    0.40
  -9  -1 -11    2.17    0.41
  -9  -1 -11    1.53    0.35
  -9   1 -11    1.97    0.35
  -9   1 -11    2.07    0.40
  10  -1  11   -0.05    0.28
 -10  -1 -11   -0.01    0.33
 -10  -1 -11   -0.07    0.25
 -10   1 -11   -0.28    0.26
 -10   1 -11   -0.26    0.28
  11  -1  11    0.89    0.36
 -11  -1 -11    0.67    0.38
 -11   1 -11    0.86    0.34
 -11   1 -11    1.04    0.40
 -12   1 -11    0.40    0.32
 -12   1 -11    0.20    0.36
  15  -2 -11    2.95    0.51
  14  -2 -11    0.48    0.35
 -14   2  11    0.33    0.24
  13  -2 -11    0.52    0.32
 -13   2  11    0.13    0.24
  12  -2 -11   -0.10    0.26
 -12   2  11   -0.01    0.21
 -11  -2  11    5.20    0.50
  11  -2 -11    5.22    0.50
 -11   2  11    4.97    0.44
  10  -2 -11    0.42    0.26
 -10  -2  11    0.25    0.22
 -10   2  11    0.09    0.20
  -9  -2  11   42.82    1.34
   9  -2 -11   43.78    1.41
  -9   2  11   40.81    1.04
  -9   2  11   40.01    1.29
   8  -2 -11    1.16    0.28
  -8  -2  11    0.96    0.23
   8   2 -11    1.58    0.25
  -8   2  11    1.60    0.25
   7  -2 -11   38.13    1.23
  -7  -2  11   36.96    1.17
  -7   2  11   35.87    1.14
   7   2 -11   37.12    1.17
   6  -2 -11    9.53    0.53
  -6  -2  11    9.14    0.49
   6   2 -11    9.02    0.48
  -6   2  11    8.80    0.46
   5  -2 -11   52.69    1.57
  -5  -2  11   53.33    1.53
   5   2 -11   52.79    1.52
  -5   2  11   52.98    1.49
  -4  -2  11    0.36    0.17
   4  -2 -11    0.18    0.18
   4  -2 -11    0.40    0.20
   4   2 -11    0.15    0.09
  -4   2  11    0.34    0.15
   4   2 -11    0.53    0.17
  -3  -2  11   14.28    0.57
   3  -2 -11   14.22    0.61
   3  -2 -11   13.19    0.60
   3   2 -11   14.03    0.57
   3   2 -11   12.93    0.51
  -3   2  11   13.98    0.55
  -3   2  11   12.50    0.53
   2  -2 -11    4.92    0.38
  -2  -2  11    4.93    0.35
   2  -2 -11    4.75    0.40
   2   2 -11    4.86    0.28
  -2   2  11    5.05    0.33
   2   2 -11    5.26    0.36
  -2   2  11    4.40    0.33
   1  -2 -11   43.00    1.32
   1  -2 -11   44.62    1.33
  -1  -2  11   44.84    1.29
  -1   2  11   43.71    1.25
   1   2 -11   44.25    1.30
   1   2 -11   42.74    1.23
  -1   2  11   44.12    1.27
   0  -2  11    2.17    0.25
   0  -2 -11    2.36    0.30
   0  -2 -11    1.83    0.26
   0   2 -11    2.33    0.21
   0   2 -11    1.95    0.25
   0   2  11    1.94    0.24
   0   2  11    2.07    0.23
  -1  -2 -11    1.91    0.27
   1  -2  11    1.85    0.25
   1  -2  11    2.03    0.21
   1  -2  11    2.06    0.26
  -1  -2 -11    2.31    0.31
   1   2  11    2.22    0.25
  -1   2 -11    2.66    0.25
  -1   2 -11    2.02    0.21
   1   2  11    2.21    0.25
  -2  -2 -11    1.64    0.28
  -2  -2 -11    1.53    0.26
   2  -2  11    1.33    0.24
   2  -2  11    1.41    0.20
   2  -2  11    1.54    0.24
  -2   2 -11    1.46    0.24
  -2   2 -11    1.74    0.23
   2   2  11    1.45    0.22
  -2   2 -11    1.32    0.17
   3  -2  11    2.34    0.31
  -3  -2 -11    2.19    0.32
  -3  -2 -11    1.60    0.27
   3  -2  11    2.24    0.28
   3   2  11    1.54    0.24
  -3   2 -11    1.82    0.25
  -3   2 -11    1.78    0.25
  -3   2 -11    1.39    0.18
  -4  -2 -11    0.19    0.18
  -4  -2 -11   -0.02    0.23
   4  -2  11   -0.06    0.18
   4  -2  11   -0.10    0.17
  -4   2 -11    0.09    0.18
  -4   2 -11    0.12    0.18
   4   2  11    0.01    0.17
  -4   2 -11   -0.01    0.08
   5  -2  11    0.29    0.21
  -5  -2 -11    0.17    0.25
   5  -2  11    0.19    0.18
  -5   2 -11    0.61    0.23
  -5   2 -11    0.22    0.20
  -6  -2 -11    0.26    0.22
   6  -2  11    0.74    0.25
  -6  -2 -11    0.41    0.32
   6  -2  11    0.64    0.24
  -6   2 -11    0.91    0.24
  -6   2 -11    0.31    0.25
  -7  -2 -11   18.04    0.81
  -7  -2 -11   18.29    0.87
   7  -2  11   19.14    0.84
  -7   2 -11   18.59    0.81
  -7   2 -11   19.62    0.80
   8  -2  11    3.15    0.43
  -8  -2 -11    2.91    0.44
  -8   2 -11    3.13    0.42
  -8   2 -11    3.02    0.38
  -9  -2 -11    2.21    0.42
   9  -2  11    1.29    0.34
  -9   2 -11    1.31    0.32
  -9   2 -11    1.75    0.38
 -10  -2 -11   -0.31    0.30
  10  -2  11   -0.08    0.28
 -10   2 -11   -0.22    0.25
 -10   2 -11    0.34    0.31
  11  -2  11    1.11    0.37
 -11  -2 -11    0.36    0.37
 -11   2 -11    0.95    0.31
 -11   2 -11    1.06    0.40
  12  -2  11    2.24    0.45
 -12   2 -11    2.13    0.52
  14  -3 -11    0.39    0.35
  13  -3 -11    5.84    0.63
 -13   3  11    5.03    0.45
  12  -3 -11    0.41    0.31
 -12   3  11    0.55    0.22
  11  -3 -11   11.01    0.70
 -11   3  11    9.00    0.52
  10  -3 -11    1.24    0.33
 -10   3  11    0.88    0.23
   9  -3 -11   15.73    0.75
  -9   3  11   14.76    0.52
  -9   3  11   13.37    0.60
   8  -3 -11    3.96    0.42
  -8   3  11    3.64    0.34
  -8   3  11    3.92    0.29
  -7  -3  11    4.53    0.39
   7  -3 -11    4.57    0.44
   7   3 -11    4.97    0.31
  -7   3  11    4.28    0.34
  -7   3  11    4.26    0.30
  -6  -3  11    0.55    0.19
   6  -3 -11    0.45    0.21
   6   3 -11    0.45    0.13
  -5  -3  11    3.12    0.32
   5  -3 -11    2.25    0.30
   5   3 -11    2.69    0.23
  -4  -3  11    3.97    0.34
   4  -3 -11    4.03    0.40
   4  -3 -11    3.61    0.37
  -4   3  11    3.39    0.28
   4   3 -11    3.37    0.30
   4   3 -11    3.46    0.25
  -3  -3  11    1.39    0.22
   3  -3 -11    1.69    0.29
   3  -3 -11    1.25    0.24
   3   3 -11    1.51    0.18
   3   3 -11    1.78    0.22
  -3   3  11    1.23    0.19
  -3   3  11    1.56    0.20
   2  -3 -11    3.38    0.38
   2  -3 -11    2.77    0.30
  -2  -3  11    3.34    0.32
   2   3 -11    2.47    0.23
   2   3 -11    3.08    0.28
  -2   3  11    2.73    0.26
   1  -3 -11   14.57    0.63
   1  -3 -11   15.24    0.68
  -1  -3  11   13.97    0.59
   1   3 -11   14.28    0.57
   1   3 -11   14.61    0.53
   0  -3  11   18.97    0.72
   0  -3 -11   19.67    0.76
   0  -3 -11   20.71    0.81
   0   3 -11   19.78    0.66
   0   3 -11   20.30    0.69
   1  -3  11   21.42    0.78
  -1  -3 -11   21.69    0.86
  -1  -3 -11   20.98    0.80
  -1   3 -11   22.19    0.74
   2  -3  11    7.76    0.46
   2  -3  11    8.46    0.50
  -2  -3 -11    7.50    0.53
  -2  -3 -11    7.35    0.47
   2  -3  11    7.63    0.36
  -2   3 -11    8.43    0.44
  -2   3 -11    8.36    0.40
  -2   3 -11    7.73    0.37
  -3  -3 -11   58.92    1.74
   3  -3  11   58.12    1.68
  -3  -3 -11   58.26    1.70
   3  -3  11   55.25    1.65
  -3   3 -11   55.75    1.59
  -3   3 -11   56.53    1.57
  -3   3 -11   60.16    1.61
  -4  -3 -11    0.18    0.26
   4  -3  11    0.38    0.22
   4  -3  11    0.51    0.21
  -4  -3 -11    0.21    0.20
  -4   3 -11    0.44    0.21
  -4   3 -11    0.25    0.19
  -4   3 -11    0.15    0.12
  -5  -3 -11   16.97    0.79
   5  -3  11   16.81    0.75
  -5   3 -11   17.38    0.67
  -5   3 -11   14.92    0.68
  -6  -3 -11    2.67    0.40
   6  -3  11    2.06    0.33
  -6   3 -11    2.66    0.36
  -6   3 -11    1.90    0.28
   7  -3  11   13.39    0.73
  -7  -3 -11   12.72    0.75
  -7   3 -11   12.74    0.63
  -7   3 -11   13.31    0.69
   8  -3  11    2.48    0.40
  -8  -3 -11    2.83    0.45
  -8   3 -11    2.89    0.34
  -9  -3 -11    2.21    0.43
   9  -3  11    1.65    0.38
  -9   3 -11    1.57    0.31
  10  -3  11   -0.51    0.28
 -10  -3 -11    0.09    0.32
 -10   3 -11   -0.26    0.23
  11  -3  11    0.02    0.32
  12  -3  11    1.14    0.43
  14  -4 -11    0.63    0.38
  13  -4 -11    0.21    0.34
  12  -4 -11    4.69    0.53
  11  -4 -11    5.57    0.60
  10  -4 -11   -0.40    0.25
   9  -4 -11    1.64    0.35
  -9   4  11    2.19    0.26
   8  -4 -11   -0.48    0.20
  -8   4  11    0.06    0.15
   7  -4 -11    1.06    0.29
  -7   4  11    2.02    0.26
   6  -4 -11   11.47    0.61
  -6   4  11   11.65    0.50
   5  -4 -11   21.39    0.84
  -5   4  11   21.64    0.73
   4  -4 -11    2.78    0.38
   4  -4 -11    2.22    0.30
  -4   4  11    2.57    0.30
   3  -4 -11   12.90    0.61
   3  -4 -11   13.55    0.68
  -3   4  11   13.33    0.55
   2  -4 -11    1.82    0.27
   2  -4 -11    2.64    0.38
   1  -4 -11   -0.04    0.21
   1  -4 -11   -0.13    0.16
   0  -4 -11    0.82    0.22
   0  -4 -11    0.56    0.26
  -1  -4 -11   -0.13    0.21
  -1  -4 -11   -0.21    0.16
  -2  -4 -11   -0.23    0.20
   2  -4  11   -0.05    0.18
  -2  -4 -11   -0.23    0.16
   3  -4  11   -0.04    0.18
  -3  -4 -11    0.09    0.19
  -3  -4 -11    0.12    0.25
  -4  -4 -11    0.92    0.25
   4  -4  11    1.06    0.26
  -4  -4 -11    1.04    0.33
  -5  -4 -11    3.62    0.41
   5  -4  11    4.60    0.47
  -5  -4 -11    4.30    0.49
  -6  -4 -11   -0.05    0.29
   6  -4  11    0.04    0.25
   7  -4  11    0.18    0.28
  -7  -4 -11    0.48    0.32
   7   4  11    0.22    0.19
   8  -4  11    2.88    0.43
  -8  -4 -11    2.95    0.46
   8   4  11    2.78    0.36
   9  -4  11    6.60    0.68
  -9  -4 -11    6.87    0.66
 -10  -4 -11    1.13    0.41
  10  -4  11    0.37    0.36
  11  -4  11    8.42    0.79
  13  -5 -11   11.42    0.83
  12  -5 -11    0.47    0.34
  11  -5 -11    7.51    0.66
  10  -5 -11    0.18    0.29
   9  -5 -11    1.10    0.34
   8  -5 -11    0.10    0.26
  -8   5  11    0.51    0.20
   7  -5 -11    3.59    0.41
  -7   5  11    4.03    0.39
   6  -5 -11    2.71    0.36
  -6   5  11    2.46    0.31
   5  -5 -11    0.64    0.24
  -5   5  11    0.99    0.24
   4  -5 -11    5.56    0.46
   4  -5 -11    5.82    0.54
  -4   5  11    5.13    0.41
   3  -5 -11    7.43    0.49
   3  -5 -11    8.24    0.59
  -3   5  11    7.98    0.48
   2  -5 -11    9.40    0.62
   2  -5 -11    8.01    0.50
  -2   5  11    9.65    0.51
   1  -5 -11    9.72    0.63
   1  -5 -11    9.67    0.53
  -1   5  11    9.94    0.53
   0  -5 -11    2.61    0.32
   0  -5 -11    3.47    0.43
   0   5  11    3.20    0.36
  -1  -5 -11    2.74    0.41
  -1  -5 -11    2.00    0.29
   1   5  11    2.37    0.33
  -2  -5 -11    4.79    0.43
   2  -5  11    3.80    0.39
  -2  -5 -11    5.15    0.52
   2   5  11    4.39    0.41
  -3  -5 -11   14.38    0.76
  -3  -5 -11   12.54    0.65
   3  -5  11   13.74    0.68
   3   5  11   13.31    0.65
  -4  -5 -11    1.14    0.28
   4  -5  11    1.25    0.30
  -4  -5 -11    1.46    0.36
   4   5  11    0.99    0.26
  -5  -5 -11   13.90    0.80
   5  -5  11   14.86    0.74
  -5  -5 -11   14.41    0.74
   5   5  11   14.58    0.69
  -6  -5 -11    1.73    0.38
   6  -5  11    1.08    0.33
   6   5  11    1.05    0.27
   7  -5  11    3.11    0.43
  -7  -5 -11    3.40    0.51
   8  -5  11    0.29    0.31
  -8  -5 -11    0.55    0.34
  -9  -5 -11    1.22    0.41
   9  -5  11    1.25    0.38
  10  -5  11    0.59    0.37
  12  -6 -11    0.78    0.37
  11  -6 -11    1.54    0.39
  10  -6 -11    1.74    0.38
   9  -6 -11   11.95    0.74
   8  -6 -11   11.00    0.68
  -8   6  11   10.67    0.57
   7  -6 -11    6.53    0.53
  -7   6  11    5.72    0.44
   6  -6 -11    2.68    0.37
  -6   6  11    2.87    0.36
   5  -6 -11    7.34    0.51
   5  -6 -11    7.71    0.66
  -5   6  11    7.36    0.49
   4  -6 -11    6.04    0.58
   4  -6 -11    5.50    0.46
  -4   6  11    4.52    0.44
   3  -6 -11   22.71    1.02
   3  -6 -11   22.86    0.88
  -3   6  11   23.16    0.87
   2  -6 -11    5.84    0.46
   2  -6 -11    5.46    0.58
  -2   6  11    6.11    0.47
   1  -6 -11   10.90    0.71
   1  -6 -11   10.05    0.56
  -1   6  11    9.97    0.58
   0  -6 -11    2.02    0.31
   0  -6 -11    2.94    0.45
   0   6  11    2.63    0.36
  -1  -6 -11    5.30    0.57
  -1  -6 -11    4.31    0.44
   1   6  11    4.00    0.43
  -2  -6 -11    3.99    0.52
  -2  -6 -11    2.99    0.36
   2  -6  11    2.69    0.37
   2   6  11    2.95    0.38
  -3  -6 -11    0.91    0.28
  -3  -6 -11    1.22    0.36
   3  -6  11    1.23    0.28
  -4  -6 -11    0.64    0.31
   4  -6  11    0.21    0.24
  -4  -6 -11    0.23    0.22
  -5  -6 -11    0.57    0.33
  -5  -6 -11    0.15    0.24
   5  -6  11   -0.17    0.23
   6  -6  11    0.38    0.28
  -6  -6 -11    0.60    0.32
   7  -6  11    1.00    0.32
  -7  -6 -11    0.97    0.37
   8  -6  11    0.75    0.33
   9  -6  11    0.76    0.38
  10  -7 -11    0.57    0.34
   9  -7 -11    1.73    0.39
   8  -7 -11    0.86    0.32
   7  -7 -11    1.62    0.35
  -7   7  11    1.87    0.35
   6  -7 -11   -0.04    0.24
  -6   7  11    0.02    0.23
   5  -7 -11    0.93    0.37
   5  -7 -11    0.54    0.26
  -5   7  11    0.42    0.24
   4  -7 -11    0.07    0.23
   4  -7 -11    0.48    0.31
  -4   7  11    0.15    0.22
   3  -7 -11    5.26    0.47
   3  -7 -11    5.69    0.61
   2  -7 -11    1.49    0.41
   2  -7 -11    1.05    0.27
   1  -7 -11    3.15    0.50
   1  -7 -11    2.34    0.32
   0  -7 -11   -0.03    0.21
   0  -7 -11    0.36    0.30
  -1  -7 -11    4.53    0.56
  -1  -7 -11    4.33    0.45
   2  -7  11   -0.33    0.24
  -2  -7 -11    0.25    0.31
  -2  -7 -11    0.10    0.23
  -3  -7 -11    7.92    0.66
  -3  -7 -11    6.99    0.55
   3  -7  11    7.41    0.58
   4  -7  11    1.14    0.33
  -4  -7 -11    1.67    0.41
  -4  -7 -11    1.18    0.31
   5  -7  11    3.36    0.45
  -5  -7 -11    3.75    0.45
  -5  -7 -11    4.63    0.57
   6  -7  11    4.28    0.50
   7  -7  11    2.60    0.43
   8  -8 -11    0.11    0.28
   7  -8 -11    0.32    0.30
   6  -8 -11    2.42    0.37
   5  -8 -11    4.77    0.50
   5  -8 -11    4.59    0.62
   4  -8 -11    1.32    0.31
   4  -8 -11    1.51    0.42
   3  -8 -11    1.50    0.31
   3  -8 -11    2.34    0.47
   2  -8 -11    4.19    0.59
   2  -8 -11    3.37    0.38
   1  -8 -11    0.74    0.25
   1  -8 -11    0.91    0.36
   0  -8 -11    0.52    0.33
   0  -8 -11   -0.25    0.21
  -1  -8 -11    0.54    0.32
  -1  -8 -11    0.13    0.23
   2  -8  11    1.77    0.34
  -2  -8 -11    1.73    0.33
  -2  -8 -11    2.50    0.47
  -3  -8 -11    0.11    0.24
   3  -8  11    0.07    0.26
  -4  -8 -11    1.10    0.31
   4  -8  11    0.79    0.34
   5  -8  11    0.92    0.33
  -5  -8 -11    0.59    0.30
   4  -9 -11    0.84    0.29
   3  -9 -11    0.22    0.25
   2  -9 -11    0.27    0.24
   1  -9 -11    1.08    0.29
   0  -9 -11    1.10    0.29
  -1  -9 -11    0.85    0.30
 -15   0  12    0.08    0.27
 -14   0  12    1.57    0.33
 -13   0  12   -0.17    0.22
 -12   0  12    7.34    0.55
  12   0 -12    8.10    0.62
  11   0 -12    0.02    0.23
 -11   0  12   -0.35    0.20
 -10   0  12    9.76    0.58
  10   0 -12    9.35    0.60
   9   0 -12    0.02    0.21
  -9   0  12    0.14    0.20
   8   0 -12    0.34    0.21
  -8   0  12    0.15    0.20
   7   0 -12   -0.15    0.16
  -7   0  12   -0.02    0.17
   6   0 -12    7.97    0.42
   6   0 -12    8.54    0.50
  -6   0  12    9.95    0.50
  -5   0  12    0.06    0.16
   5   0 -12   -0.04    0.16
   5   0 -12    0.05    0.10
   5   0 -12    0.00    0.14
   4   0 -12    2.03    0.22
   4   0 -12    1.99    0.23
  -4   0  12    2.27    0.27
   4   0 -12    1.87    0.26
   3   0 -12   -0.08    0.14
   3   0 -12   -0.04    0.08
   3   0 -12    0.08    0.15
  -3   0  12   -0.06    0.14
   2   0 -12   13.47    0.54
   2   0 -12   14.68    0.55
  -2   0  12   14.94    0.61
   2   0 -12   14.58    0.62
  -1   0  12    0.06    0.15
   1   0 -12   -0.14    0.15
   1   0 -12    0.12    0.16
   1   0 -12    0.03    0.08
  -1   0  12   -0.10    0.15
   0   0 -12   28.41    0.89
   0   0  12   28.00    0.93
   0   0 -12   25.96    0.88
   0   0 -12   28.04    0.96
   0   0  12   28.82    0.94
  -1   0 -12    0.10    0.19
   1   0  12   -0.08    0.16
  -1   0 -12    0.35    0.18
  -1   0 -12    0.01    0.09
   1   0  12   -0.27    0.16
  -2   0 -12   22.87    0.85
   2   0  12   23.01    0.82
   2   0  12   23.53    0.83
  -2   0 -12   23.37    0.81
  -2   0 -12   19.66    0.75
   3   0  12    0.19    0.18
   3   0  12   -0.03    0.17
  -3   0 -12    0.05    0.22
  -3   0 -12    0.07    0.19
  -3   0 -12   -0.04    0.09
   4   0  12   53.23    1.57
   4   0  12   50.30    1.55
  -4   0 -12   53.14    1.59
  -4   0 -12   52.96    1.57
  -5   0 -12   -0.45    0.19
   5   0  12    0.15    0.21
  -5   0 -12    0.06    0.25
   6   0  12    2.10    0.34
  -6   0 -12    1.81    0.33
  -6   0 -12    2.27    0.38
  -7   0 -12    0.20    0.25
  -7   0 -12    0.15    0.30
   7   0  12    0.37    0.26
  -8   0 -12   14.54    0.77
   8   0  12   14.46    0.77
  -8   0 -12   14.09    0.79
  -9   0 -12   -0.12    0.27
  -9   0 -12   -0.07    0.32
 -10   0 -12    0.02    0.30
 -10   0 -12   -0.20    0.32
 -11   0 -12    0.19    0.32
 -11   0 -12   -0.16    0.37
 -12   0 -12    1.48    0.39
 -14  -1  12    0.15    0.28
 -14   1  12    0.42    0.28
 -13  -1  12    0.22    0.26
  13  -1 -12    0.41    0.29
 -13   1  12    0.26    0.25
  12  -1 -12    0.29    0.29
 -12  -1  12    0.22    0.25
 -12   1  12   -0.17    0.21
  11  -1 -12    1.49    0.33
 -11  -1  12    1.31    0.29
 -11   1  12    0.95    0.27
 -10  -1  12   13.34    0.67
  10  -1 -12   14.22    0.73
 -10   1  12   12.42    0.64
  10   1 -12   12.44    0.67
  -9  -1  12    0.22    0.22
   9  -1 -12    0.39    0.25
   9   1 -12    0.16    0.21
  -9   1  12    0.15    0.21
   8  -1 -12   11.08    0.63
  -8  -1  12   11.68    0.61
  -8   1  12   11.54    0.59
   8   1 -12   12.11    0.62
   7  -1 -12    4.37    0.42
  -7  -1  12    4.35    0.39
  -7   1  12    4.54    0.39
   7   1 -12    5.04    0.42
  -6  -1  12   29.16    0.97
   6  -1 -12   28.45    1.01
  -6   1  12   28.01    0.95
   6   1 -12   27.20    0.98
   6   1 -12   28.04    0.98
  -5  -1  12    1.94    0.26
   5  -1 -12    2.00    0.29
   5  -1 -12    2.14    0.29
   5   1 -12    1.38    0.19
  -5   1  12    1.66    0.24
   5   1 -12    1.97    0.27
   4  -1 -12   27.13    0.89
   4  -1 -12   27.15    0.94
  -4  -1  12   27.09    0.91
   4   1 -12   26.97    0.92
   4   1 -12   25.36    0.86
  -4   1  12   25.33    0.89
   3  -1 -12    0.70    0.20
   3  -1 -12    0.73    0.20
  -3  -1  12    0.54    0.19
   3   1 -12    0.48    0.19
   3   1 -12    0.53    0.13
  -3   1  12    0.68    0.19
   2  -1 -12    8.04    0.47
  -2  -1  12    7.80    0.44
   2  -1 -12    7.21    0.42
  -2   1  12    7.10    0.42
   2   1 -12    7.25    0.37
   2   1 -12    7.47    0.44
  -2   1  12    7.69    0.43
   1  -1 -12    1.17    0.23
  -1  -1  12    0.73    0.20
   1  -1 -12    0.79    0.21
  -1   1  12    0.58    0.18
   1   1 -12    0.52    0.19
   1   1 -12    0.58    0.13
  -1   1  12    0.69    0.19
   0  -1 -12    9.15    0.49
   0  -1 -12    9.70    0.51
   0  -1  12    9.17    0.49
   0  -1  12    9.29    0.50
   0   1  12    9.34    0.47
   0   1  12    9.31    0.48
   0   1 -12    9.34    0.50
   0   1 -12    8.78    0.42
   0   1 -12    9.61    0.42
   1  -1  12    0.23    0.19
   1  -1  12    0.22    0.18
  -1  -1 -12    0.47    0.21
  -1  -1 -12    0.29    0.19
   1   1  12    0.30    0.17
  -1   1 -12    0.39    0.12
  -1   1 -12    0.13    0.17
  -1   1 -12    0.60    0.19
   1   1  12    0.37    0.17
  -2  -1 -12   14.90    0.65
   2  -1  12   14.27    0.64
   2  -1  12   14.56    0.64
  -2  -1 -12   15.50    0.68
  -2   1 -12   13.33    0.56
   2   1  12   15.03    0.63
  -2   1 -12   15.17    0.60
  -2   1 -12   15.06    0.65
   2   1  12   15.17    0.63
  -3  -1 -12    0.06    0.19
   3  -1  12   -0.19    0.18
  -3  -1 -12    0.08    0.24
   3  -1  12    0.10    0.18
  -3   1 -12    0.37    0.21
   3   1  12   -0.15    0.16
  -3   1 -12   -0.26    0.18
   3   1  12   -0.02    0.16
  -4  -1 -12    2.01    0.34
   4  -1  12    1.83    0.30
   4  -1  12    1.73    0.28
  -4   1 -12    1.86    0.29
  -4   1 -12    2.00    0.30
   4   1  12    1.62    0.27
  -5  -1 -12    0.96    0.32
   5  -1  12    1.03    0.27
   5  -1  12    1.17    0.26
  -5  -1 -12    0.58    0.25
  -5   1 -12    0.66    0.25
  -5   1 -12    1.36    0.30
   5   1  12    0.75    0.25
  -6  -1 -12    8.44    0.60
  -6  -1 -12    8.45    0.65
   6  -1  12    9.70    0.60
  -6   1 -12    9.93    0.60
   6   1  12    9.49    0.58
  -6   1 -12    9.77    0.60
  -7  -1 -12   -0.20    0.23
   7  -1  12    0.26    0.26
  -7  -1 -12   -0.33    0.29
  -7   1 -12    0.28    0.25
  -7   1 -12    0.32    0.29
  -8  -1 -12   13.56    0.75
  -8  -1 -12   13.47    0.79
   8  -1  12   14.26    0.77
  -8   1 -12   14.06    0.74
  -8   1 -12   13.20    0.75
   9  -1  12    0.22    0.28
  -9  -1 -12    0.60    0.30
  -9  -1 -12    0.73    0.36
  -9   1 -12    1.12    0.36
  -9   1 -12    0.57    0.29
 -10  -1 -12    2.15    0.46
 -10  -1 -12    1.93    0.39
  10  -1  12    2.54    0.43
 -10   1 -12    2.08    0.43
 -10   1 -12    2.29    0.40
 -11  -1 -12    1.41    0.44
 -11   1 -12    1.87    0.46
 -11   1 -12    1.63    0.37
  14  -2 -12    9.01    0.74
  13  -2 -12    0.16    0.30
 -13   2  12    0.36    0.24
  12  -2 -12   11.78    0.73
 -12   2  12    8.54    0.56
  11  -2 -12    0.36    0.29
 -11   2  12    0.44    0.22
  10  -2 -12   25.48    1.03
 -10  -2  12   23.63    0.94
 -10   2  12   22.15    0.89
  -9  -2  12    1.49    0.29
   9  -2 -12    1.47    0.32
  -9   2  12    1.56    0.27
  -8  -2  12   18.05    0.75
   8  -2 -12   17.98    0.81
  -8   2  12   16.10    0.71
  -7  -2  12    0.33    0.21
   7  -2 -12    0.23    0.23
   7   2 -12    0.11    0.19
  -7   2  12    0.09    0.19
  -6  -2  12    0.83    0.22
   6  -2 -12    0.62    0.23
   6   2 -12    0.66    0.20
  -6   2  12    0.40    0.19
   5  -2 -12   15.29    0.69
   5  -2 -12   15.17    0.69
  -5  -2  12   14.96    0.65
  -5   2  12   14.77    0.62
   5   2 -12   15.40    0.65
  -4  -2  12    1.53    0.24
   4  -2 -12    1.45    0.28
   4  -2 -12    1.02    0.24
  -4   2  12    1.31    0.22
   4   2 -12    1.64    0.25
   3  -2 -12    5.88    0.43
   3  -2 -12    5.69    0.43
  -3  -2  12    6.40    0.42
  -3   2  12    5.24    0.37
   3   2 -12    5.88    0.40
  -3   2  12    5.75    0.38
  -2  -2  12   13.77    0.59
   2  -2 -12   13.52    0.63
   2  -2 -12   13.16    0.61
  -2   2  12   12.58    0.55
  -2   2  12   13.15    0.56
   2   2 -12   13.09    0.58
  -1  -2  12   18.37    0.71
   1  -2 -12   17.67    0.74
   1  -2 -12   17.76    0.73
  -1   2  12   17.25    0.66
   1   2 -12   18.78    0.71
  -1   2  12   18.01    0.68
   0  -2 -12   22.67    0.86
   0  -2 -12   23.99    0.87
   0  -2  12   23.16    0.83
   0   2 -12   23.57    0.83
   0   2  12   22.39    0.79
   0   2  12   21.84    0.79
   1  -2  12    6.51    0.34
   1  -2  12    5.97    0.43
  -1  -2 -12    6.59    0.48
  -1  -2 -12    6.24    0.46
   1  -2  12    7.05    0.47
   1   2  12    6.31    0.41
   1   2  12    6.38    0.41
  -1   2 -12    5.62    0.34
   2  -2  12   30.92    1.03
   2  -2  12   28.72    0.99
  -2  -2 -12   29.35    1.04
  -2  -2 -12   31.45    1.05
  -2   2 -12   28.48    0.92
   2   2  12   28.48    0.97
  -2   2 -12   30.40    0.99
  -3  -2 -12    0.66    0.27
   3  -2  12    0.26    0.21
   3  -2  12    0.25    0.21
  -3  -2 -12    0.64    0.23
  -3   2 -12    0.62    0.21
  -3   2 -12    0.87    0.23
   3   2  12    0.21    0.18
  -4  -2 -12   11.57    0.65
   4  -2  12   11.75    0.60
  -4  -2 -12   12.66    0.65
   4  -2  12   12.54    0.64
  -4   2 -12   11.57    0.56
  -4   2 -12   13.12    0.61
   5  -2  12    1.51    0.31
   5  -2  12    1.58    0.29
  -5  -2 -12    1.61    0.36
  -5   2 -12    1.96    0.29
  -5   2 -12    1.98    0.32
   6  -2  12    2.21    0.35
   6  -2  12    1.61    0.31
  -6  -2 -12    2.08    0.40
  -6  -2 -12    2.04    0.33
  -6   2 -12    2.54    0.37
  -6   2 -12    2.91    0.35
   7  -2  12    4.62    0.48
  -7  -2 -12    5.43    0.55
  -7   2 -12    5.19    0.50
  -7   2 -12    5.69    0.51
  -8  -2 -12    1.36    0.39
   8  -2  12    1.61    0.36
  -8   2 -12    1.46    0.33
  -8   2 -12    1.52    0.38
  -9  -2 -12    0.15    0.33
   9  -2  12    0.23    0.29
  -9   2 -12   -0.14    0.25
  -9   2 -12    0.44    0.33
 -10  -2 -12   -0.29    0.34
  10  -2  12    0.05    0.30
 -10   2 -12    0.21    0.33
 -10   2 -12    0.20    0.28
  11  -2  12   -0.36    0.31
 -11   2 -12   -0.06    0.27
 -11   2 -12    0.17    0.35
  14  -3 -12   -0.17    0.32
  13  -3 -12    0.57    0.33
 -13   3  12    0.45    0.23
  12  -3 -12    0.17    0.30
 -12   3  12    0.19    0.21
  11  -3 -12    0.20    0.28
 -11   3  12   -0.02    0.19
  10  -3 -12    4.16    0.47
 -10   3  12    3.84    0.38
   9  -3 -12    0.55    0.26
  -9   3  12    0.45    0.17
  -9   3  12    0.64    0.21
   8  -3 -12   20.18    0.87
  -8   3  12   19.56    0.64
  -8   3  12   16.78    0.70
   7  -3 -12    8.96    0.57
  -7   3  12    8.20    0.45
  -7   3  12    8.94    0.42
   6  -3 -12   16.12    0.74
  -6  -3  12   15.65    0.68
  -6   3  12   14.83    0.61
  -5  -3  12    0.96    0.23
   5  -3 -12    0.92    0.27
   5  -3 -12    0.49    0.21
   5   3 -12    0.60    0.15
  -5   3  12    0.78    0.18
   4  -3 -12   25.47    0.96
  -4  -3  12   25.55    0.89
   4  -3 -12   25.62    0.94
  -4   3  12   24.91    0.83
   4   3 -12   25.92    0.82
  -3  -3  12    0.13    0.17
   3  -3 -12    0.04    0.21
   3  -3 -12   -0.11    0.18
   3   3 -12    0.21    0.11
   2  -3 -12    6.15    0.48
  -2  -3  12    6.15    0.42
   2  -3 -12    5.72    0.42
   2   3 -12    6.31    0.33
   1  -3 -12    3.46    0.39
   1  -3 -12    3.35    0.35
  -1  -3  12    3.62    0.35
   1   3 -12    3.39    0.26
   0  -3 -12   23.14    0.90
   0  -3 -12   22.83    0.87
   0  -3  12   23.29    0.84
   0   3 -12   22.84    0.75
   0   3 -12   23.64    0.80
   1  -3  12    4.04    0.38
  -1  -3 -12    4.30    0.44
   1  -3  12    4.85    0.43
  -1  -3 -12    3.91    0.39
  -1   3 -12    4.07    0.36
  -1   3 -12    4.25    0.29
   2  -3  12    0.15    0.20
  -2  -3 -12    0.34    0.26
   2  -3  12   -0.05    0.19
  -2  -3 -12    0.41    0.22
  -2   3 -12    0.19    0.16
  -2   3 -12    0.06    0.11
  -2   3 -12    0.22    0.19
   3  -3  12    0.05    0.20
  -3  -3 -12    0.02    0.25
  -3  -3 -12   -0.02    0.18
   3  -3  12    0.21    0.20
  -3   3 -12    0.23    0.19
  -3   3 -12    0.39    0.19
  -4  -3 -12    0.00    0.20
  -4  -3 -12   -0.16    0.24
   4  -3  12    0.17    0.22
  -4   3 -12    0.20    0.20
  -4   3 -12   -0.05    0.17
  -5  -3 -12    0.63    0.33
   5  -3  12    0.93    0.28
  -5   3 -12    0.78    0.24
  -5   3 -12    0.56    0.26
   6  -3  12    4.53    0.46
  -6  -3 -12    4.20    0.50
  -6   3 -12    3.79    0.37
  -6   3 -12    4.22    0.44
   7  -3  12    1.09    0.33
  -7  -3 -12    0.85    0.35
  -7   3 -12    0.91    0.26
  -7   3 -12    0.62    0.32
  -8  -3 -12    9.25    0.71
   8  -3  12    9.14    0.69
  -8   3 -12    8.81    0.57
  -8   3 -12    7.81    0.63
   9  -3  12    1.79    0.41
  -9  -3 -12    1.75    0.43
  -9   3 -12    1.88    0.34
  10  -3  12    4.00    0.55
 -10  -3 -12    4.68    0.58
 -10   3 -12    3.89    0.44
  11  -3  12    0.35    0.37
  13  -4 -12   -0.63    0.29
  12  -4 -12    7.35    0.68
  11  -4 -12    0.28    0.30
  10  -4 -12    2.83    0.42
   9  -4 -12   -0.13    0.25
   8  -4 -12   -0.15    0.23
  -8   4  12    0.01    0.15
   7  -4 -12    0.99    0.28
  -7   4  12    0.82    0.21
   6  -4 -12    0.43    0.25
  -6   4  12    0.43    0.18
   5  -4 -12    5.04    0.45
   5  -4 -12    4.96    0.51
  -5   4  12    5.28    0.39
   4  -4 -12    2.08    0.32
   4  -4 -12    2.75    0.40
  -4   4  12    1.89    0.28
   3  -4 -12    0.15    0.21
   3  -4 -12    0.62    0.27
   2  -4 -12    8.82    0.52
   2  -4 -12    8.32    0.57
   1  -4 -12    5.27    0.49
   1  -4 -12    4.66    0.42
   0  -4 -12   11.43    0.60
   0  -4 -12   11.19    0.65
  -1  -4 -12    1.02    0.25
  -1  -4 -12    0.73    0.29
   2  -4  12    3.20    0.36
  -2  -4 -12    2.94    0.35
  -2  -4 -12    2.79    0.41
  -3  -4 -12    2.14    0.38
  -3  -4 -12    2.10    0.31
   3  -4  12    1.99    0.31
   4  -4  12   18.09    0.81
  -4  -4 -12   17.00    0.79
  -4  -4 -12   17.39    0.86
  -5  -4 -12    2.05    0.35
  -5  -4 -12    2.40    0.41
   5  -4  12    2.10    0.36
   6  -4  12   11.38    0.71
  -6  -4 -12   11.31    0.73
   7  -4  12    1.54    0.37
  -7  -4 -12    1.72    0.41
  -8  -4 -12    5.95    0.62
   8  -4  12    5.48    0.56
   9  -4  12   -0.06    0.33
  -9  -4 -12    0.28    0.38
  10  -4  12   -0.25    0.33
  12  -5 -12    0.52    0.36
  11  -5 -12    0.43    0.34
  10  -5 -12   -0.06    0.28
   9  -5 -12    2.48    0.39
   8  -5 -12    0.11    0.27
  -8   5  12    0.57    0.22
   7  -5 -12    2.41    0.37
  -7   5  12    2.83    0.35
   6  -5 -12    9.85    0.61
  -6   5  12    9.61    0.52
   5  -5 -12    0.66    0.34
   5  -5 -12    0.25    0.23
  -5   5  12    0.06    0.18
   4  -5 -12   21.00    0.86
   4  -5 -12   22.02    0.97
  -4   5  12   21.23    0.80
   3  -5 -12   11.04    0.69
   3  -5 -12   10.46    0.60
  -3   5  12   10.51    0.56
   2  -5 -12   10.16    0.58
   2  -5 -12   11.18    0.69
  -2   5  12   10.73    0.57
   1  -5 -12    0.91    0.26
   1  -5 -12    1.71    0.37
  -1   5  12    1.46    0.29
   0  -5 -12    8.09    0.61
   0  -5 -12    6.98    0.51
   0   5  12    7.58    0.51
  -1  -5 -12    2.54    0.42
  -1  -5 -12    2.30    0.33
   1   5  12    2.56    0.36
  -2  -5 -12    2.52    0.42
  -2  -5 -12    1.84    0.32
   2  -5  12    2.17    0.33
   2   5  12    1.85    0.32
   3  -5  12    7.61    0.56
  -3  -5 -12    7.35    0.63
  -3  -5 -12    7.12    0.54
   3   5  12    6.69    0.50
   4  -5  12    0.23    0.28
  -4  -5 -12    1.02    0.36
  -4  -5 -12    0.32    0.26
   4   5  12    0.19    0.23
   5  -5  12    1.54    0.35
  -5  -5 -12    1.13    0.36
  -5  -5 -12    0.18    0.26
  -6  -5 -12    2.62    0.46
   6  -5  12    2.22    0.40
  -7  -5 -12    2.14    0.44
   7  -5  12    1.97    0.39
   8  -5  12   -0.12    0.30
  -8  -5 -12    0.06    0.35
   9  -5  12    0.73    0.38
  11  -6 -12    3.76    0.52
  10  -6 -12    0.91    0.35
   9  -6 -12    0.68    0.31
   8  -6 -12    2.97    0.43
  -8   6  12    2.84    0.38
   7  -6 -12    0.42    0.27
  -7   6  12    0.37    0.21
   6  -6 -12    0.60    0.34
   6  -6 -12    0.27    0.27
  -6   6  12    0.42    0.23
   5  -6 -12    0.16    0.23
   5  -6 -12    0.30    0.32
  -5   6  12    0.44    0.23
   4  -6 -12    2.15    0.45
   4  -6 -12    1.27    0.30
  -4   6  12    1.70    0.32
   3  -6 -12    3.35    0.49
   3  -6 -12    3.56    0.39
  -3   6  12    3.29    0.41
   2  -6 -12    1.68    0.39
   2  -6 -12    0.91    0.27
  -2   6  12    1.57    0.31
   1  -6 -12    3.85    0.51
   1  -6 -12    3.55    0.38
  -1   6  12    2.84    0.41
   0  -6 -12    6.19    0.51
   0  -6 -12    7.38    0.63
   0   6  12    6.97    0.53
  -1  -6 -12    4.78    0.48
  -1  -6 -12    5.69    0.59
   2  -6  12    9.54    0.60
  -2  -6 -12    8.73    0.59
  -2  -6 -12    9.22    0.70
  -3  -6 -12    0.20    0.25
   3  -6  12   -0.02    0.23
  -3  -6 -12    0.36    0.32
   4  -6  12    0.69    0.30
  -4  -6 -12    0.74    0.30
  -4  -6 -12    0.93    0.37
   5  -6  12    1.28    0.33
  -5  -6 -12    1.19    0.41
  -5  -6 -12    1.24    0.33
  -6  -6 -12    2.20    0.44
   6  -6  12    1.65    0.38
   7  -6  12    0.90    0.34
   8  -6  12    2.61    0.47
   9  -7 -12    0.05    0.30
   8  -7 -12    2.07    0.41
   7  -7 -12    2.52    0.41
   6  -7 -12    3.23    0.44
   6  -7 -12    4.37    0.58
   5  -7 -12    1.93    0.43
   5  -7 -12    1.40    0.33
   4  -7 -12    6.48    0.55
   4  -7 -12    7.34    0.68
   3  -7 -12    0.64    0.27
   3  -7 -12    0.37    0.34
   2  -7 -12    4.63    0.46
   2  -7 -12    4.69    0.59
   1  -7 -12    1.96    0.45
   1  -7 -12    1.21    0.28
   0  -7 -12    2.25    0.35
   0  -7 -12    2.28    0.44
  -1  -7 -12    3.03    0.48
  -1  -7 -12    2.57    0.37
   2  -7  12    0.15    0.27
  -2  -7 -12    0.24    0.31
  -2  -7 -12   -0.18    0.23
  -3  -7 -12    1.70    0.41
   3  -7  12    1.02    0.33
  -3  -7 -12    1.36    0.33
  -4  -7 -12    0.78    0.35
   4  -7  12    0.38    0.31
  -4  -7 -12    0.84    0.29
   5  -7  12    1.68    0.37
  -5  -7 -12    1.14    0.33
   6  -7  12    0.27    0.31
   7  -8 -12    0.24    0.30
   6  -8 -12    0.37    0.29
   5  -8 -12    0.18    0.26
   4  -8 -12    0.33    0.26
   3  -8 -12    0.45    0.27
   2  -8 -12    3.60    0.42
   2  -8 -12    3.87    0.62
   1  -8 -12    0.31    0.35
   1  -8 -12   -0.15    0.24
   0  -8 -12    1.84    0.34
  -1  -8 -12    0.11    0.25
   2  -8  12    0.65    0.32
  -2  -8 -12    0.90    0.30
   3  -8  12    1.19    0.36
  -3  -8 -12    1.35    0.35
   4  -8  12    1.79    0.40
  -4  -8 -12    1.78    0.37
 -14   0  13   -0.32    0.24
 -13   0  13    1.43    0.33
 -12   0  13   -0.24    0.22
  11   0 -13   10.20    0.66
 -11   0  13    9.21    0.60
 -10   0  13    0.36    0.23
  10   0 -13    0.13    0.23
   9   0 -13   26.83    1.02
  -9   0  13   25.25    0.97
  -8   0  13    0.17    0.21
   8   0 -13   -0.16    0.21
   7   0 -13   16.03    0.73
  -7   0  13   14.57    0.67
   6   0 -13   -0.20    0.17
   6   0 -13   -0.11    0.18
  -6   0  13    0.03    0.19
   5   0 -13   12.70    0.55
   5   0 -13   13.22    0.63
  -5   0  13   13.60    0.61
   4   0 -13   -0.19    0.15
   4   0 -13    0.07    0.09
   4   0 -13   -0.23    0.16
  -4   0  13    0.02    0.17
   3   0 -13    3.74    0.39
   3   0 -13    3.77    0.30
   3   0 -13    3.76    0.28
  -3   0  13    3.79    0.36
   2   0 -13    0.23    0.10
   2   0 -13    0.06    0.17
   2   0 -13    0.07    0.17
  -2   0  13    0.20    0.17
  -1   0  13    7.12    0.46
  -1   0  13    6.87    0.44
   1   0 -13    6.49    0.46
   1   0 -13    6.24    0.36
   1   0 -13    6.60    0.39
   0   0 -13    0.27    0.19
   0   0  13    0.10    0.18
   0   0 -13    0.16    0.18
   0   0  13    0.02    0.17
   0   0 -13    0.17    0.10
  -1   0 -13    0.23    0.11
  -1   0 -13    0.30    0.21
   1   0  13    0.03    0.18
  -1   0 -13    0.33    0.21
   1   0  13    0.19    0.18
  -2   0 -13   -0.20    0.18
   2   0  13    0.13    0.19
  -2   0 -13   -0.06    0.21
   2   0  13    0.06    0.18
  -3   0 -13    8.21    0.52
   3   0  13    7.25    0.51
   3   0  13    8.13    0.51
  -4   0 -13   -0.31    0.21
  -4   0 -13   -0.10    0.25
   4   0  13   -0.08    0.21
   4   0  13    0.25    0.22
   5   0  13    2.89    0.36
  -5   0 -13    3.38    0.41
  -5   0 -13    2.51    0.37
  -6   0 -13   -0.16    0.29
   6   0  13    0.23    0.24
  -6   0 -13   -0.15    0.23
   7   0  13   10.49    0.67
  -7   0 -13    9.84    0.68
  -7   0 -13   10.46    0.68
  -8   0 -13    0.10    0.28
  -8   0 -13   -0.05    0.31
  -9   0 -13   15.54    0.84
  -9   0 -13   14.05    0.83
 -10   0 -13   -0.05    0.29
 -10   0 -13    0.08    0.36
 -11   0 -13    1.90    0.44
 -14  -1  13    0.25    0.30
 -14   1  13    0.19    0.27
  13  -1 -13    3.97    0.50
 -13  -1  13    3.70    0.43
 -13   1  13    3.43    0.42
  12  -1 -13    0.09    0.26
 -12  -1  13   -0.16    0.22
 -12   1  13   -0.10    0.22
 -11  -1  13    2.37    0.36
  11  -1 -13    2.98    0.42
 -11   1  13    2.78    0.36
  10  -1 -13    0.35    0.26
 -10  -1  13    0.15    0.23
 -10   1  13    0.17    0.22
   9  -1 -13   27.85    1.05
  -9  -1  13   25.94    0.99
  -9   1  13   24.53    0.96
   9   1 -13   26.08    1.00
  -8  -1  13    0.24    0.22
   8  -1 -13    0.29    0.24
   8   1 -13    0.25    0.23
  -8   1  13    0.42    0.22
  -7  -1  13    2.15    0.31
   7  -1 -13    2.36    0.34
  -7   1  13    1.89    0.29
   7   1 -13    2.25    0.32
   6  -1 -13   -0.39    0.20
  -6  -1  13   -0.08    0.19
   6  -1 -13   -0.11    0.20
   6   1 -13    0.34    0.20
  -6   1  13    0.05    0.19
  -5  -1  13    1.31    0.26
   5  -1 -13    1.72    0.29
   5  -1 -13    1.40    0.26
   5   1 -13    1.33    0.26
  -5   1  13    0.96    0.23
   4  -1 -13    1.10    0.25
  -4  -1  13    1.01    0.23
   4  -1 -13    0.76    0.24
   4   1 -13    0.79    0.24
  -4   1  13    0.95    0.23
   3  -1 -13    0.94    0.25
   3  -1 -13    1.30    0.25
  -3  -1  13    0.89    0.23
   3   1 -13    0.81    0.23
   3   1 -13    0.88    0.17
  -3   1  13    0.79    0.21
  -2  -1  13   11.92    0.58
   2  -1 -13   11.93    0.61
   2  -1 -13   12.13    0.55
   2   1 -13   10.99    0.50
  -2   1  13   11.84    0.56
   2   1 -13   11.76    0.58
  -2   1  13   12.08    0.57
  -1  -1  13   13.60    0.62
   1  -1 -13   13.50    0.59
   1  -1 -13   13.20    0.65
  -1   1  13   12.97    0.60
  -1   1  13   12.99    0.59
   1   1 -13   13.33    0.62
   1   1 -13   12.51    0.53
   0  -1  13    3.61    0.38
   0  -1 -13    3.78    0.38
   0  -1  13    3.72    0.40
   0  -1 -13    3.88    0.41
   0   1  13    3.98    0.36
   0   1 -13    4.08    0.33
   0   1  13    4.12    0.38
   0   1 -13    3.62    0.29
   0   1 -13    4.15    0.40
  -1  -1 -13   22.13    0.83
   1  -1  13   21.81    0.82
   1  -1  13   22.43    0.84
  -1  -1 -13   22.02    0.87
   1   1  13   21.47    0.81
  -1   1 -13   21.09    0.83
   1   1  13   21.52    0.81
  -1   1 -13   21.74    0.76
   2  -1  13    0.87    0.25
  -2  -1 -13    1.54    0.30
   2  -1  13    1.10    0.27
  -2  -1 -13    1.21    0.27
   2   1  13    0.77    0.23
  -2   1 -13    0.78    0.24
   2   1  13    1.19    0.25
   3  -1  13   23.52    0.90
   3  -1  13   25.72    0.93
  -3  -1 -13   23.90    0.94
  -3  -1 -13   24.70    0.92
  -3   1 -13   26.15    0.93
   3   1  13   21.30    0.86
  -3   1 -13   23.69    0.86
   3   1  13   23.48    0.88
   4  -1  13    0.76    0.25
  -4  -1 -13    0.95    0.32
   4  -1  13    0.55    0.25
  -4   1 -13    0.47    0.24
  -4   1 -13    0.63    0.26
   4   1  13    0.32    0.22
  -5  -1 -13   11.58    0.69
   5  -1  13   13.79    0.70
   5  -1  13   12.48    0.66
  -5  -1 -13   12.14    0.71
  -5   1 -13   12.87    0.68
   5   1  13   13.67    0.69
  -5   1 -13   13.21    0.66
  -6  -1 -13    1.63    0.34
   6  -1  13    2.15    0.36
  -6  -1 -13    1.90    0.39
  -6   1 -13    1.90    0.34
  -6   1 -13    2.51    0.39
  -7  -1 -13    4.50    0.48
   7  -1  13    5.75    0.57
  -7  -1 -13    5.55    0.59
  -7   1 -13    5.25    0.55
  -7   1 -13    5.72    0.54
  -8  -1 -13    2.34    0.44
   8  -1  13    2.28    0.40
  -8  -1 -13    2.28    0.38
  -8   1 -13    2.26    0.38
  -8   1 -13    2.33    0.43
  -9  -1 -13    1.42    0.36
   9  -1  13    0.71    0.34
  -9  -1 -13    1.06    0.40
  -9   1 -13    1.26    0.34
  -9   1 -13    1.80    0.41
 -10  -1 -13   -0.23    0.37
 -10   1 -13    0.11    0.32
 -10   1 -13    0.04    0.33
 -11   1 -13   -0.18    0.29
 -11   1 -13    0.30    0.43
  14  -2 -13   -0.11    0.32
  13  -2 -13    0.69    0.34
 -13   2  13   -0.04    0.23
  12  -2 -13    0.12    0.30
 -12   2  13   -0.02    0.23
  11  -2 -13    0.49    0.31
 -11   2  13    0.31    0.23
  10  -2 -13    0.66    0.28
 -10   2  13    0.48    0.22
  -9  -2  13    6.51    0.51
   9  -2 -13    6.84    0.57
  -9   2  13    5.13    0.46
   8  -2 -13    0.39    0.26
  -8  -2  13    0.24    0.23
  -8   2  13    0.44    0.22
  -7  -2  13   15.64    0.71
   7  -2 -13   16.45    0.77
  -7   2  13   14.24    0.66
   6  -2 -13    2.83    0.39
  -6  -2  13    1.84    0.29
   6  -2 -13    2.61    0.35
  -6   2  13    2.63    0.31
   6   2 -13    2.39    0.32
   5  -2 -13  101.64    2.70
   5  -2 -13  103.20    2.73
  -5  -2  13   99.65    2.67
   5   2 -13   97.62    2.66
  -5   2  13   94.05    2.62
  -4  -2  13    5.01    0.44
   4  -2 -13    3.59    0.38
   4  -2 -13    5.20    0.44
  -4   2  13    4.54    0.41
  -4   2  13    4.28    0.39
   4   2 -13    5.50    0.43
   3  -2 -13   16.93    0.72
   3  -2 -13   16.34    0.73
  -3  -2  13   16.00    0.69
  -3   2  13   15.49    0.65
  -3   2  13   15.80    0.66
   3   2 -13   16.63    0.69
   2  -2 -13    5.12    0.43
  -2  -2  13    4.19    0.40
   2  -2 -13    4.53    0.44
  -2   2  13    4.20    0.37
   2   2 -13    4.87    0.40
  -2   2  13    4.49    0.39
   1  -2 -13    5.17    0.45
   1  -2 -13    5.43    0.43
  -1  -2  13    4.89    0.41
  -1   2  13    4.27    0.37
  -1   2  13    4.39    0.38
   1   2 -13    4.97    0.40
   0  -2 -13    0.16    0.22
   0  -2  13    0.19    0.21
   0  -2  13    0.45    0.21
   0  -2 -13    0.15    0.24
   0   2  13    0.09    0.19
   0   2  13    0.03    0.18
   0   2 -13    0.01    0.17
   1  -2  13    3.17    0.35
  -1  -2 -13    4.11    0.41
   1  -2  13    3.68    0.39
  -1  -2 -13    3.05    0.36
   1   2  13    3.20    0.36
   1   2  13    2.87    0.31
  -2  -2 -13    3.27    0.37
   2  -2  13    3.68    0.38
  -2  -2 -13    3.34    0.40
   2  -2  13    3.09    0.35
  -2   2 -13    3.23    0.32
  -2   2 -13    2.85    0.32
   3  -2  13   -0.21    0.19
  -3  -2 -13   -0.03    0.25
   3  -2  13   -0.12    0.21
  -3  -2 -13    0.09    0.21
  -3   2 -13    0.05    0.19
  -3   2 -13   -0.03    0.19
   4  -2  13    0.23    0.24
   4  -2  13    0.24    0.22
  -4  -2 -13    0.38    0.25
  -4  -2 -13    0.07    0.30
  -4   2 -13    0.00    0.22
  -4   2 -13    0.08    0.21
   5  -2  13   -0.40    0.23
   5  -2  13    0.14    0.23
  -5  -2 -13    0.16    0.30
  -5   2 -13    0.22    0.24
  -5   2 -13   -0.07    0.23
   6  -2  13    6.13    0.57
   6  -2  13    4.79    0.51
  -6  -2 -13    5.84    0.60
  -6   2 -13    5.98    0.52
  -6   2 -13    5.19    0.49
  -7  -2 -13   22.55    1.02
   7  -2  13   22.84    0.98
  -7   2 -13   21.68    0.92
  -7   2 -13   20.69    0.91
   8  -2  13    2.63    0.42
  -8  -2 -13    2.18    0.43
  -8   2 -13    1.99    0.37
  -8   2 -13    1.74    0.39
   9  -2  13    1.10    0.37
  -9  -2 -13    0.93    0.40
  -9   2 -13    0.93    0.33
  -9   2 -13    1.23    0.36
  10  -2  13   -0.47    0.29
 -10  -2 -13    0.05    0.40
 -10   2 -13    0.19    0.35
 -10   2 -13   -0.30    0.28
 -11   2 -13    3.24    0.60
  13  -3 -13    7.59    0.71
  12  -3 -13    0.63    0.33
 -12   3  13    0.49    0.23
  11  -3 -13   11.48    0.75
 -11   3  13    8.77    0.54
  10  -3 -13    0.79    0.32
 -10   3  13    0.30    0.20
   9  -3 -13    3.86    0.46
  -9   3  13    2.90    0.33
   8  -3 -13    1.90    0.35
  -8   3  13    2.19    0.27
  -8   3  13    1.69    0.27
   7  -3 -13   -0.16    0.24
  -7   3  13   -0.14    0.17
   6  -3 -13    0.11    0.24
  -6   3  13    0.18    0.18
   5  -3 -13    0.01    0.22
   5  -3 -13    0.43    0.25
  -5   3  13    0.04    0.17
   4  -3 -13   12.64    0.66
  -4  -3  13   11.11    0.60
   4  -3 -13   11.96    0.63
  -4   3  13   11.05    0.51
   3  -3 -13    0.39    0.25
  -3  -3  13    0.47    0.22
   3  -3 -13    0.24    0.23
   2  -3 -13    0.41    0.25
   2  -3 -13    0.23    0.23
  -2  -3  13   -0.05    0.19
   2   3 -13    0.10    0.13
  -1  -3  13    6.24    0.45
   1  -3 -13    6.61    0.51
   1  -3 -13    5.93    0.48
   0  -3 -13    1.98    0.32
   0  -3 -13    2.53    0.36
   0  -3  13    2.25    0.30
   0   3 -13    2.09    0.27
  -1  -3 -13    1.32    0.28
   1  -3  13    1.23    0.29
   1  -3  13    1.37    0.28
  -1  -3 -13    1.37    0.32
  -1   3 -13    1.50    0.25
   2  -3  13   -0.04    0.20
  -2  -3 -13    0.21    0.26
  -2  -3 -13    0.26    0.23
  -2   3 -13    0.10    0.19
  -3  -3 -13    7.45    0.54
  -3  -3 -13    8.01    0.60
   3  -3  13    7.64    0.56
  -3   3 -13    7.51    0.44
  -3   3 -13    8.12    0.49
  -4  -3 -13    3.78    0.47
  -4  -3 -13    3.25    0.40
   4  -3  13    3.43    0.40
  -4   3 -13    3.13    0.36
  -4   3 -13    2.81    0.32
   5  -3  13    9.35    0.63
  -5  -3 -13    8.89    0.67
  -5   3 -13    9.10    0.55
  -5   3 -13    7.81    0.54
   6  -3  13    0.04    0.27
  -6  -3 -13   -0.07    0.30
  -6   3 -13    0.06    0.23
  -6   3 -13    0.15    0.26
   7  -3  13    2.71    0.43
  -7  -3 -13    2.59    0.47
  -7   3 -13    2.99    0.42
  -7   3 -13    2.56    0.35
   8  -3  13    0.97    0.36
  -8  -3 -13    2.02    0.44
  -8   3 -13    1.21    0.38
  -8   3 -13    1.32    0.32
  -9  -3 -13    6.82    0.70
   9  -3  13    5.94    0.62
  -9   3 -13    5.07    0.54
  10  -3  13    0.23    0.36
  13  -4 -13    0.00    0.34
  12  -4 -13    1.59    0.41
  11  -4 -13    3.63    0.50
  10  -4 -13    0.20    0.31
   9  -4 -13    3.17    0.44
   8  -4 -13    1.43    0.34
  -8   4  13    1.40    0.26
   7  -4 -13    8.75    0.61
  -7   4  13    8.18    0.46
   6  -4 -13    0.21    0.28
   6  -4 -13    0.47    0.26
  -6   4  13    0.54    0.22
   5  -4 -13    4.05    0.48
   5  -4 -13    3.14    0.39
  -5   4  13    3.61    0.37
   4  -4 -13    1.86    0.31
   4  -4 -13    2.24    0.38
  -4   4  13    2.07    0.31
   3  -4 -13   23.05    0.91
   3  -4 -13   23.81    0.99
   2  -4 -13    0.17    0.22
   2  -4 -13    0.34    0.27
   1  -4 -13   12.63    0.70
   1  -4 -13   11.87    0.64
   0  -4 -13    2.13    0.37
   0  -4 -13    1.66    0.30
   1  -4  13    1.92    0.32
  -1  -4 -13    1.75    0.31
  -1  -4 -13    2.61    0.40
  -2  -4 -13    0.02    0.27
  -2  -4 -13   -0.11    0.20
   2  -4  13   -0.44    0.21
  -3  -4 -13   -0.11    0.23
   3  -4  13    0.11    0.24
  -3  -4 -13    0.39    0.30
  -4  -4 -13   -0.01    0.24
   4  -4  13    0.04    0.25
  -4  -4 -13    0.17    0.30
  -5  -4 -13    1.63    0.39
   5  -4  13    0.88    0.33
  -5  -4 -13    0.96    0.32
   6  -4  13    0.36    0.32
  -6  -4 -13    0.68    0.36
   7  -4  13    4.67    0.53
  -7  -4 -13    5.29    0.58
   8  -4  13    0.12    0.35
  -8  -4 -13    0.63    0.40
   9  -4  13    4.89    0.60
  12  -5 -13   -0.15    0.33
  11  -5 -13    1.77    0.41
  10  -5 -13    0.74    0.34
   9  -5 -13    4.49    0.51
   8  -5 -13    1.00    0.31
  -8   5  13    1.06    0.27
   7  -5 -13    4.73    0.50
  -7   5  13    5.64    0.44
   6  -5 -13    2.13    0.36
   6  -5 -13    2.13    0.45
  -6   5  13    2.38    0.34
   5  -5 -13   -0.36    0.21
   5  -5 -13   -0.28    0.25
  -5   5  13   -0.02    0.18
   4  -5 -13    1.47    0.32
   4  -5 -13    1.48    0.37
  -4   5  13    1.53    0.30
   3  -5 -13    0.96    0.35
   3  -5 -13    1.15    0.29
  -3   5  13    0.99    0.27
   2  -5 -13    3.56    0.39
   2  -5 -13    4.54    0.53
  -2   5  13    3.95    0.42
   1  -5 -13    3.04    0.38
   1  -5 -13    3.46    0.47
  -1   5  13    2.37    0.36
   0  -5 -13   11.87    0.66
   0  -5 -13   12.04    0.74
   0   5  13   12.46    0.65
  -1  -5 -13    3.33    0.48
  -1  -5 -13    2.51    0.37
   1   5  13    2.28    0.36
  -2  -5 -13    0.92    0.35
  -2  -5 -13    0.64    0.28
   2  -5  13    0.53    0.29
  -3  -5 -13   22.89    1.04
   3  -5  13   22.90    0.97
  -3  -5 -13   23.05    0.96
  -4  -5 -13    1.06    0.31
  -4  -5 -13    2.10    0.43
   4  -5  13    1.21    0.35
  -5  -5 -13    2.39    0.45
   5  -5  13    1.67    0.38
  -5  -5 -13    2.03    0.38
   6  -5  13    2.19    0.42
  -6  -5 -13    2.54    0.47
   7  -5  13    4.08    0.51
  -7  -5 -13    5.10    0.58
   8  -5  13    0.13    0.34
  10  -6 -13    1.43    0.41
   9  -6 -13    6.36    0.63
   8  -6 -13    0.59    0.32
   7  -6 -13    1.13    0.42
   7  -6 -13    0.64    0.31
  -7   6  13    0.99    0.28
   6  -6 -13    1.00    0.32
   6  -6 -13    1.15    0.40
  -6   6  13    0.76    0.29
   5  -6 -13    7.39    0.67
   5  -6 -13    8.10    0.59
  -5   6  13    8.00    0.56
   4  -6 -13    1.02    0.36
   4  -6 -13    0.21    0.25
  -4   6  13    0.37    0.23
   3  -6 -13    7.86    0.58
   3  -6 -13    7.71    0.68
  -3   6  13    7.71    0.58
   2  -6 -13    7.16    0.66
   2  -6 -13    6.44    0.52
   1  -6 -13    5.27    0.51
   1  -6 -13    5.26    0.59
   0  -6 -13    0.14    0.24
   0  -6 -13    0.57    0.33
  -1  -6 -13    0.08    0.24
  -1  -6 -13    0.33    0.32
  -2  -6 -13    0.29    0.26
   2  -6  13    0.42    0.27
  -2  -6 -13    0.63    0.35
  -3  -6 -13   -0.12    0.23
  -3  -6 -13    0.17    0.33
   3  -6  13    0.12    0.26
  -4  -6 -13    0.77    0.36
   4  -6  13    0.09    0.28
  -4  -6 -13    0.25    0.27
  -5  -6 -13    0.09    0.28
  -5  -6 -13   -0.03    0.33
   5  -6  13   -0.09    0.27
   6  -6  13    0.14    0.31
   7  -6  13   -0.13    0.32
   9  -7 -13    1.04    0.37
   8  -7 -13    2.00    0.41
   7  -7 -13    1.40    0.36
   6  -7 -13    0.16    0.31
   6  -7 -13   -0.13    0.27
   5  -7 -13   -0.09    0.32
   5  -7 -13   -0.08    0.25
   4  -7 -13    1.18    0.41
   4  -7 -13    0.87    0.30
   3  -7 -13    1.22    0.39
   3  -7 -13    0.16    0.25
   2  -7 -13    0.36    0.32
   2  -7 -13    0.13    0.24
   1  -7 -13    0.32    0.35
   1  -7 -13   -0.06    0.25
   0  -7 -13    0.22    0.25
   0  -7 -13    0.28    0.33
  -1  -7 -13    5.11    0.61
  -1  -7 -13    3.75    0.45
  -2  -7 -13    1.07    0.32
  -2  -7 -13    1.84    0.46
   2  -7  13    1.12    0.33
   3  -7  13    1.80    0.38
  -3  -7 -13    1.72    0.36
  -4  -7 -13    1.89    0.37
   4  -7  13    1.58    0.39
   5  -7  13    0.78    0.35
  -5  -7 -13    0.86    0.35
   5  -8 -13    1.16    0.34
   4  -8 -13    0.44    0.29
   3  -8 -13    5.42    0.54
   2  -8 -13    1.19    0.32
   1  -8 -13    1.62    0.35
   0  -8 -13    0.19    0.28
  -1  -8 -13    0.05    0.27
   2  -8  13    0.50    0.32
  -2  -8 -13    0.01    0.27
 -14   0  14    0.47    0.30
 -13   0  14    0.18    0.25
 -12   0  14    4.70    0.50
 -11   0  14   -0.21    0.22
  10   0 -14   10.65    0.67
 -10   0  14    9.29    0.60
  -9   0  14    0.10    0.22
   9   0 -14    0.11    0.24
  -8   0  14    5.35    0.48
   8   0 -14    6.38    0.54
  -7   0  14    0.29    0.22
   7   0 -14    0.18    0.23
   7   0 -14   -0.58    0.19
   6   0 -14    5.22    0.42
  -6   0  14    6.67    0.48
   6   0 -14    5.82    0.50
   5   0 -14   -0.08    0.19
  -5   0  14    0.29    0.21
   5   0 -14    0.26    0.23
   4   0 -14   41.14    1.22
   4   0 -14   44.19    1.37
  -4   0  14   40.27    1.31
   3   0 -14   -0.34    0.18
   3   0 -14   -0.06    0.21
  -3   0  14    0.04    0.20
   2   0 -14   40.73    1.33
   2   0 -14   41.00    1.21
  -2   0  14   41.47    1.30
  -2   0  14   41.13    1.30
  -1   0  14   -0.29    0.18
  -1   0  14   -0.01    0.19
   1   0 -14   -0.03    0.21
   1   0 -14    0.00    0.20
   0   0 -14   19.13    0.82
   0   0  14   19.11    0.78
   0   0 -14   19.36    0.72
   0   0  14   18.12    0.77
  -1   0 -14   -0.17    0.21
  -1   0 -14    0.02    0.21
   1   0  14   -0.09    0.19
   1   0  14   -0.23    0.20
  -2   0 -14   15.09    0.73
   2   0  14   13.19    0.67
   2   0  14   14.99    0.69
  -2   0 -14   15.28    0.67
   3   0  14   -0.16    0.21
   3   0  14   -0.15    0.22
  -3   0 -14    0.00    0.25
  -4   0 -14   12.41    0.68
   4   0  14   12.05    0.66
  -4   0 -14   13.45    0.72
   4   0  14   15.02    0.71
  -5   0 -14   -0.23    0.24
  -5   0 -14   -0.18    0.29
   5   0  14    0.39    0.25
   6   0  14   33.70    1.23
  -6   0 -14   33.44    1.23
  -6   0 -14   33.82    1.24
  -7   0 -14    0.34    0.29
  -7   0 -14    0.15    0.32
  -8   0 -14    6.17    0.63
  -8   0 -14    6.74    0.64
  -9   0 -14    0.28    0.31
  -9   0 -14    0.29    0.38
 -10   0 -14    0.88    0.42
 -10   0 -14    0.16    0.34
 -13  -1  14   -0.05    0.27
 -13   1  14    0.15    0.27
  12  -1 -14   -0.52    0.25
 -12  -1  14   -0.09    0.25
 -12   1  14   -0.01    0.23
  11  -1 -14    0.54    0.29
 -11  -1  14    0.00    0.23
 -11   1  14   -0.10    0.22
  10  -1 -14    3.41    0.43
 -10  -1  14    3.02    0.38
 -10   1  14    3.28    0.38
  -9  -1  14   11.00    0.63
   9  -1 -14   12.03    0.70
  -9   1  14   10.84    0.62
  -8  -1  14    7.27    0.53
   8  -1 -14    6.75    0.56
   8   1 -14    6.77    0.54
  -8   1  14    6.47    0.50
  -7  -1  14    3.34    0.37
   7  -1 -14    4.55    0.43
   7  -1 -14    3.66    0.41
  -7   1  14    3.39    0.36
   7   1 -14    3.37    0.37
  -6  -1  14   18.26    0.78
   6  -1 -14   17.54    0.74
   6  -1 -14   17.54    0.80
  -6   1  14   16.08    0.73
   6   1 -14   18.37    0.79
   5  -1 -14    1.93    0.31
   5  -1 -14    2.06    0.32
  -5  -1  14    1.97    0.30
  -5   1  14    2.01    0.30
   5   1 -14    1.85    0.31
   4  -1 -14   37.44    1.26
   4  -1 -14   37.75    1.18
  -4  -1  14   37.68    1.22
  -4   1  14   34.34    1.18
   4   1 -14   37.83    1.23
   3  -1 -14    4.16    0.38
  -3  -1  14    4.03    0.41
   3  -1 -14    3.97    0.41
   3   1 -14    3.81    0.41
  -3   1  14    3.39    0.36
  -3   1  14    3.95    0.40
  -2  -1  14    0.54    0.23
   2  -1 -14   -0.04    0.22
   2  -1 -14    0.22    0.22
   2   1 -14    0.24    0.20
  -2   1  14    0.36    0.21
  -2   1  14   -0.03    0.19
   1  -1 -14   -0.11    0.22
  -1  -1  14   -0.33    0.18
   1  -1 -14   -0.02    0.20
  -1  -1  14    0.00    0.21
   1   1 -14    0.07    0.20
  -1   1  14   -0.10    0.18
  -1   1  14   -0.43    0.18
   1   1 -14    0.26    0.17
   0  -1  14    1.93    0.31
   0  -1 -14    1.15    0.29
   0  -1  14    1.88    0.30
   0  -1 -14    1.81    0.29
   0   1  14    1.40    0.27
   0   1 -14    1.78    0.31
   0   1 -14    2.30    0.28
   0   1  14    1.21    0.26
  -1  -1 -14    3.68    0.40
   1  -1  14    3.88    0.39
  -1  -1 -14    4.05    0.40
   1  -1  14    3.38    0.37
   1   1  14    2.85    0.33
   1   1  14    3.58    0.36
  -1   1 -14    4.25    0.37
  -1   1 -14    3.41    0.38
  -2  -1 -14    4.33    0.44
   2  -1  14    5.35    0.48
   2  -1  14    4.38    0.43
  -2  -1 -14    4.06    0.44
  -2   1 -14    4.73    0.40
   2   1  14    4.35    0.42
   2   1  14    4.34    0.43
   3  -1  14    0.46    0.24
  -3  -1 -14    0.28    0.27
   3  -1  14    0.01    0.22
  -3  -1 -14    0.17    0.24
   3   1  14    0.06    0.20
  -3   1 -14   -0.33    0.21
  -3   1 -14    0.12    0.23
  -4  -1 -14    0.08    0.29
   4  -1  14   -0.14    0.23
   4  -1  14    0.23    0.24
  -4   1 -14    0.01    0.23
  -4   1 -14    0.27    0.26
   5  -1  14    0.39    0.26
   5  -1  14    0.25    0.26
  -5  -1 -14    0.00    0.31
  -5  -1 -14   -0.11    0.23
  -5   1 -14   -0.02    0.28
  -5   1 -14   -0.16    0.24
   6  -1  14    3.48    0.43
  -6  -1 -14    3.04    0.46
  -6  -1 -14    2.89    0.42
  -6   1 -14    2.69    0.41
  -6   1 -14    3.70    0.42
   7  -1  14   -0.19    0.27
  -7  -1 -14    0.24    0.34
  -7  -1 -14    0.14    0.26
  -7   1 -14    0.24    0.28
  -7   1 -14    0.18    0.32
   8  -1  14    0.52    0.33
  -8  -1 -14    0.58    0.32
  -8  -1 -14    0.52    0.38
  -8   1 -14    1.13    0.37
  -8   1 -14    0.86    0.33
  -9  -1 -14    1.02    0.41
  -9   1 -14    0.36    0.36
  -9   1 -14    0.76    0.34
 -10   1 -14    3.71    0.53
 -10   1 -14    3.10    0.47
  13  -2 -14   -0.07    0.33
  12  -2 -14    5.61    0.58
 -12   2  14    5.34    0.49
  11  -2 -14    0.17    0.29
 -11   2  14    0.19    0.23
  10  -2 -14   16.41    0.85
 -10   2  14   13.05    0.68
   9  -2 -14    0.81    0.30
  -9   2  14    0.66    0.24
   8  -2 -14   10.48    0.68
  -8  -2  14   10.07    0.60
  -8   2  14    9.27    0.56
  -7  -2  14    0.13    0.23
   7  -2 -14   -0.01    0.24
  -7   2  14    0.20    0.21
   6  -2 -14    3.51    0.42
   6  -2 -14    4.25    0.44
  -6  -2  14    3.86    0.39
  -6   2  14    3.09    0.34
   5  -2 -14    9.40    0.58
   5  -2 -14    8.45    0.60
  -5  -2  14    8.02    0.55
  -5   2  14    7.31    0.49
  -4  -2  14    2.61    0.34
   4  -2 -14    3.27    0.39
   4  -2 -14    2.25    0.35
  -4   2  14    2.26    0.30
  -3  -2  14    0.51    0.25
   3  -2 -14    1.21    0.28
   3  -2 -14    0.56    0.26
  -3   2  14    0.40    0.23
   3   2 -14    0.23    0.22
  -2  -2  14    0.85    0.26
   2  -2 -14    1.69    0.31
   2  -2 -14    0.87    0.28
   2   2 -14    0.68    0.24
  -2   2  14    1.02    0.25
  -1  -2  14    2.13    0.32
   1  -2 -14    1.38    0.30
   1  -2 -14    2.61    0.35
   1   2 -14    2.05    0.31
  -1   2  14    1.92    0.30
   0  -2 -14   10.26    0.58
   0  -2 -14    9.44    0.59
   0  -2  14    9.07    0.56
   0  -2  14   11.01    0.61
   0   2  14    9.16    0.53
  -1  -2 -14   -0.34    0.21
  -1  -2 -14    0.10    0.24
   1  -2  14   -0.12    0.21
   1  -2  14    0.05    0.22
   1   2  14   -0.14    0.19
  -2  -2 -14    3.87    0.44
  -2  -2 -14    3.09    0.39
   2  -2  14    3.81    0.42
   2  -2  14    3.29    0.38
  -2   2 -14    3.25    0.35
  -2   2 -14    3.57    0.35
  -3  -2 -14    3.71    0.42
   3  -2  14    3.85    0.43
  -3  -2 -14    4.24    0.47
   3  -2  14    3.41    0.38
  -3   2 -14    3.67    0.38
  -3   2 -14    4.59    0.46
   4  -2  14   28.41    1.06
  -4  -2 -14   27.38    1.07
  -4  -2 -14   27.04    1.06
   4  -2  14   25.15    1.01
  -4   2 -14   27.92    1.02
  -4   2 -14   25.57    0.95
   5  -2  14    6.74    0.60
   5  -2  14    5.60    0.56
  -5  -2 -14    6.50    0.60
  -5   2 -14    6.69    0.55
  -5   2 -14    6.46    0.51
  -6  -2 -14   -0.06    0.33
   6  -2  14    0.30    0.28
  -6   2 -14    0.55    0.30
  -6   2 -14    0.27    0.27
  -7  -2 -14    2.40    0.46
   7  -2  14    2.70    0.43
  -7   2 -14    2.37    0.42
  -7   2 -14    2.04    0.36
   8  -2  14    1.50    0.39
  -8  -2 -14    0.96    0.41
  -8   2 -14    1.29    0.35
  -8   2 -14    0.92    0.37
   9  -2  14    0.11    0.33
  -9  -2 -14   -0.02    0.37
  -9   2 -14   -0.21    0.32
  -9   2 -14   -0.27    0.29
 -10   2 -14    0.44    0.39
  13  -3 -14    0.92    0.39
  12  -3 -14   -0.08    0.32
  11  -3 -14    0.72    0.34
 -11   3  14    0.15    0.22
  10  -3 -14    4.92    0.54
 -10   3  14    4.35    0.42
   9  -3 -14    0.62    0.32
   8  -3 -14    5.22    0.54
  -8   3  14    4.84    0.37
  -8   3  14    3.94    0.39
   7  -3 -14    0.35    0.26
  -7   3  14    0.28    0.20
   6  -3 -14   12.70    0.70
   6  -3 -14   13.27    0.72
  -6   3  14   11.64    0.56
   5  -3 -14    0.46    0.26
   5  -3 -14    0.72    0.30
  -5   3  14    0.61    0.21
   4  -3 -14    8.28    0.57
   4  -3 -14    9.01    0.61
  -4   3  14    7.70    0.45
   3  -3 -14    9.64    0.62
   3  -3 -14    8.73    0.59
  -3   3  14    8.29    0.47
   2  -3 -14    8.66    0.59
   2  -3 -14   10.67    0.63
  -2   3  14    9.62    0.50
   1  -3 -14    0.08    0.24
   1  -3 -14    0.33    0.25
   0  -3 -14    6.05    0.52
   0  -3 -14    5.24    0.49
   0   3 -14    5.73    0.44
   1  -3  14    0.82    0.27
  -1  -3 -14    0.59    0.27
  -1  -3 -14    0.82    0.31
  -1   3 -14    0.42    0.23
   2  -3  14    0.02    0.23
  -2  -3 -14   -0.11    0.26
  -2  -3 -14    0.00    0.23
  -2   3 -14   -0.21    0.20
   3  -3  14   -0.55    0.22
  -3  -3 -14    0.06    0.23
  -3  -3 -14   -0.37    0.27
  -3   3 -14    0.21    0.20
  -3   3 -14    0.09    0.22
  -4  -3 -14    0.14    0.25
   4  -3  14    0.24    0.28
  -4  -3 -14   -0.27    0.29
  -4   3 -14    0.36    0.25
  -4   3 -14    0.39    0.24
  -5  -3 -14   -0.22    0.32
   5  -3  14    0.00    0.28
  -5   3 -14    0.09    0.23
  -5   3 -14    0.33    0.26
  -6  -3 -14    0.30    0.34
   6  -3  14   -0.06    0.28
  -6   3 -14    0.32    0.26
  -6   3 -14    0.32    0.29
   7  -3  14    0.48    0.34
  -7  -3 -14    0.91    0.42
  -7   3 -14    0.41    0.28
  -7   3 -14    1.17    0.35
  -8  -3 -14    4.82    0.59
   8  -3  14    2.91    0.49
  -8   3 -14    3.23    0.48
  -8   3 -14    3.00    0.40
   9  -3  14    1.98    0.44
  12  -4 -14    6.99    0.71
  11  -4 -14    0.34    0.34
  10  -4 -14    2.74    0.45
   9  -4 -14   -0.04    0.29
   8  -4 -14    1.95    0.38
  -8   4  14    1.58    0.28
   7  -4 -14   -0.20    0.24
   7  -4 -14   -0.08    0.28
  -7   4  14    0.02    0.18
   6  -4 -14   -0.46    0.22
   6  -4 -14    0.07    0.27
  -6   4  14   -0.03    0.17
   5  -4 -14    0.24    0.27
   5  -4 -14    0.29    0.25
  -5   4  14    0.50    0.21
   4  -4 -14   -0.12    0.22
   4  -4 -14    0.11    0.28
   3  -4 -14    0.37    0.29
   3  -4 -14    0.47    0.24
   2  -4 -14    9.38    0.61
   2  -4 -14    9.27    0.65
   1  -4 -14    0.88    0.33
   1  -4 -14    0.80    0.28
   0  -4 -14    7.45    0.60
   0  -4 -14    6.62    0.55
  -1  -4 -14    0.15    0.29
  -1  -4 -14   -0.12    0.23
   1  -4  14    0.35    0.26
  -2  -4 -14   12.56    0.77
   2  -4  14   12.74    0.72
  -2  -4 -14   12.92    0.73
   3  -4  14    2.09    0.39
  -3  -4 -14    2.60    0.46
  -3  -4 -14    2.37    0.38
   4  -4  14    7.84    0.66
  -4  -4 -14    7.76    0.64
  -4  -4 -14    7.82    0.66
  -5  -4 -14    1.75    0.38
  -5  -4 -14    2.33    0.45
   5  -4  14    0.85    0.35
  -6  -4 -14    5.38    0.60
   6  -4  14    5.13    0.55
  -7  -4 -14    1.61    0.45
   7  -4  14    1.68    0.42
   8  -4  14   10.36    0.81
  11  -5 -14    0.52    0.35
  10  -5 -14    0.70    0.35
   9  -5 -14    2.82    0.45
   8  -5 -14    2.05    0.40
   7  -5 -14    1.78    0.37
   7  -5 -14    1.57    0.42
  -7   5  14    1.46    0.29
   6  -5 -14    2.51    0.40
   6  -5 -14    2.85    0.46
  -6   5  14    2.70    0.37
   5  -5 -14    1.03    0.32
   5  -5 -14    0.90    0.36
  -5   5  14    0.97    0.27
   4  -5 -14    2.91    0.47
   4  -5 -14    2.42    0.38
  -4   5  14    2.70    0.38
   3  -5 -14    1.68    0.32
   3  -5 -14    2.10    0.44
  -3   5  14    1.50    0.31
   2  -5 -14    4.90    0.57
   2  -5 -14    4.98    0.50
  -2   5  14    3.95    0.45
   1  -5 -14    4.67    0.55
   1  -5 -14    2.97    0.40
  -1   5  14    4.05    0.48
   0  -5 -14   15.62    0.79
   0  -5 -14   15.40    0.85
  -1  -5 -14    1.09    0.32
   1  -5  14    1.37    0.34
  -1  -5 -14    1.32    0.39
  -2  -5 -14    0.43    0.28
   2  -5  14    0.14    0.28
  -2  -5 -14    0.13    0.32
  -3  -5 -14    1.16    0.32
  -3  -5 -14    1.04    0.37
   3  -5  14    0.97    0.35
  -4  -5 -14    0.18    0.28
  -4  -5 -14    0.52    0.37
   4  -5  14   -0.02    0.30
  -5  -5 -14    1.70    0.43
   5  -5  14    1.42    0.38
  -5  -5 -14    1.91    0.42
   6  -5  14    1.33    0.40
  -6  -5 -14    3.06    0.53
   7  -5  14   -0.28    0.31
  10  -6 -14    3.45    0.53
   9  -6 -14    0.77    0.37
   8  -6 -14    4.63    0.64
   8  -6 -14    4.98    0.57
   7  -6 -14    0.10    0.33
   7  -6 -14   -0.17    0.27
   6  -6 -14    2.06    0.39
   6  -6 -14    2.19    0.45
   5  -6 -14    0.51    0.35
   5  -6 -14    0.01    0.27
   4  -6 -14    1.06    0.31
   4  -6 -14    0.66    0.37
   3  -6 -14    0.40    0.35
   3  -6 -14    0.44    0.28
   2  -6 -14    0.93    0.39
   2  -6 -14    0.46    0.28
   1  -6 -14    1.71    0.36
   1  -6 -14    2.17    0.45
   0  -6 -14    1.03    0.33
   0  -6 -14    0.94    0.37
  -1  -6 -14    1.68    0.35
  -1  -6 -14    1.84    0.45
   1  -6  14    1.84    0.36
  -2  -6 -14    2.96    0.50
  -2  -6 -14    2.74    0.41
   2  -6  14    3.00    0.43
  -3  -6 -14    0.31    0.29
  -3  -6 -14   -0.08    0.34
   3  -6  14    0.38    0.31
  -4  -6 -14    1.98    0.39
   4  -6  14    2.24    0.42
  -4  -6 -14    2.80    0.52
  -5  -6 -14    2.02    0.41
   5  -6  14    1.91    0.42
   6  -6  14    2.74    0.49
   7  -7 -14    1.00    0.37
   6  -7 -14    0.67    0.32
   5  -7 -14   -0.15    0.28
   4  -7 -14    1.28    0.44
   4  -7 -14    0.79    0.31
   3  -7 -14    2.73    0.41
   3  -7 -14    2.08    0.50
   2  -7 -14    3.77    0.45
   2  -7 -14    4.19    0.60
   1  -7 -14    0.02    0.27
   1  -7 -14    0.25    0.34
   0  -7 -14    1.93    0.47
   0  -7 -14    1.44    0.36
   1  -7  14    1.41    0.35
  -1  -7 -14    1.11    0.34
   2  -7  14   -0.18    0.28
  -2  -7 -14    0.34    0.29
  -3  -7 -14    0.07    0.29
   3  -7  14    0.15    0.31
  -4  -7 -14   -0.09    0.28
   4  -7  14    0.20    0.33
   2  -8 -14    0.85    0.33
 -13   0  15   -0.22    0.26
 -12   0  15   -0.08    0.24
 -11   0  15    0.09    0.25
 -10   0  15   -0.15    0.22
  -9   0  15    3.58    0.42
   9   0 -15    3.71    0.43
   8   0 -15   -0.24    0.22
  -8   0  15    0.13    0.24
   7   0 -15    4.74    0.50
  -7   0  15    4.80    0.47
  -6   0  15    0.24    0.24
   6   0 -15    0.25    0.24
   6   0 -15   -0.67    0.22
   5   0 -15  100.98    2.67
  -5   0  15   97.30    2.77
   5   0 -15  110.26    2.87
   4   0 -15    0.47    0.28
   3   0 -15   10.22    0.49
  -3   0  15    8.32    0.56
   3   0 -15    9.95    0.63
  -2   0  15   -0.48    0.20
   2   0 -15    0.57    0.22
  -2   0  15    0.22    0.23
   2   0 -15   -0.48    0.21
   1   0 -15    1.55    0.26
   1   0 -15    1.26    0.31
  -1   0  15    1.99    0.31
  -1   0  15    1.11    0.28
   0   0  15   -0.26    0.20
   0   0 -15   -0.37    0.22
   0   0  15   -0.42    0.21
   0   0 -15   -0.10    0.21
   1   0  15    4.95    0.48
   1   0  15    4.03    0.41
  -1   0 -15    5.30    0.44
  -1   0 -15    4.56    0.49
  -2   0 -15   -0.19    0.24
   2   0  15   -0.04    0.22
  -2   0 -15   -0.25    0.22
   2   0  15   -0.30    0.20
   3   0  15    0.11    0.24
  -3   0 -15    0.52    0.29
   3   0  15    0.26    0.24
   4   0  15   -0.20    0.23
  -4   0 -15   -0.34    0.23
  -4   0 -15    0.01    0.28
   4   0  15    0.11    0.24
  -5   0 -15   -0.09    0.32
  -5   0 -15    0.03    0.28
  -6   0 -15   -0.20    0.33
  -6   0 -15    0.22    0.28
  -7   0 -15    1.32    0.39
  -7   0 -15    1.04    0.35
  -8   0 -15    0.31    0.31
  -8   0 -15   -0.09    0.36
  -9   0 -15    2.33    0.45
  -9   0 -15    2.59    0.49
  12  -1 -15   -0.23    0.29
 -12  -1  15   -0.04    0.26
 -12   1  15   -0.14    0.24
 -11  -1  15    3.43    0.42
  11  -1 -15    3.46    0.47
 -11   1  15    2.36    0.36
 -10  -1  15    0.06    0.23
  10  -1 -15    0.34    0.29
 -10   1  15    0.58    0.26
   9  -1 -15    4.12    0.47
  -9  -1  15    3.77    0.41
  -9   1  15    3.90    0.41
  -8  -1  15    0.55    0.26
   8  -1 -15    0.69    0.30
   8  -1 -15    0.57    0.28
  -8   1  15    0.72    0.26
   7  -1 -15    1.16    0.31
   7  -1 -15    1.18    0.30
  -7  -1  15    0.92    0.28
   7   1 -15    0.46    0.28
  -7   1  15    0.76    0.26
   6  -1 -15    2.22    0.35
  -6  -1  15    1.71    0.31
   6  -1 -15    2.29    0.35
   6   1 -15    1.38    0.32
  -6   1  15    1.59    0.30
  -5  -1  15    0.56    0.25
   5  -1 -15    0.19    0.24
   5  -1 -15    0.43    0.26
  -5   1  15    0.37    0.23
   5   1 -15    1.29    0.28
   4  -1 -15    2.82    0.38
  -4  -1  15    2.33    0.34
   4  -1 -15    3.84    0.40
   4   1 -15    2.63    0.36
  -4   1  15    2.57    0.34
  -3  -1  15    0.77    0.27
   3  -1 -15    1.28    0.27
   3  -1 -15    0.66    0.29
  -3   1  15    0.56    0.24
  -3   1  15    0.88    0.26
   3   1 -15    1.18    0.28
   2  -1 -15    2.84    0.34
  -2  -1  15    2.37    0.34
   2  -1 -15    2.03    0.36
  -2   1  15    1.91    0.32
   2   1 -15    2.46    0.35
  -2   1  15    2.66    0.34
  -1  -1  15    8.10    0.56
   1  -1 -15   10.00    0.54
   1  -1 -15    9.05    0.61
  -1  -1  15   10.50    0.60
   1   1 -15    8.44    0.57
  -1   1  15    8.23    0.55
  -1   1  15    9.77    0.57
   0  -1  15    0.28    0.25
   0  -1 -15    0.56    0.28
   0  -1 -15    0.81    0.27
   0  -1  15    0.67    0.26
   0   1  15    0.32    0.24
   0   1 -15    0.67    0.23
   0   1 -15    0.60    0.27
   0   1  15    0.32    0.24
  -1  -1 -15    9.00    0.54
   1  -1  15    7.91    0.55
  -1  -1 -15    8.13    0.58
   1  -1  15    8.37    0.59
  -1   1 -15    8.53    0.49
   1   1  15    7.24    0.52
  -1   1 -15    8.27    0.55
  -2  -1 -15    2.13    0.36
   2  -1  15    2.09    0.35
  -2  -1 -15    2.16    0.35
   2  -1  15    1.19    0.29
   2   1  15    2.02    0.31
  -2   1 -15    1.88    0.32
  -3  -1 -15   10.04    0.64
  -3  -1 -15   10.72    0.66
   3  -1  15   10.18    0.65
   3  -1  15    9.58    0.61
  -3   1 -15    8.89    0.57
  -3   1 -15   10.29    0.63
  -4  -1 -15    1.44    0.38
   4  -1  15    1.56    0.34
   4  -1  15    1.21    0.30
  -4   1 -15    1.35    0.32
  -4   1 -15    1.36    0.32
   5  -1  15    7.33    0.60
  -5  -1 -15    6.58    0.61
   5  -1  15    5.87    0.54
  -5  -1 -15    5.78    0.57
  -5   1 -15    6.65    0.55
  -5   1 -15    6.93    0.59
  -6  -1 -15    2.11    0.39
   6  -1  15    2.20    0.39
  -6  -1 -15    2.34    0.43
  -6   1 -15    2.28    0.38
  -6   1 -15    2.61    0.43
   7  -1  15    6.83    0.69
  -7  -1 -15    6.39    0.64
  -7   1 -15    5.98    0.61
  -7   1 -15    6.97    0.63
  -8  -1 -15    0.13    0.38
  -8   1 -15    0.44    0.32
  -8   1 -15    0.60    0.37
  -9  -1 -15    0.91    0.44
  -9   1 -15    1.98    0.41
  -9   1 -15    1.60    0.45
  13  -2 -15    1.66    0.44
  12  -2 -15    0.42    0.33
  11  -2 -15    1.15    0.36
 -11   2  15    0.86    0.28
  10  -2 -15    1.32    0.36
 -10   2  15    0.82    0.27
   9  -2 -15    0.39    0.31
  -9   2  15    0.17    0.23
   8  -2 -15    1.02    0.33
   8  -2 -15    1.53    0.36
  -8   2  15    1.44    0.29
  -7  -2  15    3.54    0.42
   7  -2 -15    4.21    0.46
   7  -2 -15    4.85    0.48
  -7   2  15    3.32    0.37
  -6  -2  15   -0.15    0.23
   6  -2 -15   -0.12    0.24
   6  -2 -15    0.18    0.26
  -6   2  15    0.08    0.21
   5  -2 -15   17.43    0.82
   5  -2 -15   15.73    0.76
  -5  -2  15   15.71    0.75
  -5   2  15   14.91    0.70
  -4  -2  15    2.75    0.36
   4  -2 -15    3.26    0.40
   4  -2 -15    3.43    0.40
  -4   2  15    2.52    0.32
   3  -2 -15    8.05    0.54
   3  -2 -15    7.44    0.58
  -3  -2  15    6.59    0.52
  -3   2  15    6.74    0.48
   2  -2 -15    0.38    0.25
  -2  -2  15   -0.23    0.22
   2  -2 -15   -0.21    0.23
  -2   2  15   -0.36    0.18
   1  -2 -15    5.50    0.52
  -1  -2  15    5.36    0.49
   1  -2 -15    4.89    0.48
  -1   2  15    4.67    0.42
   0  -2 -15    0.05    0.24
   0  -2  15    0.16    0.25
   0  -2  15   -0.12    0.22
   0  -2 -15   -0.10    0.25
   0   2  15    0.12    0.22
   1  -2  15    2.46    0.35
  -1  -2 -15    3.10    0.40
  -1  -2 -15    2.44    0.37
   1  -2  15    2.79    0.38
  -1   2 -15    2.53    0.36
   1   2  15    2.48    0.32
  -1   2 -15    2.62    0.30
  -2  -2 -15    0.83    0.31
   2  -2  15    0.59    0.30
  -2  -2 -15    0.96    0.30
   2  -2  15    0.84    0.28
  -2   2 -15    0.71    0.23
  -2   2 -15    0.31    0.26
  -3  -2 -15    0.55    0.27
   3  -2  15    0.52    0.27
  -3  -2 -15    1.08    0.34
   3  -2  15    0.92    0.32
  -3   2 -15    1.06    0.28
  -3   2 -15    0.99    0.29
  -4  -2 -15   -0.16    0.31
  -4  -2 -15   -0.02    0.26
   4  -2  15   -0.03    0.26
  -4   2 -15   -0.05    0.25
  -4   2 -15   -0.28    0.24
  -5  -2 -15    0.53    0.36
   5  -2  15    0.36    0.28
  -5   2 -15    0.56    0.30
  -5   2 -15    0.62    0.28
  -6  -2 -15   -0.10    0.36
   6  -2  15    0.07    0.29
  -6   2 -15   -0.03    0.25
  -6   2 -15    0.00    0.28
  -7  -2 -15    1.69    0.45
   7  -2  15    1.00    0.36
  -7   2 -15    1.18    0.36
  -7   2 -15    1.42    0.37
  -8  -2 -15    0.00    0.37
   8  -2  15   -0.37    0.30
  -8   2 -15    0.18    0.31
  -8   2 -15    0.37    0.33
  -9   2 -15    0.99    0.42
  12  -3 -15    0.15    0.34
  11  -3 -15    5.72    0.61
  10  -3 -15    0.58    0.33
 -10   3  15    0.03    0.22
   9  -3 -15    7.14    0.65
  -9   3  15    5.70    0.46
   8  -3 -15   -0.32    0.25
   8  -3 -15   -0.31    0.27
  -8   3  15    0.05    0.20
   7  -3 -15   -0.24    0.25
   7  -3 -15    0.10    0.27
  -7   3  15   -0.02    0.19
   6  -3 -15    2.07    0.38
   6  -3 -15    1.33    0.33
  -6   3  15    1.34    0.25
   5  -3 -15   -0.09    0.24
   5  -3 -15   -0.13    0.25
  -5   3  15   -0.07    0.19
   4  -3 -15    0.86    0.29
   4  -3 -15    0.51    0.30
  -4   3  15    0.30    0.19
   3  -3 -15    3.82    0.43
   3  -3 -15    4.19    0.47
  -3   3  15    4.18    0.38
   2  -3 -15    0.25    0.28
   2  -3 -15    0.05    0.25
  -2   3  15    0.22    0.20
   1  -3 -15   14.35    0.76
   1  -3 -15   15.75    0.78
   0  -3 -15    2.82    0.41
   0  -3 -15    1.85    0.35
   0  -3  15    2.50    0.38
   0   3 -15    1.89    0.31
  -1  -3 -15    7.43    0.59
  -1  -3 -15    7.15    0.60
   1  -3  15    7.67    0.61
  -1   3 -15    7.48    0.52
  -2  -3 -15    1.63    0.39
  -2  -3 -15    1.02    0.32
   2  -3  15    0.85    0.31
  -2   3 -15    1.33    0.28
  -3  -3 -15    3.07    0.45
   3  -3  15    2.94    0.43
  -3  -3 -15    3.24    0.43
  -3   3 -15    3.25    0.37
  -4  -3 -15    1.64    0.39
  -4  -3 -15    1.70    0.36
   4  -3  15    1.57    0.38
  -4   3 -15    1.32    0.29
   5  -3  15    1.43    0.39
  -5  -3 -15    1.99    0.43
  -5   3 -15    1.24    0.31
  -6  -3 -15    4.27    0.56
   6  -3  15    2.79    0.46
  -6   3 -15    4.00    0.42
   7  -3  15    3.02    0.49
  -7  -3 -15    2.13    0.49
  -7   3 -15    2.75    0.41
   8  -3  15    1.57    0.43
  11  -4 -15   -0.10    0.32
  10  -4 -15    1.43    0.40
   9  -4 -15    3.47    0.49
   8  -4 -15    0.85    0.34
   8  -4 -15    0.90    0.37
   7  -4 -15    3.28    0.46
   7  -4 -15    3.68    0.50
  -7   4  15    3.42    0.38
   6  -4 -15    1.70    0.38
   6  -4 -15    0.68    0.32
  -6   4  15    0.72    0.25
   5  -4 -15    6.55    0.58
   5  -4 -15    6.04    0.60
  -5   4  15    5.60    0.46
   4  -4 -15   -0.30    0.27
   4  -4 -15    0.15    0.25
   3  -4 -15   12.27    0.71
   3  -4 -15   11.28    0.74
   2  -4 -15    0.91    0.31
   2  -4 -15    0.95    0.35
   1  -4 -15    8.28    0.62
   1  -4 -15    9.03    0.66
   0  -4 -15    0.97    0.31
   0  -4 -15    0.79    0.35
   1  -4  15    7.32    0.64
  -1  -4 -15    7.02    0.61
  -1  -4 -15    6.96    0.63
  -2  -4 -15    0.75    0.35
  -2  -4 -15    0.74    0.31
   2  -4  15    0.29    0.29
  -3  -4 -15    1.95    0.42
  -3  -4 -15    0.92    0.33
   3  -4  15    0.69    0.34
   4  -4  15    1.56    0.40
  -4  -4 -15    2.64    0.46
  -4  -4 -15    1.84    0.40
  -5  -4 -15    1.05    0.42
   5  -4  15    0.30    0.33
   6  -4  15    0.83    0.39
  -6  -4 -15    0.98    0.41
   7  -4  15    8.40    0.79
  10  -5 -15    0.50    0.37
   9  -5 -15    4.57    0.56
   8  -5 -15    0.10    0.33
   8  -5 -15    0.36    0.32
   7  -5 -15    0.85    0.38
   7  -5 -15    0.84    0.34
  -7   5  15    0.91    0.28
   6  -5 -15    0.33    0.33
   6  -5 -15    0.50    0.31
  -6   5  15    0.70    0.27
   5  -5 -15   -0.19    0.25
   5  -5 -15   -0.02    0.31
   4  -5 -15    0.08    0.32
   4  -5 -15   -0.33    0.24
   3  -5 -15   -0.16    0.25
   3  -5 -15   -0.21    0.29
   2  -5 -15    0.20    0.33
   2  -5 -15    0.18    0.26
   1  -5 -15    0.04    0.32
   1  -5 -15   -0.02    0.26
   0  -5 -15    7.89    0.62
   0  -5 -15    7.45    0.68
   1  -5  15    3.41    0.46
  -1  -5 -15    3.55    0.46
  -1  -5 -15    3.37    0.51
   2  -5  15    0.59    0.33
  -2  -5 -15    0.67    0.38
  -2  -5 -15    0.55    0.31
   3  -5  15    9.58    0.74
  -3  -5 -15   11.22    0.80
  -3  -5 -15   10.66    0.74
   4  -5  15    3.59    0.49
  -4  -5 -15    4.18    0.52
  -4  -5 -15    4.67    0.59
  -5  -5 -15    1.24    0.50
  -5  -5 -15    1.11    0.39
   5  -5  15    1.40    0.40
   6  -5  15    0.14    0.35
   8  -6 -15    0.23    0.34
   7  -6 -15    2.01    0.42
   7  -6 -15    1.61    0.44
   6  -6 -15    1.04    0.39
   6  -6 -15    0.60    0.33
   5  -6 -15    1.93    0.40
   5  -6 -15    2.21    0.49
   4  -6 -15    0.52    0.37
   4  -6 -15    1.01    0.33
   3  -6 -15    2.77    0.50
   3  -6 -15    2.09    0.38
   2  -6 -15    1.38    0.44
   2  -6 -15    1.09    0.33
   1  -6 -15    6.03    0.67
   1  -6 -15    5.89    0.59
   0  -6 -15    0.08    0.35
   0  -6 -15    0.37    0.30
   1  -6  15    0.18    0.29
  -1  -6 -15    0.03    0.28
  -1  -6 -15    0.00    0.35
  -2  -6 -15   -0.19    0.33
  -2  -6 -15    0.14    0.27
   2  -6  15   -0.34    0.28
   3  -6  15   -0.16    0.30
  -3  -6 -15    0.11    0.29
   4  -6  15    0.11    0.33
  -4  -6 -15    0.04    0.30
  -5  -6 -15    0.63    0.37
   5  -6  15    1.13    0.38
   6  -7 -15    1.72    0.41
   5  -7 -15   -0.21    0.30
   4  -7 -15    0.38    0.31
   3  -7 -15    0.43    0.30
   2  -7 -15    0.16    0.29
   1  -7 -15    1.86    0.39
   0  -7 -15   -0.18    0.27
   1  -7  15    1.12    0.36
  -1  -7 -15    0.88    0.35
  -2  -7 -15    0.69    0.34
   2  -7  15    0.06    0.32
 -12   0  16    2.07    0.38
 -11   0  16   -0.10    0.25
 -10   0  16    2.97    0.39
  -9   0  16    0.18    0.24
  -8   0  16    2.04    0.34
   8   0 -16    2.28    0.37
   7   0 -16   -0.09    0.25
  -7   0  16    0.25    0.25
   6   0 -16    0.83    0.28
  -6   0  16    0.16    0.24
  -5   0  16    0.49    0.25
   5   0 -16    0.52    0.28
  -4   0  16    5.04    0.50
   4   0 -16    5.61    0.41
   4   0 -16    5.01    0.53
  -3   0  16   -0.42    0.22
   3   0 -16    0.39    0.21
  -3   0  16    0.05    0.23
   3   0 -16   -0.01    0.26
  -2   0  16    2.38    0.35
   2   0 -16    2.35    0.30
   2   0 -16    2.23    0.37
  -2   0  16    2.20    0.36
  -1   0  16   -0.25    0.21
   1   0 -16    0.14    0.22
   1   0 -16   -0.16    0.24
  -1   0  16   -0.55    0.23
   0   0  16    6.35    0.54
   0   0 -16    5.70    0.54
   0   0 -16    6.74    0.47
   0   0  16    5.63    0.52
  -1   0 -16    0.01    0.24
   1   0  16   -0.28    0.23
  -1   0 -16   -0.46    0.23
   1   0  16   -0.35    0.22
   2   0  16    1.85    0.36
  -2   0 -16    1.69    0.35
   2   0  16    2.24    0.35
  -2   0 -16    2.07    0.36
   3   0  16    0.15    0.26
  -3   0 -16    0.05    0.29
  -4   0 -16   15.18    0.78
  -4   0 -16   15.31    0.81
  -5   0 -16   -0.29    0.27
  -5   0 -16   -0.11    0.33
  -6   0 -16    9.25    0.70
  -6   0 -16   10.07    0.71
  -7   0 -16   -0.24    0.29
  -7   0 -16   -0.14    0.35
  -8   0 -16    1.22    0.39
  -8   0 -16    0.61    0.41
 -12  -1  16    0.08    0.30
 -12   1  16    0.20    0.27
 -11  -1  16   -0.03    0.26
  11  -1 -16   -0.16    0.31
 -11   1  16   -0.22    0.23
  10  -1 -16    0.51    0.32
 -10  -1  16    0.50    0.28
 -10   1  16    0.36    0.26
  -9  -1  16    0.27    0.26
   9  -1 -16    0.85    0.32
  -9   1  16    0.59    0.27
  -8  -1  16    4.51    0.49
   8  -1 -16    4.86    0.50
  -8   1  16    3.84    0.41
   7  -1 -16    4.46    0.45
   7  -1 -16    3.55    0.43
  -7  -1  16    3.53    0.41
  -7   1  16    3.14    0.39
   6  -1 -16   12.73    0.73
   6  -1 -16   11.85    0.64
  -6  -1  16   11.09    0.66
  -6   1  16   10.44    0.63
   5  -1 -16    1.60    0.34
  -5  -1  16    1.15    0.30
   5  -1 -16    1.12    0.28
  -5   1  16    1.18    0.28
  -4  -1  16   22.63    0.95
   4  -1 -16   24.60    0.90
   4  -1 -16   25.77    1.03
  -4   1  16   22.32    0.93
   4   1 -16   25.33    1.02
  -3  -1  16    4.13    0.43
   3  -1 -16    4.96    0.49
   3  -1 -16    5.98    0.46
  -3   1  16    4.92    0.47
   3   1 -16    4.93    0.51
   2  -1 -16    6.93    0.48
  -2  -1  16    5.35    0.51
  -2  -1  16    6.36    0.55
   2  -1 -16    5.27    0.54
   2   1 -16    6.36    0.53
  -2   1  16    4.61    0.45
   1  -1 -16   -0.03    0.26
  -1  -1  16    0.21    0.26
   1  -1 -16   -0.16    0.23
  -1  -1  16   -0.22    0.23
   1   1 -16   -0.13    0.23
  -1   1  16   -0.24    0.22
   0  -1 -16    7.22    0.50
   0  -1  16    5.73    0.52
   0  -1 -16    7.19    0.60
   0  -1  16    7.34    0.58
   0   1  16    5.47    0.50
   0   1 -16    7.34    0.45
   0   1 -16    6.10    0.55
  -1  -1 -16    0.25    0.28
   1  -1  16    0.52    0.29
  -1  -1 -16    0.50    0.27
   1  -1  16    0.29    0.26
  -1   1 -16    0.26    0.24
   1   1  16    0.23    0.25
   2  -1  16    0.12    0.25
   2  -1  16   -0.04    0.24
  -2  -1 -16   -0.02    0.28
  -2  -1 -16   -0.10    0.25
  -2   1 -16    0.05    0.24
   2   1  16   -0.07    0.24
   3  -1  16    0.15    0.26
  -3  -1 -16    0.33    0.29
   3  -1  16    0.34    0.27
  -3  -1 -16    0.14    0.31
  -3   1 -16    0.43    0.28
  -3   1 -16   -0.09    0.25
   4  -1  16    1.03    0.34
  -4  -1 -16    0.71    0.36
   4  -1  16    1.03    0.31
  -4   1 -16    0.36    0.29
  -4   1 -16    0.34    0.30
  -5  -1 -16    0.34    0.35
  -5  -1 -16    0.56    0.30
   5  -1  16   -0.05    0.25
   5  -1  16    0.62    0.32
  -5   1 -16    0.41    0.33
  -5   1 -16   -0.09    0.28
  -6  -1 -16    0.59    0.38
  -6   1 -16    0.79    0.35
  -6   1 -16    0.68    0.33
  -7  -1 -16    0.07    0.37
  -7   1 -16    0.55    0.36
  -7   1 -16    0.81    0.33
  -8  -1 -16   -0.42    0.37
  -8   1 -16    0.22    0.34
  -8   1 -16   -0.34    0.35
  12  -2 -16    5.28    0.60
  11  -2 -16   -0.17    0.31
  10  -2 -16    3.08    0.46
 -10   2  16    2.14    0.35
   9  -2 -16    0.18    0.30
   9  -2 -16    0.17    0.30
  -9   2  16    0.32    0.25
   8  -2 -16    2.32    0.41
   8  -2 -16    3.06    0.43
  -8   2  16    2.40    0.34
   7  -2 -16   -0.48    0.24
   7  -2 -16    0.10    0.28
  -7   2  16   -0.03    0.22
   6  -2 -16    0.12    0.29
   6  -2 -16    0.28    0.27
  -6   2  16    0.10    0.22
   5  -2 -16    4.77    0.50
  -5  -2  16    3.47    0.45
   5  -2 -16    3.57    0.44
  -5   2  16    4.08    0.43
   4  -2 -16    3.15    0.41
   4  -2 -16    3.32    0.40
  -4  -2  16    2.71    0.39
  -4   2  16    2.47    0.34
   3  -2 -16    2.87    0.42
  -3  -2  16    2.37    0.36
   3  -2 -16    3.09    0.39
  -3   2  16    2.23    0.33
   2  -2 -16    4.13    0.44
  -2  -2  16    2.82    0.38
   2  -2 -16    3.52    0.43
  -2   2  16    2.91    0.34
  -1  -2  16    0.07    0.28
  -1  -2  16   -0.33    0.23
   1  -2 -16    0.08    0.26
   1  -2 -16   -0.16    0.24
  -1   2  16   -0.10    0.21
   0  -2  16    3.28    0.42
   0  -2 -16    4.88    0.49
   0  -2 -16    4.12    0.46
   0  -2  16    3.96    0.46
   0   2  16    3.19    0.37
   1  -2  16    0.91    0.32
  -1  -2 -16    1.10    0.32
   1  -2  16    0.92    0.31
  -1  -2 -16    1.69    0.36
  -1   2 -16    1.09    0.31
  -2  -2 -16    3.32    0.44
  -2  -2 -16    2.41    0.41
   2  -2  16    2.05    0.39
  -2   2 -16    1.82    0.34
   3  -2  16    1.15    0.32
  -3  -2 -16    1.19    0.33
  -3  -2 -16    0.81    0.36
  -3   2 -16    0.97    0.30
  -4  -2 -16    4.62    0.52
   4  -2  16    3.84    0.48
  -4   2 -16    3.52    0.42
   5  -2  16    1.61    0.39
  -5  -2 -16    1.57    0.41
  -5   2 -16    1.17    0.33
  -6  -2 -16    2.41    0.49
   6  -2  16    2.14    0.43
  -6   2 -16    1.58    0.37
   7  -2  16   -0.05    0.34
  -7  -2 -16    0.37    0.40
  -7   2 -16    0.19    0.32
  -8   2 -16    2.60    0.53
  11  -3 -16    0.08    0.33
  10  -3 -16    5.47    0.61
   9  -3 -16    2.03    0.42
   9  -3 -16    2.15    0.45
   8  -3 -16    1.23    0.37
   8  -3 -16    0.73    0.35
  -8   3  16    0.74    0.25
   7  -3 -16    0.34    0.31
   7  -3 -16    0.26    0.28
  -7   3  16    0.36    0.22
   6  -3 -16    7.45    0.63
   6  -3 -16    7.67    0.64
  -6   3  16    6.91    0.48
   5  -3 -16    0.28    0.27
   5  -3 -16    0.13    0.30
  -5   3  16    0.00    0.19
   4  -3 -16   12.55    0.72
   4  -3 -16   12.21    0.72
  -4   3  16    9.88    0.56
   3  -3 -16    1.58    0.35
   3  -3 -16    1.48    0.37
  -3   3  16    1.30    0.26
   2  -3 -16    4.56    0.49
   2  -3 -16    4.44    0.48
  -2   3  16    3.47    0.36
   1  -3 -16    0.31    0.30
   1  -3 -16    0.20    0.26
   1   3 -16    0.24    0.24
   0  -3 -16    0.83    0.32
   0  -3  16    1.12    0.34
   0  -3 -16    1.23    0.36
   0   3 -16    0.60    0.25
  -1  -3 -16    0.28    0.30
  -1  -3 -16    0.08    0.27
   1  -3  16   -0.40    0.26
  -1   3 -16    0.16    0.24
  -2  -3 -16    0.69    0.31
   2  -3  16    0.27    0.32
  -2  -3 -16    0.91    0.35
  -2   3 -16    0.47    0.26
  -3  -3 -16    0.58    0.34
   3  -3  16    0.42    0.33
  -3  -3 -16    1.04    0.34
  -3   3 -16    0.58    0.28
  -4  -3 -16    0.30    0.32
  -4  -3 -16    0.01    0.35
   4  -3  16    0.05    0.32
  -4   3 -16    0.20    0.27
  -5  -3 -16    0.43    0.36
   5  -3  16   -0.02    0.32
  -5   3 -16    0.54    0.30
  -6  -3 -16    0.86    0.42
   6  -3  16    1.53    0.42
   7  -3  16   -0.04    0.34
  10  -4 -16    2.67    0.49
   9  -4 -16    4.16    0.59
   9  -4 -16    5.06    0.57
   8  -4 -16    7.62    0.70
   8  -4 -16    8.08    0.69
   7  -4 -16    0.01    0.29
   7  -4 -16    0.29    0.33
  -7   4  16   -0.05    0.21
   6  -4 -16    0.80    0.33
   6  -4 -16    0.60    0.36
  -6   4  16    0.74    0.27
   5  -4 -16   -0.25    0.30
   5  -4 -16    0.12    0.28
   4  -4 -16    0.18    0.33
   4  -4 -16    0.36    0.30
   3  -4 -16    1.03    0.34
   3  -4 -16    1.35    0.40
   2  -4 -16    0.19    0.29
   2  -4 -16    0.89    0.35
   1  -4 -16    0.35    0.32
   1  -4 -16   -0.01    0.27
   0  -4 -16    1.02    0.38
   0  -4  16    1.67    0.38
   0  -4 -16    1.33    0.35
  -1  -4 -16    2.77    0.44
   1  -4  16    2.45    0.42
  -1  -4 -16    3.00    0.48
   2  -4  16    9.40    0.73
  -2  -4 -16   10.82    0.76
  -2  -4 -16   10.09    0.73
  -3  -4 -16    3.33    0.51
   3  -4  16    3.45    0.49
  -3  -4 -16    3.71    0.49
   4  -4  16    7.93    0.73
  -4  -4 -16    8.83    0.73
  -4  -4 -16    8.04    0.73
  -5  -4 -16    4.41    0.61
   5  -4  16    4.08    0.54
   6  -4  16    2.17    0.47
   9  -5 -16    1.82    0.49
   9  -5 -16    1.61    0.44
   8  -5 -16    4.14    0.58
   8  -5 -16    3.66    0.53
   7  -5 -16    0.53    0.35
   7  -5 -16    0.71    0.38
   6  -5 -16    3.79    0.55
   6  -5 -16    4.57    0.53
   5  -5 -16    0.81    0.33
   5  -5 -16    0.72    0.40
   4  -5 -16    1.40    0.43
   4  -5 -16    1.06    0.35
   3  -5 -16    1.91    0.38
   3  -5 -16    1.46    0.42
   2  -5 -16    4.88    0.59
   2  -5 -16    4.98    0.52
   1  -5 -16    0.11    0.34
   1  -5 -16    0.12    0.29
   0  -5 -16    8.24    0.66
   0  -5 -16    8.14    0.73
   0  -5  16    8.62    0.70
   1  -5  16    0.90    0.36
  -1  -5 -16    0.87    0.33
  -1  -5 -16    1.00    0.41
  -2  -5 -16    0.43    0.32
  -2  -5 -16    0.46    0.38
   2  -5  16    0.04    0.33
  -3  -5 -16    0.34    0.34
   3  -5  16   -0.37    0.31
  -3  -5 -16    0.01    0.39
  -4  -5 -16    0.58    0.35
   4  -5  16    0.14    0.35
   5  -5  16   -0.18    0.34
   7  -6 -16    0.79    0.37
[truncated: 23,725 more chars]
