# Supplementary material for: Crystal structure of bis­(acetato-κO)di­aqua­(2,2′-bi­pyridine-κ2 N,N′)manganese(II)
Source: Acta Crystallogr Sect E Struct Rep Online. 2014 Aug 13;70(Pt 9):m326–7. doi: 10.1107/S1600536814017814 (PMC4186102; doi:10.1107/S1600536814017814)
Supplement: Supplementary file 2 [file e-70-0m326-Isup2.hkl]

#
# h,k,l, Fc-squared, Fo-squared, sigma(Fo-squared), status flag
#
data_I
_shelx_title ' mnbpy in P2(1)/n'
_shelx_refln_list_code          4
_shelx_F_calc_maximum      192.65
_exptl_crystal_F_000       756.00
_reflns_d_resolution_high  0.8409

loop_
 _space_group_symop_operation_xyz
 'x, y, z'
 '-x+1/2, y+1/2, -z+1/2'
 '-x, -y, -z'
 'x-1/2, -y-1/2, z-1/2'

_cell_length_a    12.8494
_cell_length_b     8.1434
_cell_length_c    15.5918
_cell_angle_alpha  90.000
_cell_angle_beta   98.926
_cell_angle_gamma  90.000

_shelx_F_squared_multiplier     1.000

loop_
 _refln_index_h
 _refln_index_k
 _refln_index_l
 _refln_F_squared_calc
 _refln_F_squared_meas
 _refln_F_squared_sigma
 _refln_observed_status
   2   0   0        662.28        716.97         7.72 o
   4   0   0        343.14        396.41         5.94 o
   6   0   0       1442.71       1229.10        15.70 o
   8   0   0         66.87         43.63         3.29 o
  10   0   0       1602.90       1578.40        29.39 o
  12   0   0        254.94        255.23        12.61 o
  14   0   0        263.54        249.92        14.31 o
   1   1   0        374.18        359.33         4.90 o
   2   1   0         96.29         91.28         1.35 o
   3   1   0          9.05          7.74         0.67 o
   4   1   0        630.54        592.27         5.51 o
   5   1   0       4222.49       4586.64        39.96 o
   6   1   0       2720.73       2656.93        22.92 o
   7   1   0       1332.13       1427.52        15.41 o
   8   1   0       2143.35       2328.45        23.82 o
   9   1   0        254.80        257.28         5.35 o
  10   1   0        629.25        679.92        10.59 o
  11   1   0         72.69         72.96         4.64 o
  12   1   0       1577.25       1564.23        22.48 o
  13   1   0        183.36        175.19         8.38 o
  14   1   0        509.63        531.01        13.74 o
  15   1   0         75.70         75.83         7.37 o
   0   2   0        392.62        313.80         7.48 o
   1   2   0        810.55        832.64        10.59 o
   2   2   0       4501.88       4518.14        47.27 o
   3   2   0        220.97        252.48         3.96 o
   4   2   0          6.41         16.13         1.05 o
   5   2   0       1200.86       1272.72        10.37 o
   6   2   0       1930.92       1955.78        16.11 o
   7   2   0         20.89         15.46         1.79 o
   8   2   0        250.46        276.60         5.18 o
   9   2   0        377.28        361.98         6.56 o
  10   2   0         82.62         78.77         3.52 o
  11   2   0         57.26         60.32         4.38 o
  12   2   0        493.37        508.12        12.30 o
  13   2   0         44.53         56.41         5.59 o
  14   2   0       1054.77        991.85        22.46 o
   1   3   0       1851.46       1916.00        26.64 o
   2   3   0        372.17        324.17         5.37 o
   3   3   0        278.40        318.22         4.25 o
   4   3   0       3910.23       3832.39        30.16 o
   5   3   0         19.75         20.96         1.43 o
   6   3   0       1492.12       1385.66        14.09 o
   7   3   0       1093.87       1135.47        14.27 o
   8   3   0       2172.06       2134.34        51.90 o
   9   3   0        326.29        321.22         6.29 o
  10   3   0        328.20        351.72         8.85 o
  11   3   0         32.41         33.45         7.37 o
  12   3   0        621.66        615.98        15.52 o
  13   3   0        157.06        147.43         9.12 o
  14   3   0         69.20         78.83         8.26 o
   0   4   0      16324.95      16968.92       352.52 o
   1   4   0        294.94        279.04         8.55 o
   2   4   0       4218.56       4290.54        56.86 o
   3   4   0        178.81        191.19         8.80 o
   4   4   0       3253.94       3267.27        29.69 o
   5   4   0        616.72        635.85         7.71 o
   6   4   0        387.60        371.79         5.59 o
   7   4   0        159.15        179.55         5.58 o
   8   4   0        467.12        452.91         9.17 o
   9   4   0        689.76        710.15        14.39 o
  10   4   0         64.47         60.42        11.50 o
  11   4   0        226.24        236.04        12.61 o
  12   4   0       1396.18       1412.95        69.52 o
  13   4   0         45.55         50.87         8.50 o
   1   5   0          4.82          2.04         3.41 o
   2   5   0         30.31         40.53         3.76 o
   3   5   0          6.98         25.60         9.56 o
   4   5   0       1006.90        965.83        12.57 o
   5   5   0          0.53         10.75         3.23 o
   6   5   0       1108.72       1091.15        15.59 o
   7   5   0        600.33        600.15         9.69 o
   8   5   0        633.00        626.00        13.51 o
   9   5   0        869.94        870.60        17.07 o
  10   5   0        250.54        210.35        11.69 o
  11   5   0         80.07         76.22         8.90 o
  12   5   0        286.93        303.45        33.57 o
   0   6   0          3.28          3.65         5.11 o
   1   6   0        126.71        129.19        10.95 o
   2   6   0       1117.04       1151.72        36.86 o
   3   6   0         10.86         21.17         6.57 o
   4   6   0        891.29        921.09        31.38 o
   5   6   0        358.13        367.53         9.64 o
   6   6   0         20.28         14.81         4.93 o
   7   6   0        225.31        232.01        34.49 o
   8   6   0         11.79          4.74        14.23 o
   9   6   0         17.94         17.33         8.94 o
  10   6   0        380.11        352.15        15.14 o
  11   6   0         15.91         32.87         7.17 o
   1   7   0        300.25        293.04        17.52 o
   2   7   0          7.06         14.23         6.93 o
   3   7   0         43.16         70.43        10.22 o
   4   7   0        211.33        213.85        15.33 o
   5   7   0        941.96        921.21        21.45 o
   6   7   0        178.49        178.49         9.45 o
   7   7   0         93.71        108.11         8.36 o
   8   7   0        330.55        338.09        13.80 o
   9   7   0          3.82         -8.10         5.40 o
  10   7   0        292.17        285.60        24.82 o
   0   8   0        403.86        436.82        22.63 o
   1   8   0        119.53        127.52        10.71 o
   2   8   0        410.50        412.37        22.26 o
   3   8   0        434.88        462.00        23.36 o
   4   8   0        588.21        603.23        26.64 o
   5   8   0          4.99         14.23         7.66 o
   6   8   0         73.60         87.14         7.45 o
   7   8   0          6.16         30.59         5.92 o
   8   8   0         73.79         78.20         8.38 o
   1   9   0         10.32          0.69         5.54 o
   2   9   0          8.18         17.10         6.49 o
   3   9   0        200.06        200.71        17.52 o
   4   9   0        117.04        113.49        14.60 o
   5   9   0         17.09         17.88         9.12 o
 -15   0   1        154.91        147.07        16.06 o
 -13   0   1        160.23        161.30        13.14 o
 -11   0   1       1791.06       1754.73        30.47 o
  -9   0   1       4302.95       4205.23        54.24 o
  -7   0   1       9450.71      10053.39       121.93 o
  -5   0   1       2649.79       2843.74        32.18 o
  -3   0   1      31399.42      31672.47       574.26 o
  -1   0   1         66.08         35.99         1.40 o
   1   0   1         69.10         51.68         1.84 o
   3   0   1       5356.43       5433.50        58.75 o
   5   0   1       8024.43       8460.19        91.43 o
   7   0   1       1172.96       1018.16        15.60 o
   9   0   1       3731.21       3827.14        49.95 o
  11   0   1        979.90       1021.19        20.92 o
  13   0   1        123.84        141.34        11.50 o
 -15   1   1        489.47        480.62        15.49 o
 -14   1   1          5.69          9.42         4.87 o
 -13   1   1        437.87        459.42        12.20 o
 -12   1   1        519.93        539.02        11.22 o
 -11   1   1        390.27        410.13         9.22 o
 -10   1   1          8.69         10.49         2.23 o
  -9   1   1          4.68          8.44         1.80 o
  -8   1   1          1.18         37.92        10.31 o
  -7   1   1        617.48        621.40         8.06 o
  -6   1   1        122.24        134.56         2.84 o
  -5   1   1        757.58        772.29         8.35 o
  -4   1   1        108.60         98.95         1.94 o
  -3   1   1        202.06        197.51         2.29 o
  -2   1   1        898.99        943.53         8.98 o
  -1   1   1      15834.52      14942.80       360.76 o
   0   1   1         16.86          0.96         1.40 o
   1   1   1      11775.42      11984.18       113.42 o
   2   1   1      14310.52      14505.96       102.49 o
   3   1   1       2202.63       2198.40        15.69 o
   4   1   1       2074.15       2027.97        16.48 o
   5   1   1       2551.18       2707.09        21.46 o
   6   1   1        440.03        466.17         5.19 o
   7   1   1        468.55        546.41         7.06 o
   8   1   1         45.16         66.45         5.05 o
   9   1   1         51.60         43.32         2.73 o
  10   1   1        393.53        383.06         7.68 o
  11   1   1         11.59          7.21         3.03 o
  12   1   1          8.21         11.02         3.55 o
  13   1   1        266.81        287.16        10.15 o
  14   1   1         48.05         43.79         5.62 o
 -14   2   1         29.38         37.62         5.96 o
 -13   2   1        762.05        765.58        15.96 o
 -12   2   1        225.18        223.55         8.85 o
 -11   2   1        184.35        179.73         6.59 o
 -10   2   1       1172.13       1206.32        15.70 o
  -9   2   1       3476.93       3456.82        36.97 o
  -8   2   1        869.89        922.14        12.01 o
  -7   2   1        120.47         99.58         3.38 o
  -6   2   1        192.05        230.44         3.40 o
  -5   2   1       1405.83       1338.00        10.58 o
  -4   2   1         62.81         71.42         1.75 o
  -3   2   1       2663.98       2660.98        25.36 o
  -2   2   1         22.19         20.27         1.82 o
  -1   2   1         61.95         27.33         2.78 o
   0   2   1      16950.05      16766.29       326.43 o
   1   2   1       2833.90       3005.15        34.72 o
   2   2   1       1300.65       1331.22        12.53 o
   3   2   1        922.07        898.11         8.54 o
   4   2   1       1988.24       2063.66        18.43 o
   5   2   1       1611.20       1576.42        12.56 o
   6   2   1        228.46        277.81         4.19 o
   7   2   1       3986.97       3869.09        36.17 o
   8   2   1        442.90        444.44         6.53 o
   9   2   1        643.04        623.15         9.54 o
  10   2   1        108.86        102.09         4.35 o
  11   2   1       1963.82       1986.45        26.40 o
  12   2   1         38.84         33.67         4.68 o
  13   2   1       1337.22       1311.21        26.35 o
  14   2   1          0.10         14.99         5.45 o
 -14   3   1         50.97         49.04         6.49 o
 -13   3   1        326.34        346.93        12.12 o
 -12   3   1         21.60         26.91         5.02 o
 -11   3   1        123.09        126.81         7.54 o
 -10   3   1         42.04         42.05         3.79 o
  -9   3   1         38.86         43.43         3.04 o
  -8   3   1       1105.15       1156.50        53.45 o
  -7   3   1        196.52        188.11         4.41 o
  -6   3   1        349.41        364.53         4.86 o
  -5   3   1       2214.19       2288.93        21.50 o
  -4   3   1        586.10        607.08         7.29 o
  -3   3   1        616.15        580.84         7.00 o
  -2   3   1       1828.28       1824.00        25.39 o
  -1   3   1       2035.25       1884.58        26.24 o
   0   3   1        262.48        288.23         7.61 o
   1   3   1       5490.66       5365.47        69.02 o
   2   3   1       2740.56       2958.05        35.07 o
   3   3   1       1151.72       1096.35        11.99 o
   4   3   1       1565.02       1688.79        15.35 o
   5   3   1        590.16        618.28         7.46 o
   6   3   1        268.23        289.84         5.14 o
   7   3   1         71.29         81.40         5.00 o
   8   3   1        600.02        603.69        10.81 o
   9   3   1          0.78          1.47         1.93 o
  10   3   1        546.63        465.35         8.85 o
  11   3   1        391.00        359.74        11.42 o
  12   3   1          1.74         15.77         6.73 o
  13   3   1         94.29        110.67         9.01 o
  14   3   1        169.53        169.38        10.02 o
 -13   4   1        196.26        197.57        13.04 o
 -12   4   1        126.69        177.79        35.95 o
 -11   4   1        413.88        415.22        15.46 o
 -10   4   1         12.26         13.25         5.29 o
  -9   4   1       1350.09       1295.01        21.75 o
  -8   4   1        647.02        631.95        11.13 o
  -7   4   1       4180.67       4087.29        40.36 o
  -6   4   1        400.06        356.73         5.87 o
  -5   4   1       2837.03       2821.83        26.43 o
  -4   4   1        946.06        983.14        11.39 o
  -3   4   1       5027.75       5148.10        67.27 o
  -2   4   1         67.55         66.93         7.45 o
  -1   4   1       3621.99       3855.51        51.45 o
   0   4   1          7.03          6.57         4.74 o
   1   4   1       1366.75       1389.61        18.28 o
   2   4   1        164.63        178.57         5.13 o
   3   4   1       1064.84       1025.80        13.19 o
   4   4   1         28.26         43.84         4.55 o
   5   4   1       1771.30       1739.41        17.06 o
   6   4   1        969.27        951.45        11.66 o
   7   4   1       1223.23       1244.05        14.68 o
   8   4   1        332.02        333.92         6.93 o
   9   4   1       3266.59       3186.41        39.65 o
  10   4   1        886.03        862.76        22.52 o
  11   4   1         86.19         97.77        13.14 o
  12   4   1        107.19        116.32        17.88 o
  13   4   1        223.45        238.86        14.37 o
 -13   5   1        177.85        181.28        13.68 o
 -12   5   1        128.14        156.52        34.30 o
 -11   5   1        453.91        445.72        16.68 o
 -10   5   1        231.29        245.38        12.31 o
  -9   5   1         22.55         25.96         6.55 o
  -8   5   1          1.85         14.78         4.06 o
  -7   5   1        100.32        105.02         4.18 o
  -6   5   1       1430.34       1448.45        16.38 o
  -5   5   1       3644.29       3581.22        38.79 o
  -4   5   1        328.58        316.26         5.87 o
  -3   5   1       2916.52       2909.99        40.86 o
  -2   5   1        167.89        167.60         6.03 o
  -1   5   1        665.69        598.68        11.93 o
   0   5   1        126.13        124.84         6.32 o
   1   5   1        300.12        265.50         6.59 o
   2   5   1       1373.24       1350.61        18.82 o
   3   5   1       2314.42       2382.74        29.77 o
   4   5   1          5.54         10.63         3.31 o
   5   5   1        345.30        360.32         6.23 o
   6   5   1       1607.70       1621.05        18.38 o
   7   5   1          8.71          9.42         2.68 o
   8   5   1          2.19          3.91         2.70 o
   9   5   1        171.52        179.01         7.92 o
  10   5   1        182.13        185.78        11.69 o
  11   5   1        171.97        150.38        11.35 o
  12   5   1          2.21          7.14         6.49 o
 -11   6   1        410.50        386.26        15.79 o
 -10   6   1        227.19        234.34        12.42 o
  -9   6   1        131.93        136.25         9.80 o
  -8   6   1        232.78        204.43        19.52 o
  -7   6   1         55.09         60.15        17.15 o
  -6   6   1          4.46          2.93         3.48 o
  -5   6   1        539.01        510.93        10.88 o
  -4   6   1         56.45         63.50         8.76 o
  -3   6   1        635.45        628.41        23.72 o
  -2   6   1         50.19         70.07         9.12 o
  -1   6   1         10.30          5.47         5.11 o
   0   6   1        104.56        101.45        10.95 o
   1   6   1         30.25         22.26         6.93 o
   2   6   1         61.01         64.23         9.49 o
   3   6   1        641.69        641.91        25.18 o
   4   6   1         12.13         20.65         4.20 o
   5   6   1         68.08         80.23        10.40 o
   6   6   1          9.85         21.82         7.48 o
   7   6   1       1344.99       1323.22        29.50 o
   8   6   1        395.33        387.22        26.64 o
   9   6   1        367.12        363.34        18.25 o
  10   6   1        219.15        216.43        12.87 o
  11   6   1        257.13        248.36        13.98 o
 -10   7   1         35.77         42.69         7.58 o
  -9   7   1         19.03          4.56         9.31 o
  -8   7   1        276.25        261.47        12.12 o
  -7   7   1         50.83         51.04         6.29 o
  -6   7   1         59.22         58.50         6.18 o
  -5   7   1        186.09        195.87        25.73 o
  -4   7   1        195.61        201.44        14.23 o
  -3   7   1       1183.16       1070.71        35.76 o
  -2   7   1        642.61        635.34        25.55 o
  -1   7   1         61.85         83.20        10.95 o
   0   7   1          3.08          5.45         6.20 o
   1   7   1         77.73         85.39        11.68 o
   2   7   1        249.18        267.49        17.15 o
   3   7   1        411.65        400.33        20.80 o
   4   7   1        774.77        781.32        30.29 o
   5   7   1        444.11        456.89        13.94 o
   6   7   1          8.49          7.30         6.75 o
   7   7   1         31.29         36.84         9.67 o
   8   7   1         66.48         82.30         8.38 o
   9   7   1          9.70          4.45         6.06 o
  10   7   1         84.34         79.61         9.42 o
  -8   8   1          9.59         15.96         6.06 o
  -7   8   1        733.28        800.51        25.91 o
  -6   8   1        243.05        267.53        11.38 o
  -5   8   1        641.64        622.36        16.65 o
  -4   8   1         99.46        158.02        14.60 o
  -3   8   1         87.81        106.19        12.77 o
  -2   8   1        179.16        171.88        15.33 o
  -1   8   1        115.03        144.27        11.22 o
   0   8   1          5.57          5.11         4.90 o
   1   8   1         17.67         19.24         6.29 o
   2   8   1        222.84        236.11        17.88 o
   3   8   1         79.26         97.07        13.50 o
   4   8   1        137.52        165.31        16.06 o
   5   8   1         20.09         13.88         4.99 o
   6   8   1        376.63        386.00        14.02 o
   7   8   1        186.71        215.96        23.36 o
   8   8   1         25.15         39.09         7.35 o
  -4   9   1        186.91        201.08        17.15 o
  -3   9   1        212.79        223.70        17.88 o
  -2   9   1         89.96         81.14         9.80 o
  -1   9   1         90.33         83.81         9.91 o
   0   9   1         82.45         93.55        10.28 o
   1   9   1        222.78        200.04        12.76 o
   2   9   1        510.30        490.47        26.28 o
   3   9   1        225.91        253.26        19.71 o
   4   9   1         26.38         36.86        10.58 o
   5   9   1         20.60         12.04         9.12 o
 -14   0   2        465.33        458.38        18.61 o
 -12   0   2       1674.05       1665.41        36.89 o
 -10   0   2          3.25          5.39         2.84 o
  -8   0   2        164.36        182.16         6.31 o
  -6   0   2       1460.84       1541.47        21.16 o
  -4   0   2       1108.90       1087.98        16.64 o
  -2   0   2        654.67        670.72        13.75 o
   0   0   2      37112.67      35271.43       342.24 o
   2   0   2      13763.64      14075.33       137.13 o
   4   0   2      15231.63      15265.72       162.68 o
   6   0   2       5112.12       5355.02        66.42 o
   8   0   2        292.37        297.08         7.38 o
  10   0   2        469.71        470.12        10.65 o
  12   0   2          2.91          0.23         4.47 o
  14   0   2        145.18        106.19        13.87 o
 -15   1   2         57.20         47.64         6.57 o
 -14   1   2        276.08        284.31        11.82 o
 -13   1   2        460.02        458.96        14.87 o
 -12   1   2        536.22        553.63        12.72 o
 -11   1   2          3.29          4.32         2.83 o
 -10   1   2       1198.99       1243.55        16.11 o
  -9   1   2         57.40         56.91         2.87 o
  -8   1   2       9215.77       9740.51        89.67 o
  -7   1   2        210.43        242.43         4.22 o
  -6   1   2       6072.65       6446.40        52.51 o
  -5   1   2        326.31        340.31         6.13 o
  -4   1   2         37.07         41.09         1.48 o
  -3   1   2          2.14          4.53         0.64 o
  -2   1   2         10.11         10.46         1.64 o
  -1   1   2        617.71        632.00        16.77 o
   0   1   2        190.88        169.85         3.02 o
   1   1   2       1274.82       1401.20        11.60 o
   2   1   2        914.63        866.85         7.82 o
   3   1   2          0.02         -1.10         0.73 o
   4   1   2      11965.99      12275.82        97.88 o
   5   1   2       1252.84       1463.76        12.73 o
   6   1   2       2454.98       2429.52        21.29 o
   7   1   2          1.76          1.72         1.19 o
   8   1   2        919.61        936.22        10.16 o
   9   1   2         17.32         12.32         1.84 o
  10   1   2        538.44        561.99         8.31 o
  11   1   2        882.81        830.41        14.23 o
  12   1   2       1479.02       1422.72        21.18 o
  13   1   2         50.62         46.78         5.48 o
  14   1   2        116.34        129.79         7.85 o
 -14   2   2        514.41        514.32        26.46 o
 -13   2   2         83.88         85.36         6.15 o
 -12   2   2       1175.43       1163.48        20.04 o
 -11   2   2        597.41        596.72        11.21 o
 -10   2   2         38.83         39.61         3.05 o
  -9   2   2        463.00        426.96         7.55 o
  -8   2   2        680.80        657.67         9.40 o
  -7   2   2          1.13         -2.00         1.33 o
  -6   2   2         18.61         28.69         1.46 o
  -5   2   2          1.10         -1.22         0.82 o
  -4   2   2        119.27        156.49         2.36 o
  -3   2   2        154.01        148.04         1.96 o
  -2   2   2        855.83        755.14        16.52 o
  -1   2   2       1338.24       1407.51        22.84 o
   0   2   2      19539.54      18691.36       364.75 o
   1   2   2       6246.02       6543.91        75.78 o
   2   2   2        544.79        678.40         6.72 o
   3   2   2       1132.40       1141.07        10.75 o
   4   2   2       2465.82       2246.30        17.95 o
   5   2   2        521.64        577.46         7.02 o
   6   2   2       2537.82       2513.74        22.69 o
   7   2   2        118.79        149.01         4.11 o
   8   2   2        147.26        123.60         3.61 o
   9   2   2          4.34          4.73         1.67 o
  10   2   2         31.46         21.65         2.84 o
  11   2   2          0.08          8.69         3.63 o
  12   2   2        147.21        148.84         7.69 o
  13   2   2         12.83         21.97         5.42 o
  14   2   2        432.21        449.84        14.93 o
 -14   3   2        196.78        191.22        11.70 o
 -13   3   2        349.87        346.56        12.96 o
 -12   3   2        356.86        330.68        14.44 o
 -11   3   2         16.61         21.32         3.77 o
 -10   3   2        839.58        884.54        13.47 o
  -9   3   2        311.86        307.85         5.97 o
  -8   3   2       2307.31       2275.52        29.19 o
  -7   3   2        270.95        265.88         5.60 o
  -6   3   2         36.61         24.40         1.58 o
  -5   3   2         59.67         74.63         2.19 o
  -4   3   2       3794.29       3781.19        33.92 o
  -3   3   2       2036.20       2088.92        19.11 o
  -2   3   2        760.00        673.19         9.53 o
  -1   3   2       3563.60       3873.11        50.40 o
   0   3   2        667.37        704.65        13.93 o
   1   3   2      10809.01      11501.29       144.36 o
   2   3   2          7.46          7.57         2.02 o
   3   3   2        933.62       1015.54        11.58 o
   4   3   2       1110.71       1139.63        12.06 o
   5   3   2         19.11         23.55         1.71 o
   6   3   2       4335.55       4451.61        44.44 o
   7   3   2        675.89        605.62        10.67 o
   8   3   2       2020.15       2078.55        25.06 o
   9   3   2        202.03        194.59         5.03 o
  10   3   2        657.93        639.73         9.81 o
  11   3   2          1.70          0.20         2.87 o
  12   3   2       1064.49       1020.99        21.59 o
  13   3   2         74.47         74.70        10.43 o
  14   3   2        116.50        135.75         9.27 o
 -13   4   2          3.27         11.13         6.39 o
 -12   4   2        701.77        706.74        21.34 o
 -11   4   2          2.13         16.76         5.44 o
 -10   4   2        323.66        342.99        13.24 o
  -9   4   2         44.48         42.59         5.82 o
  -8   4   2        418.50        425.43         7.39 o
  -7   4   2        267.25        284.28         5.45 o
  -6   4   2        716.64        729.74         8.72 o
  -5   4   2       1127.85       1194.54        12.54 o
  -4   4   2       3308.38       3319.20        32.65 o
  -3   4   2         21.20         28.70         9.85 o
  -2   4   2       3927.35       3962.29        45.18 o
  -1   4   2       2880.43       2915.58        34.29 o
   0   4   2       3852.17       3971.15        45.56 o
   1   4   2        166.30        153.70         5.40 o
   2   4   2       4136.18       3943.79        52.89 o
   3   4   2        597.79        576.26         7.33 o
   4   4   2       2011.48       2002.81        25.96 o
   5   4   2        192.48        194.67         4.23 o
   6   4   2        319.90        301.69         6.20 o
   7   4   2         20.22         23.74         2.90 o
   8   4   2        444.83        420.31         9.32 o
   9   4   2        396.00        395.85        11.29 o
  10   4   2          9.22         11.59         3.90 o
  11   4   2         45.33         39.57         4.90 o
  12   4   2        176.14        199.75        15.51 o
  13   4   2        370.75        370.19        29.92 o
 -13   5   2         80.36         86.12         9.87 o
 -12   5   2        439.37        475.60        24.63 o
 -11   5   2         40.90         41.46         7.01 o
 -10   5   2        406.84        434.12        15.27 o
  -9   5   2        193.02        185.28        10.52 o
  -8   5   2       1556.46       1547.42        29.55 o
  -7   5   2        287.47        292.92         6.27 o
  -6   5   2       2602.29       2438.08        25.40 o
  -5   5   2        396.05        391.43         7.07 o
  -4   5   2       1025.84       1062.11        13.49 o
  -3   5   2        585.54        625.52        12.29 o
  -2   5   2         13.39         15.35         2.65 o
  -1   5   2        599.94        578.55        10.17 o
   0   5   2         47.09         53.28         3.62 o
   1   5   2         93.80        112.92         6.53 o
   2   5   2        834.52        881.38        13.86 o
   3   5   2        187.65        188.91         5.83 o
   4   5   2       2828.44       2828.16        28.57 o
   5   5   2        230.67        221.09         5.42 o
   6   5   2        577.54        607.43         9.91 o
   7   5   2         22.65         19.24         3.05 o
   8   5   2        400.88        411.21         9.49 o
   9   5   2        269.61        268.76         8.06 o
  10   5   2        358.86        351.36        15.64 o
  11   5   2        407.79        392.89        34.85 o
  12   5   2         88.52        101.58        10.57 o
 -11   6   2         14.43         18.91         6.93 o
 -10   6   2         19.96         22.77         6.22 o
  -9   6   2         41.88         36.57         6.29 o
  -8   6   2         15.92          4.38         7.12 o
  -7   6   2         85.21         68.23         7.48 o
  -6   6   2        304.46        282.86        10.17 o
  -5   6   2          0.59         -1.84         3.52 o
  -4   6   2        100.94        108.38         9.85 o
  -3   6   2        796.60        786.06        27.00 o
  -2   6   2       1002.32       1029.11        32.84 o
  -1   6   2        143.51        125.54        10.58 o
   0   6   2        220.13        189.40        13.87 o
   1   6   2        137.89        132.54         8.21 o
   2   6   2        100.05         98.01         7.79 o
   3   6   2          5.19          0.07         3.59 o
   4   6   2        399.62        407.53         8.23 o
   5   6   2        339.24        325.97         9.41 o
   6   6   2        715.90        698.11        15.04 o
   7   6   2        110.31        126.90         9.28 o
   8   6   2        368.87        360.01        11.32 o
   9   6   2         13.27         18.61         6.45 o
  10   6   2         10.60         12.32         6.58 o
  11   6   2         36.38         30.91         7.74 o
 -10   7   2        157.32        158.74        16.79 o
  -9   7   2          5.66         -1.85         5.17 o
  -8   7   2        143.66        141.97        10.22 o
  -7   7   2        128.81        127.34         8.77 o
  -6   7   2        511.68        507.99        14.68 o
  -5   7   2         77.41         66.88         7.85 o
  -4   7   2        294.50        288.66        15.69 o
  -3   7   2         64.98         78.46         9.85 o
  -2   7   2         14.57         26.64         7.66 o
  -1   7   2         45.33         36.95         6.93 o
   0   7   2         98.37        103.08        10.77 o
   1   7   2         47.76         60.94        10.58 o
   2   7   2        132.60        131.01        13.87 o
   3   7   2        160.20        169.69        15.33 o
   4   7   2        301.05        329.88        13.87 o
   5   7   2        712.96        728.74        19.03 o
   6   7   2          5.62          8.98         4.82 o
   7   7   2        354.73        367.97        14.24 o
   8   7   2        919.59        883.73        23.84 o
   9   7   2        209.86        224.45        13.29 o
  10   7   2        291.36        283.30        14.96 o
  -8   8   2        123.35        145.97        15.33 o
  -7   8   2          0.29         22.99         8.03 o
  -6   8   2         71.12         77.58         7.09 o
  -5   8   2        195.21        245.23        16.06 o
  -4   8   2        769.33        736.07        28.46 o
  -3   8   2        314.13        292.31        17.88 o
  -2   8   2        539.55        598.85        25.91 o
  -1   8   2        252.33        225.04        23.17 o
   0   8   2        244.89        222.49        11.98 o
   1   8   2        210.44        206.55        17.52 o
   2   8   2        420.19        441.93        24.09 o
   3   8   2        271.26        314.94        20.80 o
   4   8   2        498.33        505.79        25.91 o
   5   8   2         10.78          9.04         5.06 o
   6   8   2         41.01         49.67        10.22 o
   7   8   2         32.85         45.29         7.17 o
   8   8   2        212.20        242.71        13.65 o
  -2   9   2         70.48         57.38         8.41 o
  -1   9   2        222.96        206.76        23.90 o
   0   9   2         41.23         23.37         7.17 o
   1   9   2         29.37         27.84         6.95 o
   2   9   2         18.18         39.41        11.31 o
   3   9   2         18.14         33.21        10.22 o
   4   9   2         55.82         83.20        13.50 o
   5   9   2         43.68         37.18         7.48 o
 -15   0   3          0.28         -8.76         7.66 o
 -13   0   3        570.42        592.06        19.35 o
 -11   0   3        194.82        183.36        10.63 o
  -9   0   3       8980.07       8831.46       146.08 o
  -7   0   3       7330.94       7846.31        95.88 o
  -5   0   3       5477.57       5669.10        69.25 o
  -3   0   3       8750.55       9000.52       124.24 o
  -1   0   3        576.16        512.44        11.83 o
   1   0   3         22.48         14.36         1.03 o
   3   0   3       2450.73       2424.47        27.45 o
   5   0   3      10229.99      10656.86       104.83 o
   7   0   3        622.98        510.76         9.84 o
   9   0   3        645.69        695.89        13.09 o
  11   0   3        435.12        438.94        12.91 o
  13   0   3        474.11        461.66        14.95 o
 -15   1   3        326.37        282.06        12.44 o
 -14   1   3         29.64         29.40         5.61 o
 -13   1   3        811.12        826.96        17.75 o
 -12   1   3        846.56        841.87        16.22 o
 -11   1   3       1670.56       1647.20        25.22 o
 -10   1   3          4.48          5.22         2.28 o
  -9   1   3          6.10         16.38         2.10 o
  -8   1   3          7.55         22.61         3.64 o
  -7   1   3       1212.65       1090.45        11.46 o
  -6   1   3        260.68        283.15         4.08 o
  -5   1   3        882.01        872.46         8.96 o
  -4   1   3        159.60        135.62         2.56 o
  -3   1   3       1849.43       1796.53        17.32 o
  -2   1   3       3613.46       3666.13        54.40 o
  -1   1   3       8733.88       8741.49        78.60 o
   0   1   3       1840.71       1843.26        14.91 o
   1   1   3       7241.41       7222.98        49.91 o
   2   1   3        106.55        117.49         1.92 o
   3   1   3      10293.44      10516.21        79.63 o
   4   1   3       1380.44       1403.19        12.80 o
   5   1   3       6536.62       7056.31        54.50 o
   6   1   3       1121.17       1182.16        12.30 o
   7   1   3        309.66        346.95         5.47 o
   8   1   3        204.58        222.05         4.68 o
   9   1   3         15.04         10.57         1.99 o
  10   1   3        387.17        387.78         7.45 o
  11   1   3        278.62        261.72         7.48 o
  12   1   3         20.05         33.78         4.72 o
  13   1   3        156.41        173.96         8.59 o
  14   1   3         68.57         60.85         6.18 o
 -14   2   3         16.63         18.27         6.55 o
 -13   2   3        167.79        153.29         9.08 o
 -12   2   3        297.04        281.43         9.13 o
 -11   2   3         26.06         22.19         3.36 o
 -10   2   3        373.34        397.59         7.61 o
  -9   2   3       2254.37       2303.23        25.82 o
  -8   2   3         52.90         58.55         2.96 o
  -7   2   3        722.87        709.94         8.78 o
  -6   2   3         16.44         20.45         1.43 o
  -5   2   3         52.28         33.72         1.27 o
  -4   2   3       6351.38       6329.85        52.95 o
  -3   2   3       1742.90       1698.28        18.83 o
  -2   2   3       2339.49       2371.84        31.37 o
  -1   2   3       4494.54       4355.51       106.24 o
   0   2   3      17392.20      17116.86       176.10 o
   1   2   3       1561.08       1504.04        13.47 o
   2   2   3        126.65        130.67         2.06 o
   3   2   3        223.95        216.51         3.31 o
   4   2   3        194.40        219.29         2.93 o
   5   2   3        808.45        745.92         7.63 o
   6   2   3        512.34        552.82         7.24 o
   7   2   3       3753.05       3776.11        35.69 o
   8   2   3         87.32         80.57         3.14 o
   9   2   3       1071.45       1069.73        12.75 o
  10   2   3         46.47         34.19         3.04 o
  11   2   3       2064.76       1946.83        25.00 o
  12   2   3        120.69        120.84         7.03 o
  13   2   3        297.93        315.49        12.61 o
  14   2   3          0.55          3.79         5.26 o
 -14   3   3         13.68         17.63         5.36 o
 -13   3   3        663.27        668.55        22.11 o
 -12   3   3        107.30        116.01         7.37 o
 -11   3   3        726.54        705.69        13.92 o
 -10   3   3         33.09         41.90         3.69 o
  -9   3   3          3.47          2.62         1.92 o
  -8   3   3          7.71         12.81         1.83 o
  -7   3   3          0.70          0.49         1.15 o
  -6   3   3        608.87        625.54         6.92 o
  -5   3   3       1770.59       1793.27        15.07 o
  -4   3   3       1114.96       1210.39        11.91 o
  -3   3   3       1088.82       1030.92        20.22 o
  -2   3   3       2771.04       2894.71        55.20 o
  -1   3   3       6729.98       6765.73       101.02 o
   0   3   3       2744.01       2829.10        48.21 o
   1   3   3       7102.11       7416.15       118.77 o
   2   3   3        108.67        104.61         4.83 o
   3   3   3       4885.15       5004.46        42.75 o
   4   3   3         74.70         80.03         2.77 o
   5   3   3       2200.56       2253.84        21.98 o
   6   3   3        321.70        305.73         9.72 o
   7   3   3        484.17        450.79         9.03 o
   8   3   3         96.26         99.12         4.00 o
   9   3   3          9.42          8.33         2.23 o
  10   3   3         81.47         72.18         5.27 o
  11   3   3        428.60        387.48        13.03 o
  12   3   3         25.11         31.63         5.56 o
  13   3   3        380.91        383.86        13.40 o
 -13   4   3        234.61        267.46        17.52 o
 -12   4   3         48.18         62.62         8.58 o
 -11   4   3       1741.18       1747.52        38.01 o
 -10   4   3         23.37         29.11         5.66 o
  -9   4   3        492.35        530.14        11.51 o
  -8   4   3        307.52        306.92         6.12 o
  -7   4   3       2514.66       2412.68        23.35 o
  -6   4   3          9.80         15.58         1.66 o
  -5   4   3       3875.38       3659.46        33.45 o
  -4   4   3       1286.85       1281.60        18.52 o
  -3   4   3       1865.65       1864.18        18.95 o
  -2   4   3        308.38        336.30        11.56 o
  -1   4   3        149.21        137.45         6.18 o
   0   4   3       1810.29       1883.54        27.59 o
   1   4   3       1182.87       1230.25        19.51 o
   2   4   3        177.61        185.60        14.23 o
   3   4   3        290.61        301.77         5.42 o
   4   4   3         34.55         30.03         2.18 o
   5   4   3       1514.50       1446.52        18.06 o
   6   4   3         11.42         18.29         2.41 o
   7   4   3        287.61        277.55         7.24 o
   8   4   3          5.29          4.78         3.00 o
   9   4   3        478.47        468.19        12.24 o
  10   4   3        521.52        468.60        12.56 o
  11   4   3        139.85        153.68         8.28 o
  12   4   3        131.47        154.56        12.12 o
  13   4   3        262.81        287.12        16.26 o
 -13   5   3        182.63        181.27        12.54 o
 -12   5   3         34.63         44.44         7.63 o
 -11   5   3        208.30        226.59        12.28 o
 -10   5   3         88.99         98.18         8.47 o
  -9   5   3        618.46        568.32        12.73 o
  -8   5   3         31.79         43.40         3.84 o
  -7   5   3         47.96         52.02         3.16 o
  -6   5   3        512.30        514.19         8.00 o
  -5   5   3       2276.50       2170.85        24.82 o
  -4   5   3       1040.09       1021.51        13.11 o
  -3   5   3       1221.73       1178.57        16.55 o
  -2   5   3        418.42        435.53         8.43 o
  -1   5   3       3071.57       3076.19        36.86 o
   0   5   3         29.87         38.20         3.39 o
   1   5   3       2740.49       2665.54        48.22 o
   2   5   3       1173.84       1165.27        19.71 o
   3   5   3        863.53        870.09        13.30 o
   4   5   3        559.91        569.11         9.00 o
   5   5   3         35.08         21.86         2.83 o
   6   5   3         12.20         12.50         2.34 o
   7   5   3         71.51         73.17         7.87 o
   8   5   3         25.73         33.14         4.57 o
   9   5   3        136.92        132.06         8.85 o
  10   5   3        308.65        320.77        11.17 o
  11   5   3         11.62         18.10         6.95 o
  12   5   3        135.18        158.37        12.51 o
 -11   6   3        155.29        166.94        11.75 o
 -10   6   3        195.57        187.51        11.21 o
  -9   6   3         91.77         93.57         7.95 o
  -8   6   3         29.77         28.28        10.77 o
  -7   6   3          6.81         -0.57         5.11 o
  -6   6   3        125.12        125.88         7.47 o
  -5   6   3        475.81        470.30        12.64 o
  -4   6   3        776.57        755.46        16.98 o
  -3   6   3        183.62        178.45        11.31 o
  -2   6   3        281.45        266.76        13.87 o
  -1   6   3        388.02        352.88        11.72 o
   0   6   3          5.81         15.05         4.36 o
   1   6   3        294.25        278.37        15.51 o
   2   6   3        214.78        221.98        10.23 o
   3   6   3        217.03        212.94        10.13 o
   4   6   3         92.45         85.18         3.91 o
   5   6   3         53.52         54.70         4.89 o
   6   6   3        670.57        705.95        15.59 o
   7   6   3       2074.80       2047.46        33.73 o
   8   6   3        101.30        106.61         7.33 o
   9   6   3       1477.25       1462.24        28.29 o
  10   6   3        366.89        335.35        24.09 o
  11   6   3         36.72         30.14         7.73 o
 -10   7   3        100.88        106.19        14.96 o
  -9   7   3         18.91          2.19         8.76 o
  -8   7   3          3.80          0.90         4.88 o
  -7   7   3          9.47          7.01         4.47 o
  -6   7   3        224.19        218.13        14.96 o
  -5   7   3        119.28        115.88        16.06 o
  -4   7   3         19.38         29.19         6.57 o
  -3   7   3        473.22        462.37        19.71 o
  -2   7   3         35.77         47.81         8.39 o
  -1   7   3        380.45        370.15        19.52 o
   0   7   3        307.84        295.71        12.52 o
   1   7   3       1325.47       1259.01        43.43 o
   2   7   3        177.18        179.55        10.65 o
   3   7   3        204.55        242.33        11.90 o
   4   7   3          0.64          3.32         2.85 o
   5   7   3        341.84        346.28        16.42 o
   6   7   3          0.27          0.57         3.69 o
   7   7   3         28.61         37.04         5.28 o
   8   7   3         36.69         52.92         6.11 o
   9   7   3        198.11        223.93        13.79 o
  -8   8   3         89.59        102.55        12.41 o
  -7   8   3        518.20        534.62        23.36 o
  -6   8   3        385.56        397.41        18.61 o
  -4   8   3         60.39         66.05         9.85 o
  -3   8   3        195.03        212.02        14.60 o
  -2   8   3        154.30        173.62        17.88 o
  -1   8   3         73.56         81.93        13.87 o
   0   8   3          4.04          1.02         5.08 o
   1   8   3          0.94          1.46         7.66 o
   2   8   3         11.15         13.87         9.12 o
   3   8   3        245.71        236.48        19.34 o
   4   8   3        242.53        277.31        15.51 o
   5   8   3         19.29          6.26         5.08 o
   6   8   3        168.76        180.87        11.38 o
   7   8   3         28.54         17.77         6.06 o
  -3   9   3         96.43         89.04        15.69 o
  -2   9   3        154.67        168.60        19.34 o
  -1   9   3        184.37        189.76        18.98 o
   0   9   3         40.40         45.21         8.31 o
   1   9   3        297.14        324.41        31.75 o
   2   9   3        274.90        274.06        21.17 o
   3   9   3        326.63        357.63        23.36 o
   4   9   3         15.52         25.55        10.22 o
 -14   0   4       1199.57       1198.69        31.20 o
 -12   0   4       6209.18       6102.44       111.08 o
 -10   0   4       1490.14       1489.35        26.19 o
  -8   0   4        207.27        187.22         6.59 o
  -6   0   4        102.39         81.33         3.43 o
  -4   0   4       4364.39       4421.29        62.86 o
  -2   0   4      25598.06      25845.25       355.85 o
   0   0   4      11814.33      11593.61       123.64 o
   2   0   4         90.18         79.36         2.25 o
   4   0   4       9392.36       9324.45       100.66 o
   6   0   4       1234.36       1319.86        23.70 o
   8   0   4         11.73          3.21         1.97 o
  10   0   4        177.32        169.33         8.49 o
  12   0   4          0.80         -4.07         7.76 o
  14   0   4        150.59        168.19        12.96 o
 -15   1   4          0.00          1.45         4.97 o
 -14   1   4         26.09         28.37         5.67 o
 -13   1   4          6.12         14.69         4.14 o
 -12   1   4          9.25          8.55         3.83 o
 -11   1   4         28.68         29.35         3.93 o
 -10   1   4        778.16        744.45        12.29 o
  -9   1   4         44.87         49.14         2.93 o
  -8   1   4       7935.74       7993.01        80.20 o
  -7   1   4        586.54        646.27         8.31 o
  -6   1   4       4818.18       4826.99        45.30 o
  -5   1   4       4138.51       4619.21        43.07 o
  -4   1   4       5863.52       5889.44        58.35 o
  -3   1   4         52.84         63.38         3.70 o
  -2   1   4       3462.48       3434.74        45.26 o
  -1   1   4       2353.08       2390.57        24.31 o
   0   1   4       1230.27       1124.69        10.01 o
   1   1   4       4504.22       4604.28        46.20 o
   2   1   4          7.28          4.41         0.84 o
   3   1   4       3727.49       3942.36        32.59 o
   4   1   4       5712.14       5683.27        40.29 o
   5   1   4        379.62        385.41         5.12 o
   6   1   4       1629.60       1553.10        15.58 o
   7   1   4        169.86        211.83         4.42 o
   8   1   4       1780.47       1720.19        17.70 o
   9   1   4         64.16         56.40         3.07 o
  10   1   4       1267.19       1306.81        17.55 o
  11   1   4        603.97        606.07        11.30 o
  12   1   4       1415.38       1321.85        20.65 o
  13   1   4          6.75          3.46         4.37 o
  14   1   4          4.04          3.14         4.63 o
 -14   2   4         36.29         49.25         8.05 o
 -13   2   4         36.96         33.51         5.68 o
 -12   2   4        193.34        194.78         9.48 o
 -11   2   4         10.36          5.11         3.26 o
 -10   2   4        607.84        595.19         9.55 o
  -9   2   4        357.05        334.36         6.60 o
  -8   2   4        163.95        181.73         4.57 o
  -7   2   4         79.58         91.07         2.99 o
  -6   2   4         58.26         53.13         1.95 o
  -5   2   4         98.64         94.33         2.09 o
  -4   2   4       4354.69       4436.00        56.66 o
  -3   2   4          4.52          1.99         1.04 o
  -2   2   4        147.64        199.79         4.65 o
  -1   2   4         47.47         35.35         1.74 o
   0   2   4       8979.27       8976.85        81.06 o
   1   2   4        331.28        329.10         3.78 o
   2   2   4       2550.38       2486.27        19.87 o
   3   2   4        155.12        183.01         2.54 o
   4   2   4       5916.57       5876.60        45.48 o
   5   2   4          5.32          7.64         1.35 o
   6   2   4       2645.78       2686.67        26.83 o
   7   2   4          0.54          3.54         2.40 o
   8   2   4          2.65          3.34         1.64 o
   9   2   4         18.53         16.71         2.33 o
  10   2   4        175.49        155.32         5.41 o
  11   2   4          3.73         10.94         2.94 o
  12   2   4        326.47        331.02        10.90 o
  13   2   4         15.14          6.25         5.42 o
 -14   3   4        117.76        133.66        16.79 o
 -13   3   4          0.18          9.95         5.60 o
 -12   3   4        446.81        417.86        15.05 o
 -11   3   4        100.90        113.94         6.93 o
 -10   3   4       1125.19       1103.91        15.85 o
  -9   3   4          0.53         -1.81         1.71 o
  -8   3   4       2829.02       2761.19        31.50 o
  -7   3   4          6.86          2.93         1.41 o
  -6   3   4       1085.18        972.39         9.87 o
  -5   3   4         25.22         26.50         2.80 o
  -4   3   4       1411.77       1341.49        16.71 o
  -3   3   4       3027.66       3157.14        48.41 o
  -2   3   4        235.52        220.36         7.76 o
  -1   3   4       2091.79       2199.39        26.82 o
   0   3   4       2225.74       2269.15        25.25 o
   1   3   4       6984.44       7471.89        78.30 o
   2   3   4         73.05         76.10         3.03 o
   3   3   4       1714.14       1719.32        17.10 o
   4   3   4        194.73        181.37         3.40 o
   5   3   4        638.50        627.51        10.12 o
   6   3   4       1474.55       1484.97        20.99 o
   7   3   4         63.91         89.84         3.90 o
   8   3   4       1430.09       1441.40        15.86 o
   9   3   4         45.66         43.51         3.28 o
  10   3   4       1587.73       1508.70        25.34 o
  11   3   4         23.49         26.54         3.93 o
  12   3   4        509.30        486.35        14.59 o
  13   3   4         80.05         77.42        10.59 o
 -13   4   4        102.60        122.66        10.33 o
 -12   4   4        518.98        539.05        18.13 o
 -11   4   4         34.60         45.10         6.84 o
 -10   4   4        140.74        141.30         6.61 o
  -9   4   4         25.67         34.20         4.02 o
  -8   4   4        488.42        491.85         9.48 o
  -7   4   4         58.68         65.26         4.14 o
  -6   4   4         28.28         27.30         2.60 o
  -5   4   4          1.01          3.24         1.67 o
  -4   4   4        609.74        575.31         9.44 o
  -3   4   4        107.02         95.20         4.02 o
  -2   4   4       6420.33       6299.01        95.29 o
  -1   4   4         95.10        123.35         8.39 o
   0   4   4       3552.25       3404.88        58.50 o
   1   4   4       3801.08       3778.53        52.82 o
   2   4   4         16.04          5.15         3.79 o
   3   4   4        325.87        330.53         5.02 o
   4   4   4       1144.71       1140.28        13.49 o
   5   4   4          0.28          1.59         1.70 o
   6   4   4        168.65        151.03         4.46 o
   7   4   4         87.63         96.38         5.11 o
   8   4   4         23.62         24.72         4.16 o
   9   4   4         53.96         52.79         5.35 o
  10   4   4         55.99         42.96         5.27 o
  11   4   4          1.88          5.80         4.03 o
  12   4   4         31.58         28.65         7.74 o
 -13   5   4         24.49         33.21        12.04 o
 -12   5   4        130.84        141.27        10.61 o
 -11   5   4        173.26        157.50        10.52 o
 -10   5   4        402.74        400.32        14.37 o
  -9   5   4        126.51        133.19         9.02 o
  -8   5   4       1234.70       1158.04        20.30 o
  -7   5   4          0.72          0.84         2.00 o
  -6   5   4       1344.77       1303.51        14.97 o
  -5   5   4        560.20        534.89        14.40 o
  -4   5   4       1438.85       1400.47        19.45 o
  -3   5   4       1019.99        995.39        12.77 o
  -2   5   4       1359.61       1321.46        20.78 o
  -1   5   4        344.33        352.32         8.68 o
   0   5   4       1013.40       1080.07        23.79 o
   1   5   4         53.09         72.99         8.39 o
   2   5   4        300.37        293.17        17.09 o
   3   5   4        339.46        329.49         7.17 o
   4   5   4       1864.51       1877.44        22.85 o
   5   5   4         12.32         10.84         3.13 o
   6   5   4        243.51        241.26         8.42 o
   7   5   4        266.70        255.79         9.25 o
   8   5   4       1162.23       1135.86        21.74 o
   9   5   4         48.49         47.44         5.73 o
  10   5   4        420.58        422.49        13.05 o
  11   5   4         79.87         85.34         9.93 o
  12   5   4        251.29        244.54        15.69 o
 -11   6   4         34.04         30.29        11.31 o
 -10   6   4          0.45         -8.39         8.39 o
  -9   6   4          0.87         -4.74         4.93 o
  -8   6   4          2.83         -3.15         8.03 o
  -7   6   4        175.57        168.06        12.04 o
  -6   6   4        149.18        139.30         7.53 o
  -5   6   4          1.59          4.38         4.74 o
  -4   6   4        428.94        417.85        10.96 o
  -3   6   4        219.86        209.68        18.61 o
  -2   6   4        267.38        269.02         9.87 o
  -1   6   4        412.55        403.08        10.74 o
   0   6   4       1004.45        969.61        23.22 o
   1   6   4        237.70        246.02        11.02 o
   2   6   4        476.31        470.30        15.12 o
   3   6   4        529.99        509.45         9.71 o
   4   6   4        342.87        339.39         8.23 o
   5   6   4          6.51         -0.68         3.32 o
   6   6   4         66.14         73.79        13.95 o
   7   6   4         68.32         65.15         7.96 o
   8   6   4        109.70        104.25         9.52 o
   9   6   4          8.02         20.77        13.32 o
  10   6   4        115.03        105.14         8.42 o
 -10   7   4        213.79        208.01        20.07 o
  -9   7   4         68.36         56.56        11.68 o
  -8   7   4        110.23        115.68        13.14 o
  -7   7   4        279.39        257.64        16.42 o
  -6   7   4        199.59        221.95         9.65 o
  -5   7   4         58.07         41.75         4.88 o
  -4   7   4        500.94        523.68        20.07 o
  -3   7   4         77.55         81.74         9.12 o
  -2   7   4        579.35        555.79        21.53 o
  -1   7   4          3.83          5.71         3.58 o
   0   7   4        168.14        176.38        10.76 o
   1   7   4         50.85         74.19         8.05 o
   2   7   4         75.53         85.61        17.88 o
   3   7   4        205.02        193.45        11.68 o
   4   7   4         44.24         44.66         4.20 o
   5   7   4        151.70        170.28         8.69 o
   6   7   4        160.55        151.97        15.62 o
   7   7   4         83.91         88.90         7.16 o
   8   7   4        644.76        635.47        18.46 o
   9   7   4        601.46        596.28        21.33 o
  -8   8   4        166.78        210.57        17.52 o
  -7   8   4         27.06         22.99         8.39 o
  -6   8   4          3.65          9.12         7.30 o
  -2   8   4        455.70        460.98        16.40 o
  -1   8   4        225.45        189.29        11.40 o
   0   8   4        362.66        317.63        17.52 o
   1   8   4        306.02        315.30        21.90 o
   2   8   4        409.34        393.93        17.33 o
   3   8   4         74.79         73.11        13.32 o
   4   8   4        112.85        114.41         6.29 o
   5   8   4         19.57         19.61         5.86 o
   6   8   4          5.42          3.53         5.77 o
   7   8   4         10.86         28.27         7.17 o
  -3   9   4          6.58          2.19         9.12 o
  -2   9   4         48.04         66.42        13.50 o
  -1   9   4        119.72        127.36        17.15 o
   0   9   4          0.81         -3.28         8.76 o
   1   9   4         18.84         40.51        11.31 o
   2   9   4         77.23         84.66        14.96 o
   3   9   4         15.81          9.85         9.12 o
   4   9   4         36.81         44.42         7.22 o
 -15   0   5          8.53          5.11         8.76 o
 -13   0   5        760.49        744.27        22.17 o
 -11   0   5          2.41          9.78         4.77 o
  -9   0   5       4930.49       4885.53        72.05 o
  -7   0   5       5637.49       5902.99        73.17 o
  -5   0   5       6917.46       7265.62       102.11 o
  -3   0   5      11570.66      12330.44       170.10 o
  -1   0   5      13915.59      13411.57       199.47 o
   1   0   5        668.91        666.87        13.74 o
   3   0   5        330.40        313.19         7.97 o
   5   0   5        109.67        121.49         4.96 o
   7   0   5       1977.56       2147.50        29.83 o
   9   0   5         45.51         59.46         4.50 o
  11   0   5        655.97        625.29        16.42 o
  13   0   5        354.61        337.20        13.77 o
 -15   1   5        358.57        365.96        13.73 o
 -14   1   5          0.03         -2.51         4.60 o
 -13   1   5        796.10        815.97        16.76 o
 -12   1   5        637.52        636.77        13.89 o
 -11   1   5       1225.39       1228.50        20.38 o
 -10   1   5         27.05         31.18         3.13 o
  -9   1   5        137.17        144.85         4.52 o
  -8   1   5        295.05        287.19         5.94 o
  -7   1   5        145.34        165.14         3.88 o
  -6   1   5          2.90          0.83         1.18 o
  -5   1   5        786.40        923.95        12.51 o
  -4   1   5       2291.45       2530.70        26.42 o
  -3   1   5       3262.32       3122.22        34.96 o
  -2   1   5        796.93        842.45        10.74 o
  -1   1   5       3098.41       3178.51        35.86 o
   0   1   5        393.94        386.92         4.90 o
   1   1   5       1685.17       1522.88        13.71 o
   2   1   5        220.47        219.02         3.67 o
   3   1   5       6210.94       5989.48        44.17 o
   4   1   5         14.54         11.02         1.21 o
   5   1   5       3588.54       3527.87        31.90 o
   6   1   5         24.96         27.70         2.00 o
   7   1   5        885.51        865.96         9.71 o
   8   1   5         45.59         44.45         2.52 o
   9   1   5        138.70        130.89         4.78 o
  10   1   5         30.84         33.27         3.67 o
  11   1   5        753.85        744.99        12.87 o
  12   1   5        154.63        166.13         7.77 o
  13   1   5        134.02        162.67         7.92 o
 -14   2   5          0.95        -11.48         7.85 o
 -13   2   5        146.66        132.89         8.50 o
 -12   2   5        154.24        141.69         8.32 o
 -11   2   5          8.29          7.31         3.58 o
 -10   2   5        322.79        325.20        13.42 o
  -9   2   5       1544.64       1657.27        21.63 o
  -8   2   5         52.50         57.63         2.94 o
  -7   2   5       2294.34       2333.52        30.80 o
  -6   2   5         59.77         69.15         2.68 o
  -5   2   5       2099.01       2069.06        19.97 o
  -4   2   5       2764.32       2948.05        25.77 o
  -3   2   5        124.54        114.91         3.13 o
  -2   2   5        997.94       1034.46        11.62 o
  -1   2   5       1814.79       1822.71        36.08 o
   0   2   5        242.65        221.00         3.43 o
   1   2   5        722.62        732.35         6.47 o
   2   2   5         79.29         94.71         2.30 o
   3   2   5        810.28        853.00         8.73 o
   4   2   5        465.97        443.68         5.20 o
   5   2   5       6351.48       6543.08        56.98 o
   6   2   5        694.55        805.34        10.18 o
   7   2   5        549.84        591.69         8.58 o
   8   2   5         96.00         94.93         3.88 o
   9   2   5       2182.99       2184.16        21.63 o
  10   2   5         45.30         40.29         3.90 o
  11   2   5       1843.11       1725.12        23.25 o
  12   2   5         17.85         19.54         5.63 o
  13   2   5         80.62         95.08         8.27 o
 -14   3   5         63.84         70.63        19.89 o
 -13   3   5        524.82        513.92        50.91 o
 -12   3   5          3.58          2.82         5.06 o
 -11   3   5        715.08        683.54        32.66 o
 -10   3   5         72.78         77.41         4.08 o
  -9   3   5         29.33         28.72         2.49 o
  -8   3   5        465.02        476.48         8.14 o
  -7   3   5        221.51        199.65         3.59 o
  -6   3   5       1148.94       1173.66        18.92 o
  -5   3   5          5.33          4.00         1.40 o
  -4   3   5        175.36        175.70         3.96 o
  -3   3   5       1159.36       1119.66        15.29 o
  -2   3   5       1625.11       1659.42        21.25 o
  -1   3   5       3845.52       3921.58        38.77 o
   0   3   5        269.36        289.10         4.62 o
   1   3   5        327.04        250.38         3.93 o
   2   3   5       4531.02       4767.43        46.89 o
   3   3   5       3403.07       3330.81        29.25 o
   4   3   5         10.66         15.73         1.56 o
   5   3   5       4371.02       4196.15        75.56 o
   6   3   5         11.11          3.77         1.39 o
   7   3   5        445.92        418.68         6.61 o
   8   3   5          0.28          5.29         2.14 o
   9   3   5        180.90        171.20         6.96 o
  10   3   5         13.53          9.66         3.42 o
  11   3   5          4.23         -1.59         3.29 o
  12   3   5         65.76         72.52         7.24 o
  13   3   5        169.04        158.68        10.25 o
 -13   4   5        288.64        359.46        25.18 o
 -12   4   5         20.16         33.30         6.40 o
 -11   4   5       1012.96       1064.36        29.74 o
 -10   4   5        607.63        617.12        13.38 o
  -9   4   5       1271.75       1219.63        20.70 o
  -8   4   5        148.30        147.94         4.57 o
  -7   4   5       2182.99       2084.20        31.77 o
  -6   4   5         52.69         50.73         2.90 o
  -5   4   5       2419.37       2413.23        30.78 o
  -4   4   5        462.90        409.48         9.68 o
  -3   4   5       1884.75       1820.88        33.17 o
  -2   4   5        655.77        710.87        14.71 o
  -1   4   5       1321.35       1247.17        15.41 o
   0   4   5       2499.81       2658.70        29.86 o
   1   4   5       1619.71       1657.72        19.70 o
   2   4   5         83.15         80.94         4.04 o
   3   4   5        702.27        740.49         8.94 o
   4   4   5        408.50        398.26         6.61 o
   5   4   5          8.65         12.32         2.20 o
   6   4   5        216.20        225.16         6.35 o
   7   4   5       1612.57       1578.48        23.18 o
   8   4   5        322.59        293.37         9.92 o
   9   4   5        115.68        122.80         8.04 o
  10   4   5         33.56         26.35         7.55 o
  11   4   5         69.22         78.64         7.00 o
  12   4   5        150.27        145.27        12.64 o
 -12   5   5        246.53        268.22        21.90 o
 -11   5   5        186.11        211.29        19.34 o
 -10   5   5         36.71         28.34         5.60 o
  -9   5   5        389.21        375.81        12.80 o
  -8   5   5         90.25         81.01        10.58 o
  -7   5   5          6.41          5.84         5.84 o
  -6   5   5        842.58        820.31        15.30 o
  -5   5   5         96.26         92.97         4.41 o
  -4   5   5         56.06         43.98         5.81 o
  -3   5   5         41.52         39.93         5.20 o
  -2   5   5         91.61         88.95         4.44 o
  -1   5   5       3102.63       3004.32        33.69 o
   0   5   5        808.23        786.83        14.89 o
   1   5   5       4946.31       4925.43        59.74 o
   2   5   5        337.15        319.93         6.27 o
   3   5   5        337.60        324.92         7.03 o
   4   5   5        824.61        791.17        10.76 o
   5   5   5         80.66         76.88         4.52 o
   6   5   5        110.07        118.07         7.10 o
   7   5   5         79.84         96.77        11.45 o
   8   5   5        146.07        161.62        14.78 o
   9   5   5          7.61          3.99         4.20 o
  10   5   5          0.38          3.89         4.85 o
  11   5   5         17.71         13.19         7.48 o
 -11   6   5        363.67        378.43        24.09 o
 -10   6   5         72.15         67.51        12.41 o
  -9   6   5        190.30        187.21        17.15 o
  -8   6   5          3.49          4.38         7.30 o
  -7   6   5        217.46        224.43        14.96 o
  -6   6   5         41.74         44.89         7.66 o
  -5   6   5        444.41        447.04        17.88 o
  -4   6   5        706.48        700.43        16.83 o
  -3   6   5         24.22         14.28         3.43 o
  -2   6   5        294.59        313.61        18.25 o
  -1   6   5        827.81        852.06        21.77 o
   0   6   5          2.59         16.35         3.42 o
   1   6   5          0.29          8.29         4.47 o
   2   6   5        220.66        194.72         7.06 o
   3   6   5        193.85        202.28        17.95 o
   4   6   5          3.52          5.84         2.91 o
   5   6   5        137.75        148.49        10.48 o
   6   6   5       1020.28       1032.05        20.68 o
   7   6   5        760.11        773.87        17.60 o
   8   6   5         75.01         62.51         6.77 o
   9   6   5        790.31        780.04        24.21 o
  10   6   5        109.01        119.03         8.75 o
 -10   7   5        181.43        193.41        19.71 o
  -9   7   5         49.58         39.41        10.95 o
  -8   7   5          1.10         -0.73         7.66 o
  -7   7   5         55.18         62.40        10.22 o
  -6   7   5        585.12        564.18        22.63 o
  -5   7   5        126.28        129.55        11.68 o
  -4   7   5        428.25        401.79        16.42 o
  -3   7   5         52.53         36.49         9.12 o
  -2   7   5        396.94        399.81        21.71 o
  -1   7   5        506.53        481.03        12.72 o
   0   7   5        331.42        314.75        13.76 o
   1   7   5       1539.23       1422.17        32.42 o
   2   7   5        836.31        820.50        22.60 o
   3   7   5        424.73        414.37        11.73 o
   4   7   5        178.53        168.92         7.07 o
   5   7   5        134.31        141.84         8.49 o
   6   7   5         26.78         27.64         5.23 o
   7   7   5        159.33        160.48        13.74 o
   8   7   5          9.26         13.90         5.30 o
  -8   8   5        118.71        139.40        15.33 o
  -7   8   5        106.74        112.76        12.77 o
  -6   8   5        410.27        417.85        20.07 o
  -5   8   5        437.98        434.63        19.34 o
  -3   8   5        310.98        284.65        22.26 o
  -2   8   5         28.89         25.91        10.95 o
  -1   8   5         31.35         27.89         9.85 o
   0   8   5         45.05         49.90         6.21 o
   1   8   5          2.25          4.96         5.35 o
   2   8   5          1.64          2.25         5.25 o
   3   8   5         68.17         85.69         5.54 o
   4   8   5         22.00         28.22         4.84 o
   5   8   5         45.80         55.30         7.76 o
   6   8   5         12.69         10.96         6.13 o
  -3   9   5          0.35         -6.57         8.39 o
  -2   9   5        127.22        141.23        18.98 o
  -1   9   5        127.94        145.61        18.98 o
   0   9   5        217.75        252.17        22.26 o
   1   9   5        198.11        248.88        21.90 o
   2   9   5         20.33         25.91        10.95 o
   3   9   5         52.02         77.64        16.79 o
 -14   0   6       1181.95       1293.74        32.50 o
 -12   0   6       2996.48       3008.32        59.86 o
 -10   0   6       1458.08       1396.98        25.89 o
  -8   0   6         57.35         79.83         5.03 o
  -6   0   6        357.53        466.17        13.71 o
  -4   0   6      14744.70      15293.52       260.37 o
  -2   0   6       8419.18       8365.97       116.44 o
   0   0   6         29.63         30.01         2.32 o
   2   0   6       1195.21       1136.02        13.68 o
   4   0   6        556.62        590.44         9.31 o
   6   0   6        471.54        505.21         9.97 o
   8   0   6          2.49          0.30         2.69 o
  10   0   6         12.79          8.42         4.90 o
  12   0   6         50.39         52.17         6.99 o
 -14   1   6         26.18         24.50         5.68 o
 -13   1   6        109.54        112.36         7.89 o
 -12   1   6         56.87         71.00         5.56 o
 -11   1   6          5.49          7.66         3.50 o
 -10   1   6        575.97        594.63        10.81 o
  -9   1   6          1.54         -1.75         1.70 o
  -8   1   6       1488.52       1593.33        17.40 o
  -7   1   6        337.75        369.68         5.92 o
  -6   1   6        673.82        506.62         6.89 o
  -5   1   6          7.12          3.70         1.13 o
  -4   1   6       8818.45       8948.44        88.27 o
  -3   1   6       1584.96       1733.09        18.79 o
  -2   1   6       1355.88       1456.26        16.01 o
  -1   1   6       2264.31       2373.04        34.12 o
   0   1   6        805.12        770.55         7.70 o
   1   1   6       1238.57       1322.89        11.46 o
   2   1   6        489.65        529.66         5.45 o
   3   1   6       1289.14       1336.81        11.35 o
   4   1   6        258.34        274.93         4.27 o
   5   1   6          0.12          0.24         1.34 o
   6   1   6        190.33        182.34         4.18 o
   7   1   6        263.70        276.04         5.33 o
   8   1   6       1181.99       1159.87        14.37 o
   9   1   6        263.74        242.03         7.01 o
  10   1   6       1466.50       1455.60        19.53 o
  11   1   6        106.80        102.33         5.68 o
  12   1   6        573.04        531.52        12.48 o
  13   1   6         31.23         29.94         5.04 o
 -14   2   6        105.99         97.57        18.06 o
 -13   2   6         15.58         12.08         5.09 o
 -12   2   6        522.59        555.40        20.05 o
 -11   2   6        798.34        794.08        22.86 o
 -10   2   6        285.04        267.51         8.03 o
  -9   2   6        636.11        611.41        10.54 o
  -8   2   6       1034.89       1062.44        13.58 o
  -7   2   6         25.41         31.18         2.28 o
  -6   2   6          4.60          0.47         1.29 o
  -5   2   6          6.02         11.69         1.47 o
  -4   2   6       3971.46       4196.94        42.56 o
  -3   2   6         88.16         77.58         3.18 o
  -2   2   6       4440.49       4338.58        45.98 o
  -1   2   6        127.46        131.65         2.80 o
   0   2   6       1876.56       1751.66        16.32 o
   1   2   6        106.25         93.43         1.91 o
   2   2   6       6606.57       6498.63        47.75 o
   3   2   6       2101.21       2337.54        19.35 o
   4   2   6       7066.29       7254.98        59.22 o
   5   2   6         35.05         45.75         2.41 o
   6   2   6       1007.64       1062.38        12.71 o
   7   2   6          1.35          4.81         2.11 o
   8   2   6       1274.11       1267.90        15.36 o
   9   2   6          6.58         13.71         3.20 o
  10   2   6        158.94        152.31         6.98 o
  11   2   6         56.07         57.71         4.60 o
  12   2   6        241.70        237.80        11.50 o
  13   2   6         37.70         34.08         6.62 o
 -14   3   6         31.18         42.97         7.48 o
 -13   3   6        140.62        159.66        39.41 o
 -12   3   6        116.71        119.05         9.10 o
 -11   3   6        340.60        314.11        25.73 o
 -10   3   6        524.69        517.56        10.91 o
  -9   3   6         16.64         20.15         3.36 o
  -8   3   6       1352.09       1367.39        23.12 o
  -7   3   6        123.94        127.46         4.83 o
  -6   3   6       3989.42       3973.09        55.25 o
  -5   3   6        664.73        662.36        19.01 o
  -4   3   6       1373.40       1360.21        15.02 o
  -3   3   6        136.87        141.78         3.72 o
  -2   3   6       1137.16       1125.40        13.79 o
  -1   3   6          9.64          8.18         1.64 o
   0   3   6        611.72        631.74         9.14 o
   1   3   6        551.70        470.90         7.49 o
   2   3   6        162.57        176.05         3.89 o
   3   3   6       1519.39       1561.27        15.30 o
   4   3   6        743.54        763.80        11.27 o
   5   3   6       1551.34       1503.54        28.21 o
   6   3   6         24.71         19.55         1.83 o
   7   3   6        105.33        107.69         3.87 o
   8   3   6       1507.99       1470.81        17.98 o
   9   3   6        119.62        109.51         6.00 o
  10   3   6        808.33        824.79        15.38 o
  11   3   6         27.83         19.12         4.10 o
  12   3   6        368.01        357.99        13.45 o
 -13   4   6        290.83        382.45        26.64 o
 -12   4   6        617.47        665.27        32.11 o
 -11   4   6        264.02        258.74        19.71 o
 -10   4   6        706.85        683.88        29.19 o
  -9   4   6         10.19         17.95         4.80 o
  -8   4   6         27.39         32.06         3.64 o
  -7   4   6        384.67        378.62         8.95 o
  -6   4   6          9.52         -0.04         2.07 o
  -5   4   6         81.62         76.32         4.27 o
  -4   4   6        267.27        232.98         5.78 o
  -3   4   6        114.32        115.29         4.23 o
  -2   4   6        873.95        812.42        12.96 o
  -1   4   6        907.98        914.81        12.35 o
   0   4   6       2592.37       2580.86        26.85 o
   1   4   6        992.76        964.97        14.12 o
   2   4   6        629.22        651.09         8.14 o
   3   4   6        138.90        135.08         3.59 o
   4   4   6        870.05        882.54        11.68 o
   5   4   6        594.61        547.52        10.79 o
   6   4   6         61.90         69.43         6.95 o
   7   4   6        652.45        670.16        15.19 o
   8   4   6         92.82         82.45         6.36 o
   9   4   6         59.00         57.75         5.95 o
  10   4   6          5.43          2.60         4.43 o
  11   4   6          5.47          5.53         4.67 o
  12   4   6          1.12         -4.20         7.23 o
 -12   5   6         99.50        116.05        15.33 o
 -11   5   6        364.73        420.40        24.82 o
 -10   5   6        547.37        556.88        27.00 o
  -9   5   6          1.75          4.01         6.93 o
  -8   5   6       1144.87       1141.87        38.32 o
  -7   5   6         30.17         21.30         4.73 o
  -6   5   6         32.75         27.32         4.64 o
  -5   5   6        292.03        277.87        13.81 o
  -4   5   6        282.98        282.92         6.72 o
  -3   5   6       1299.21       1268.56        20.86 o
  -2   5   6        646.77        655.02        12.63 o
  -1   5   6        149.03        144.50         5.11 o
   0   5   6        317.61        320.76         6.30 o
   1   5   6         41.31         52.39         3.03 o
   2   5   6         21.66         15.79         2.25 o
   3   5   6        145.20        143.30         4.31 o
   4   5   6          1.45          1.80         2.21 o
   5   5   6        469.41        465.68        10.38 o
   6   5   6         97.16         96.98        11.08 o
   7   5   6        166.32        164.84         8.75 o
   8   5   6        945.17        917.55        23.25 o
   9   5   6        167.98        141.63         8.67 o
  10   5   6        356.91        353.39        12.72 o
  11   5   6         10.23          8.70         7.61 o
 -11   6   6         27.68         50.73        12.04 o
 -10   6   6         46.30         49.27        11.31 o
  -9   6   6         31.29         31.75         9.85 o
  -8   6   6        236.13        218.23        16.79 o
  -7   6   6         40.27         43.43         8.76 o
  -6   6   6        393.00        378.99        12.77 o
  -5   6   6          0.55          3.83         5.84 o
  -4   6   6        255.54        241.26         9.87 o
  -3   6   6         17.74         16.58         6.57 o
  -2   6   6        775.29        722.43        15.07 o
  -1   6   6          0.85         -0.17         1.86 o
   0   6   6       3126.56       3030.86        38.38 o
   1   6   6       1419.83       1336.92        18.16 o
   2   6   6        709.02        757.56        15.96 o
   3   6   6        412.61        441.48        12.19 o
   4   6   6       1830.99       1812.56        26.35 o
   5   6   6         62.78         69.74         5.27 o
   6   6   6         43.81         48.10         6.26 o
   7   6   6          1.82          8.46         4.40 o
   8   6   6          0.29         -5.51         4.44 o
   9   6   6          0.01          1.09         4.42 o
  10   6   6         15.29          7.15         5.31 o
  -9   7   6        379.00        449.59        24.45 o
  -8   7   6        160.83        170.79        16.42 o
  -7   7   6        305.97        293.04        18.25 o
  -6   7   6         77.56         79.92        10.22 o
  -5   7   6         85.33         98.90        10.58 o
  -4   7   6        529.35        565.69        16.05 o
  -3   7   6          1.26         -4.97         4.20 o
  -2   7   6        214.49        214.67         8.57 o
  -1   7   6          0.55          5.28         5.35 o
   0   7   6        118.62        101.15         9.38 o
   1   7   6         31.39         31.59         4.55 o
   2   7   6         63.46         62.58         5.75 o
   3   7   6         35.62         44.56         4.52 o
   4   7   6          1.48         -4.65         3.10 o
   5   7   6         53.05         58.66         6.35 o
   6   7   6        470.85        440.93        17.61 o
   7   7   6         52.54         51.61         6.52 o
   8   7   6        185.89        223.79        25.18 o
  -7   8   6         13.04         12.77         8.39 o
  -6   8   6        203.99        190.13        15.69 o
  -5   8   6          0.46         -9.49         6.57 o
  -4   8   6        108.17         85.39         9.85 o
  -3   8   6        112.73        108.75        16.42 o
  -2   8   6          6.95          0.42         5.25 o
  -1   8   6        288.31        286.38        23.90 o
   0   8   6        344.31        375.27        16.31 o
   1   8   6        113.15        143.86        12.12 o
   2   8   6        295.81        318.22        22.63 o
   3   8   6         62.07         63.81         8.53 o
   4   8   6         17.28         22.82         5.64 o
   5   8   6         47.63         53.45         7.88 o
   6   8   6        114.07        125.75        13.32 o
  -3   9   6        154.00        159.11        19.71 o
  -2   9   6         24.68         34.67        11.68 o
  -1   9   6         66.24         82.84        16.79 o
   0   9   6          3.46         21.17        10.95 o
   1   9   6         16.05         15.33        10.22 o
 -13   0   7        277.17        313.98        15.33 o
 -11   0   7        391.70        414.02        15.46 o
  -9   0   7        998.90       1013.57        19.50 o
  -7   0   7       2367.52       2398.02        32.23 o
  -5   0   7       2778.19       2629.19        39.82 o
  -3   0   7       2803.02       2809.42        47.61 o
  -1   0   7        434.50        407.94         8.32 o
   1   0   7        128.41        146.48         3.49 o
   3   0   7       3216.45       3220.23        37.05 o
   5   0   7        339.07        332.71         7.72 o
   7   0   7          8.85          8.78         2.73 o
   9   0   7        132.51        135.83         8.75 o
  11   0   7       1134.66       1118.28        24.08 o
  13   0   7         97.99        111.70        11.48 o
 -14   1   7         59.45         45.70         6.36 o
 -13   1   7        666.20        665.27        17.10 o
 -12   1   7        380.80        403.49        11.10 o
 -11   1   7        355.33        346.68         9.93 o
 -10   1   7        666.77        683.19        12.17 o
  -9   1   7         42.10         38.42         3.20 o
  -8   1   7        279.14        269.39         5.27 o
  -7   1   7        769.40        750.44         9.56 o
  -6   1   7        118.86        136.65         3.38 o
  -5   1   7        521.07        555.68         8.03 o
  -4   1   7        249.32        262.00         4.90 o
  -3   1   7       2504.40       2323.37        24.78 o
  -2   1   7        141.47        143.28         3.23 o
  -1   1   7       4141.30       3992.76        37.43 o
   0   1   7         63.58         79.33         2.11 o
   1   1   7        542.37        357.51         4.00 o
   2   1   7        375.06        417.08         4.76 o
   3   1   7       2123.46       2150.31        18.19 o
   4   1   7          2.12          0.94         1.35 o
   5   1   7        803.87        781.51         8.84 o
   6   1   7         35.33         35.70         2.40 o
   7   1   7       1465.78       1455.06        15.76 o
   8   1   7         74.24         80.45         3.90 o
   9   1   7        271.61        267.68         7.60 o
  10   1   7        270.42        269.00         8.84 o
  11   1   7        165.10        166.62         7.85 o
  12   1   7        125.51        121.42         7.10 o
 -14   2   7         17.79         34.22         7.63 o
 -13   2   7        278.87        263.33        31.75 o
 -12   2   7        370.56        377.11        12.39 o
 -11   2   7         85.54         91.83         6.63 o
 -10   2   7        108.22        107.78         5.80 o
  -9   2   7        846.07        808.77        14.53 o
  -8   2   7          0.17         -2.22         1.48 o
  -7   2   7       2296.28       2386.58        28.81 o
  -6   2   7        113.18        113.81         3.48 o
  -5   2   7       4717.85       4839.54        53.95 o
  -4   2   7        342.31        362.55         6.45 o
  -3   2   7       5566.54       5556.36        59.34 o
  -2   2   7          1.14          4.53         1.74 o
  -1   2   7       3049.57       3102.37        40.90 o
   0   2   7        506.02        430.05         5.95 o
   1   2   7        730.36        705.31         7.38 o
   2   2   7        269.30        291.18         4.26 o
   3   2   7        199.56        190.55         4.85 o
   4   2   7        347.50        362.27         5.70 o
   5   2   7       1526.28       1463.18        16.22 o
   6   2   7        433.21        430.43         7.18 o
   7   2   7       2248.83       2233.20        23.83 o
   8   2   7          0.32          7.85         2.73 o
   9   2   7       1724.53       1683.88        23.71 o
  10   2   7          3.32         -0.32         3.70 o
  11   2   7       1056.20        988.64        16.35 o
  12   2   7          0.06         -4.34         5.23 o
 -14   3   7        199.05        176.21        16.24 o
 -13   3   7        632.06        571.14        70.98 o
 -12   3   7        145.02        140.98        10.43 o
 -11   3   7        122.72        121.75         9.38 o
 -10   3   7          9.24          8.37         3.69 o
  -9   3   7        119.61        107.38         3.77 o
  -8   3   7        692.64        660.80        11.01 o
  -7   3   7        157.26        153.69         4.86 o
  -6   3   7        143.06        143.36         5.03 o
  -5   3   7         46.13         48.09         3.81 o
  -4   3   7       1839.07       1839.83        23.98 o
  -3   3   7       2075.10       2048.84        21.61 o
  -2   3   7        302.76        279.76         5.26 o
  -1   3   7       2196.13       2063.43        24.56 o
   0   3   7        113.84        116.44         3.66 o
   1   3   7       1029.05        916.04        11.32 o
   2   3   7        925.64        896.16        11.19 o
   3   3   7        973.60        920.44        11.79 o
   4   3   7         86.05         68.89         4.39 o
   5   3   7       1206.25       1142.11        17.75 o
   6   3   7         50.20         47.49         2.81 o
   7   3   7          2.44          5.82         2.56 o
   8   3   7        180.75        188.50         5.77 o
   9   3   7        195.02        176.63         7.54 o
  10   3   7        126.98        129.09         6.74 o
  11   3   7          9.02          9.30         4.27 o
  12   3   7         74.89         65.86         7.50 o
 -13   4   7         36.36         33.57        12.77 o
 -12   4   7         43.53         70.07        13.50 o
 -11   4   7         21.05         27.73        10.58 o
 -10   4   7         15.06         22.26         9.12 o
  -9   4   7       2399.88       2262.98       125.90 o
  -8   4   7        349.19        356.21         9.19 o
  -7   4   7       1172.50       1131.59        19.77 o
  -6   4   7        136.35        124.40         5.95 o
  -5   4   7        657.85        652.97        11.28 o
  -4   4   7        234.30        230.87         6.06 o
  -3   4   7        737.47        734.04        11.81 o
  -2   4   7         79.58         83.66         3.77 o
  -1   4   7        650.16        616.93         9.55 o
   0   4   7         99.72         88.49         3.32 o
   1   4   7          7.02          3.02         1.50 o
   2   4   7          9.28          8.71         1.64 o
   3   4   7        413.87        387.64         5.84 o
   4   4   7         30.08         27.14         2.97 o
   5   4   7         18.74         20.81         2.89 o
   6   4   7        892.64        897.99        18.21 o
   7   4   7        653.14        662.64        17.39 o
   8   4   7         12.62          7.32         4.33 o
   9   4   7        356.88        357.93        13.35 o
  10   4   7          0.26         -6.37         4.25 o
  11   4   7        388.19        345.63        23.47 o
 -12   5   7        116.14        133.56        17.15 o
 -11   5   7        217.10        267.49        21.90 o
 -10   5   7        556.16        564.18        28.10 o
  -9   5   7          2.69         -8.03         7.30 o
  -8   5   7          0.88          5.17         4.19 o
  -7   5   7         45.53         40.71         5.70 o
  -6   5   7         57.28         61.38         6.06 o
  -5   5   7          0.23         -0.36         2.65 o
  -4   5   7        285.21        279.67        11.15 o
  -3   5   7          6.88          1.38         2.95 o
  -2   5   7         93.73         95.86         4.16 o
  -1   5   7       1036.02        989.35        14.23 o
   0   5   7        149.71        145.81         4.16 o
   1   5   7       1374.31       1405.62        16.56 o
   2   5   7        207.82        213.15         8.90 o
   3   5   7        515.07        499.27        12.00 o
   4   5   7         57.07         63.08         4.57 o
   5   5   7        832.87        822.76        15.07 o
   6   5   7        214.07        203.49         9.34 o
   7   5   7        228.14        209.91         9.79 o
   8   5   7         14.27         17.71         5.14 o
   9   5   7          2.34          2.34         4.64 o
  10   5   7        224.73        202.25        10.83 o
 -11   6   7        251.90        258.74        22.26 o
 -10   6   7         87.08        106.19        14.96 o
  -9   6   7        342.91        353.25        21.90 o
  -8   6   7          0.94          5.47         8.03 o
  -7   6   7       1014.03       1017.29        33.76 o
  -6   6   7        617.59        581.39        16.63 o
  -5   6   7       1587.69       1592.99        32.66 o
  -4   6   7         15.83         16.73         4.51 o
  -3   6   7         88.23         74.65         6.39 o
  -2   6   7        148.13        151.73         7.33 o
  -1   6   7         11.28          7.40         3.52 o
   0   6   7         79.18        107.71        15.75 o
   1   6   7        935.36        939.38        19.79 o
   2   6   7        662.32        656.18        15.10 o
   3   6   7          6.52          7.93         5.32 o
   4   6   7        366.09        431.20        14.28 o
   5   6   7        701.33        711.17        14.50 o
   6   6   7        178.42        197.76         9.88 o
   7   6   7        316.46        315.13        11.97 o
   8   6   7         65.57         64.93         7.92 o
   9   6   7        223.31        198.42        10.93 o
  -9   7   7         44.49         51.09        12.04 o
  -8   7   7          7.16          5.11         8.76 o
  -7   7   7          4.31         11.31         8.39 o
  -6   7   7          1.40          2.92         7.30 o
  -5   7   7        119.37        117.86         9.16 o
  -4   7   7         79.24         84.82         7.58 o
  -3   7   7         95.59         88.59        10.43 o
  -2   7   7        526.43        513.58        13.26 o
  -1   7   7        756.02        701.60        15.93 o
   0   7   7        713.01        674.85        15.57 o
   1   7   7        395.49        357.28        12.56 o
   2   7   7        542.72        520.92        13.69 o
   3   7   7        327.93        316.69        10.24 o
   4   7   7         26.00         28.69         4.37 o
   5   7   7        264.52        260.28         9.36 o
   6   7   7         85.69         92.87         7.99 o
   7   7   7         80.91         80.43         9.77 o
  -7   8   7         49.14         56.93        11.31 o
  -6   8   7         82.30         73.72        11.31 o
  -5   8   7        135.41        121.16        12.77 o
  -4   8   7         94.63         88.27         7.38 o
  -3   8   7        122.40        124.28         8.34 o
  -2   8   7         14.97          2.05         4.16 o
  -1   8   7        129.46        149.62        16.42 o
   0   8   7          7.34         15.05         7.85 o
   1   8   7         80.51         78.65         9.49 o
   2   8   7         17.56         19.22         6.21 o
   3   8   7         20.63         22.11         8.65 o
   4   8   7          7.85         11.02         4.70 o
   5   8   7         40.17         59.28         8.76 o
 -14   0   8        499.54        494.85        26.28 o
 -12   0   8         99.23        112.50        10.77 o
 -10   0   8       1615.02       1666.49        36.24 o
  -8   0   8       1102.73       1079.04        20.14 o
  -6   0   8        516.24        477.39        10.86 o
  -4   0   8       1793.75       1989.08        31.18 o
  -2   0   8        181.15        184.58         5.37 o
   0   0   8        766.27        712.98         9.35 o
   2   0   8       3991.12       3769.73        39.21 o
   4   0   8         26.83         20.34         2.43 o
   6   0   8        279.45        254.09         8.38 o
   8   0   8        616.11        640.58        15.87 o
  10   0   8         75.09         65.79         7.33 o
  12   0   8         33.73         31.28         8.41 o
 -14   1   8         29.30         36.87         6.45 o
 -13   1   8        284.61        297.16        11.89 o
 -12   1   8        739.09        781.34        15.98 o
 -11   1   8         19.17         14.39         4.05 o
 -10   1   8       1242.14       1299.90        21.28 o
  -9   1   8        128.88        111.46         4.97 o
  -8   1   8        561.73        588.14         8.55 o
  -7   1   8        483.27        501.22         7.40 o
  -6   1   8        700.27        599.46         8.90 o
  -5   1   8       1015.13       1080.86        13.40 o
  -4   1   8       3277.17       3280.81        34.44 o
  -3   1   8        270.38        271.14         5.07 o
  -2   1   8       1346.76       1239.58        13.47 o
  -1   1   8        604.61        612.71         7.28 o
   0   1   8       1733.89       1834.87        16.51 o
   1   1   8         35.82         51.66         1.80 o
   2   1   8       2474.09       2426.84        20.28 o
   3   1   8        867.90        874.42         8.90 o
   4   1   8        181.23        184.71         4.15 o
   5   1   8        100.53         97.25         3.22 o
   6   1   8         79.40         81.23         3.37 o
   7   1   8        175.67        191.55         5.55 o
   8   1   8       1283.46       1323.59        17.82 o
   9   1   8         41.92         39.60         4.23 o
  10   1   8        644.99        657.55        13.50 o
  11   1   8        166.15        158.68         7.72 o
  12   1   8         99.10         95.09         6.73 o
 -14   2   8        227.96        235.88        13.94 o
 -13   2   8         11.29         21.72         6.49 o
 -12   2   8       1756.64       1668.76        46.03 o
 -11   2   8        156.57        150.21         8.54 o
 -10   2   8          5.02          2.28         3.31 o
  -9   2   8         41.54         45.49         3.44 o
  -8   2   8        284.75        303.06         6.99 o
  -7   2   8          0.09          2.57         1.61 o
  -6   2   8         69.75         64.90         3.94 o
  -5   2   8        204.16        177.97         4.86 o
  -4   2   8        712.76        766.84        11.15 o
  -3   2   8        306.73        335.24         6.34 o
  -2   2   8       2464.57       2615.57        25.76 o
  -1   2   8        818.63        873.48        10.18 o
   0   2   8       3201.50       3266.24        31.56 o
   1   2   8         66.10         58.18         2.32 o
   2   2   8       5091.32       4865.89        40.54 o
   3   2   8        450.72        484.94         6.28 o
   4   2   8       4752.03       4625.42        41.52 o
   5   2   8         81.35         80.00         4.01 o
   6   2   8        155.01        152.09         4.47 o
   7   2   8        750.08        730.55        10.64 o
   8   2   8       1364.22       1331.19        19.83 o
   9   2   8          9.55         14.06         3.98 o
  10   2   8          0.42         -1.12         3.94 o
  11   2   8         73.84         80.12         6.99 o
  12   2   8          4.07          0.66         5.74 o
 -13   3   8        150.63        153.45        11.22 o
 -12   3   8         24.08         34.89         6.74 o
 -11   3   8        278.67        249.83        12.36 o
 -10   3   8        392.67        390.84        22.99 o
  -9   3   8         44.64         40.03         4.33 o
  -8   3   8        660.27        695.25         9.93 o
  -7   3   8        113.11        126.18         4.38 o
  -6   3   8       1795.21       1794.47        21.74 o
  -5   3   8        953.09        967.07        14.75 o
  -4   3   8       2742.88       2735.43        50.36 o
  -3   3   8        103.22        110.01         7.78 o
  -2   3   8       1690.71       1612.08        22.54 o
  -1   3   8         13.68         10.37         2.26 o
   0   3   8         69.55         63.33         3.52 o
   1   3   8        716.63        746.22        11.12 o
   2   3   8          0.99          4.05         1.80 o
   3   3   8        174.52        178.85         4.68 o
   4   3   8        465.67        493.89         8.12 o
   5   3   8          9.21          2.27         1.97 o
   6   3   8        214.98        207.72         7.63 o
   7   3   8        255.70        263.05         7.96 o
   8   3   8        973.39        969.11        20.47 o
   9   3   8         16.03         15.70         4.27 o
  10   3   8        210.06        208.68         8.65 o
  11   3   8          0.94         -5.56         3.71 o
 -13   4   8         17.32         29.19        12.41 o
 -12   4   8        288.28        335.01        24.82 o
 -11   4   8       1008.62       1027.28        40.51 o
 -10   4   8        174.79        169.69        17.52 o
  -9   4   8         39.24         44.53         4.24 o
  -8   4   8        487.91        469.77        14.01 o
  -7   4   8         18.05         15.06         5.70 o
  -6   4   8         28.42         32.39         3.85 o
  -5   4   8        147.62        148.40         6.32 o
  -4   4   8        161.87        173.04         5.69 o
  -3   4   8        737.87        688.49        11.76 o
  -2   4   8         40.91         45.17         3.02 o
  -1   4   8         67.60         69.34         3.54 o
   0   4   8        320.93        333.95         6.93 o
   1   4   8        188.06        189.80         4.80 o
   2   4   8       1303.45       1270.21        14.27 o
   3   4   8          5.39          5.98         2.17 o
   4   4   8        550.28        528.97         9.88 o
   5   4   8         47.48         52.03         3.97 o
   6   4   8        172.79        176.40         8.62 o
   7   4   8        142.75        146.02         8.59 o
   8   4   8         33.98         38.26         5.59 o
   9   4   8          0.03         -4.43         4.42 o
  10   4   8         47.39         40.72         6.37 o
  11   4   8        154.51        204.82        17.33 o
 -12   5   8         53.35         61.31        13.87 o
 -11   5   8         15.57         17.52        10.22 o
 -10   5   8        723.09        783.51        33.57 o
  -9   5   8         87.98         72.26        11.68 o
  -8   5   8       1287.76       1242.00        27.06 o
  -7   5   8        338.02        351.92        12.71 o
  -6   5   8        305.29        300.93        11.43 o
  -5   5   8        130.15        136.35         8.10 o
  -4   5   8        505.54        490.68        14.06 o
  -3   5   8         77.61         71.58         4.76 o
  -2   5   8         23.50         24.37         4.42 o
  -1   5   8        361.78        355.18         8.36 o
   0   5   8         40.55         36.51         3.64 o
   1   5   8        489.74        483.35        10.22 o
   2   5   8         41.08         40.45         4.95 o
   3   5   8          0.47          1.18         2.86 o
   4   5   8        102.17         99.55         5.92 o
   5   5   8        638.80        656.89        13.52 o
   6   5   8        188.33        215.32        13.85 o
   7   5   8          0.73         -0.76         4.38 o
   8   5   8        340.36        336.50        12.72 o
   9   5   8        299.22        284.36        12.14 o
  10   5   8        192.22        184.54        16.97 o
 -10   6   8        184.85        200.35        19.71 o
  -9   6   8        109.26        109.84        14.23 o
  -8   6   8        230.76        264.21        19.34 o
  -7   6   8         50.58         51.80         8.58 o
  -6   6   8        107.76        125.42        16.79 o
  -5   6   8          2.32         19.07         6.20 o
  -4   6   8         67.36         67.32         9.67 o
  -3   6   8        104.36        104.93         6.95 o
  -2   6   8        198.96        205.25         9.59 o
  -1   6   8          2.53          2.62         3.62 o
   0   6   8       1867.05       1851.53        31.20 o
   1   6   8        610.45        621.91        14.96 o
   2   6   8        721.98        729.38        16.55 o
   3   6   8        258.47        277.62         9.85 o
   4   6   8       1953.51       1956.71        29.02 o
   5   6   8        108.93        127.51         6.96 o
   6   6   8        460.56        455.49        16.16 o
   7   6   8         75.75         83.29         7.52 o
   8   6   8          0.28         -3.65         4.58 o
  -9   7   8        155.07        168.23        17.88 o
  -8   7   8        426.47        409.82        23.36 o
  -7   7   8        221.93        226.99        18.25 o
  -6   7   8        322.91        310.57        14.41 o
  -5   7   8        532.72        510.99        16.64 o
  -4   7   8        476.34        464.39        15.31 o
  -3   7   8        250.27        224.08         9.62 o
  -2   7   8         17.59         15.54         5.47 o
  -1   7   8         18.78         22.18         4.77 o
   0   7   8         18.90         22.38         4.70 o
   1   7   8         50.01         59.69         7.88 o
   2   7   8        106.75         92.72         7.20 o
   3   7   8          4.62          7.08         3.82 o
   4   7   8         52.77         58.91         5.56 o
   5   7   8          1.47          9.35         4.89 o
   6   7   8        172.27        197.34        31.57 o
   7   7   8        111.10        113.52        11.20 o
  -6   8   8         56.74         47.44        10.58 o
  -5   8   8         12.73          9.95         5.84 o
  -4   8   8          1.40          0.66         4.63 o
  -3   8   8          0.55         -7.70         5.13 o
  -2   8   8          2.62         -3.49         6.20 o
  -1   8   8         79.10         89.93         8.68 o
   0   8   8        298.41        245.69        15.87 o
   1   8   8        255.38        243.33        12.89 o
   2   8   8         12.18         -1.55         9.67 o
   3   8   8         18.56         14.30         7.59 o
   4   8   8        115.31        120.06         8.45 o
 -13   0   9        247.10        294.86        15.05 o
 -11   0   9         90.20         80.18         8.36 o
  -9   0   9        332.44        336.70        10.27 o
  -7   0   9        705.24        794.10        15.99 o
  -5   0   9       1080.04       1056.33        18.95 o
  -3   0   9        193.47        170.36         5.07 o
  -1   0   9       6941.52       7074.43        86.71 o
   1   0   9        129.66        112.90         3.77 o
   3   0   9       1456.99       1499.03        19.58 o
   5   0   9        460.06        458.78        10.08 o
   7   0   9        931.04        920.04        16.96 o
   9   0   9        184.31        176.20        10.23 o
  11   0   9        653.34        642.34        22.55 o
 -14   1   9          2.53          1.68         5.03 o
 -13   1   9        911.19        868.74        27.31 o
 -12   1   9         38.38         30.45         4.86 o
 -11   1   9        309.78        309.65         9.87 o
 -10   1   9          1.98         -1.10         3.42 o
  -9   1   9        219.48        228.77         6.94 o
  -8   1   9        350.94        344.63         6.80 o
  -7   1   9        138.63        152.43         4.04 o
  -6   1   9        402.68        409.55         7.25 o
  -5   1   9        231.03        223.07         5.18 o
  -4   1   9        113.03        119.05         3.77 o
  -3   1   9       1024.68       1037.05        12.03 o
  -2   1   9         70.75         72.44         2.95 o
  -1   1   9       3160.67       3023.57        27.79 o
   0   1   9         14.95         11.15         1.40 o
   1   1   9       1087.93        903.18         8.63 o
   2   1   9          0.04          3.89         1.32 o
   3   1   9       1676.47       1676.78        16.01 o
   4   1   9          2.24         -0.31         1.49 o
   5   1   9        746.30        763.88         9.20 o
   6   1   9         29.41         27.12         2.80 o
   7   1   9        128.79        146.19         7.56 o
   8   1   9         75.34         83.20         5.00 o
   9   1   9        210.31        188.94         7.49 o
  10   1   9        229.53        197.59         8.73 o
  11   1   9         18.11         16.73         4.79 o
 -13   2   9         41.30         33.07         7.36 o
 -12   2   9         30.81         29.12         5.62 o
 -11   2   9        934.53        921.83        20.29 o
 -10   2   9          1.96          3.66         3.36 o
  -9   2   9        763.92        745.65        26.52 o
  -8   2   9        159.49        160.98         5.23 o
  -7   2   9       1035.17       1087.50        24.41 o
  -6   2   9        631.83        648.65        10.61 o
  -5   2   9        453.57        470.71         8.40 o
  -4   2   9         68.33         89.94         4.51 o
  -3   2   9       7787.79       8021.57        80.27 o
  -2   2   9         29.74         31.43         2.21 o
  -1   2   9       2315.87       2306.48        23.32 o
   0   2   9        116.12        108.86         3.56 o
   1   2   9        313.22        273.38         4.43 o
   2   2   9         13.36         20.72         1.84 o
   3   2   9        106.10         96.92         3.22 o
   4   2   9          4.99          1.98         1.79 o
   5   2   9        145.39        145.93         4.66 o
   6   2   9        535.40        503.97         7.93 o
   7   2   9       1006.34        987.47        14.53 o
   8   2   9         14.20         22.20         4.12 o
   9   2   9        757.85        735.47        14.24 o
  10   2   9          8.67          6.74         4.96 o
  11   2   9        250.40        233.67        10.72 o
 -13   3   9        477.94        428.34        40.51 o
 -12   3   9         42.64         34.49         6.93 o
 -11   3   9        138.74        143.04        10.26 o
 -10   3   9        368.50        358.73        29.01 o
  -9   3   9        711.54        663.89        22.98 o
  -8   3   9         44.47         36.79         3.36 o
  -7   3   9        293.56        309.16         6.09 o
  -6   3   9          3.28          1.70         1.64 o
  -5   3   9        551.43        542.35        10.25 o
  -4   3   9       1375.98       1370.46        19.91 o
  -3   3   9        378.98        365.60         7.21 o
  -2   3   9          6.42          0.61         1.99 o
  -1   3   9       1639.73       1447.59        50.17 o
   0   3   9        157.84        149.23         5.50 o
   1   3   9       3521.97       3497.61        53.00 o
   2   3   9         79.69         81.54         3.55 o
   3   3   9       2494.18       2524.29        25.72 o
   4   3   9          3.80          2.82         1.83 o
   5   3   9        278.31        262.76         6.34 o
   6   3   9        380.89        385.55         9.57 o
   7   3   9        104.17         98.94         7.12 o
   8   3   9         98.45         94.94         7.33 o
   9   3   9          2.35         -3.82         4.92 o
  10   3   9         31.41         19.68         4.68 o
  11   3   9         98.02         86.94         8.26 o
 -12   4   9        197.07        219.69        21.90 o
 -11   4   9         76.04         74.81        13.50 o
 -10   4   9         83.28         87.22        13.50 o
  -9   4   9       1026.52       1035.06        23.40 o
  -8   4   9         42.42         53.94         8.39 o
  -7   4   9        222.52        234.31        10.24 o
  -6   4   9        573.51        552.27        12.54 o
  -5   4   9       1094.86       1101.02        19.71 o
  -4   4   9        127.01        107.77         5.83 o
  -3   4   9         51.55         48.88         3.89 o
  -2   4   9        172.70        169.95         6.14 o
  -1   4   9        403.36        386.78         8.83 o
   0   4   9        133.35        145.59         5.82 o
   1   4   9          7.45          6.02         2.82 o
   2   4   9          4.42          5.07         2.29 o
   3   4   9          0.09          0.21         2.43 o
   4   4   9         12.00          8.59         3.16 o
   5   4   9        141.14        162.73         7.32 o
   6   4   9         31.89         31.36         5.28 o
   7   4   9         77.56         77.40         6.90 o
   8   4   9        313.02        281.93        11.54 o
   9   4   9        159.05        156.95        11.69 o
  10   4   9          3.21          1.19         9.18 o
 -11   5   9        246.46        330.26        24.45 o
 -10   5   9        105.54        116.41        15.33 o
  -9   5   9          6.73          4.77         4.64 o
  -8   5   9        225.67        236.29        14.78 o
  -7   5   9          0.12          1.62         4.38 o
  -6   5   9         50.15         65.88         9.12 o
  -5   5   9         57.92         57.31         6.45 o
  -4   5   9         56.37         60.06         6.45 o
  -3   5   9        205.75        199.73         8.34 o
  -2   5   9        469.61        457.17        12.14 o
  -1   5   9        592.73        590.05        14.02 o
   0   5   9          6.07          2.83         3.61 o
   1   5   9         82.97         87.29         6.86 o
   2   5   9        197.01        189.44         8.51 o
   3   5   9        312.90        316.53         9.14 o
   4   5   9         10.36          4.69         3.53 o
   5   5   9       1150.13       1203.78        20.50 o
   6   5   9        215.99        220.31        12.71 o
   7   5   9        181.59        167.49        18.93 o
   8   5   9          4.73          3.36         5.19 o
   9   5   9         56.39         38.62         6.76 o
 -10   6   9         16.68         19.71        10.95 o
  -9   6   9        433.72        434.27        25.55 o
  -8   6   9        377.97        390.81        16.42 o
  -7   6   9        543.90        555.73        17.46 o
  -6   6   9        793.08        757.82        26.82 o
  -5   6   9       1047.65       1068.20        25.13 o
  -4   6   9         18.85         17.78         5.54 o
  -3   6   9       1640.75       1608.09        28.38 o
  -2   6   9         18.56         10.30         4.53 o
  -1   6   9         20.91         13.97         4.48 o
   0   6   9         53.29         52.30         5.84 o
   1   6   9        327.94        323.62        11.22 o
   2   6   9          3.15          2.37         5.38 o
   3   6   9         14.92         12.70         4.04 o
   4   6   9        164.31        201.94         8.67 o
   5   6   9        148.43        159.44         8.84 o
   6   6   9         71.18         63.05         8.50 o
   7   6   9         52.87         61.10         9.03 o
   8   6   9         28.69         38.69         9.09 o
  -8   7   9        130.80        114.59        14.96 o
  -7   7   9          9.62         13.49         6.03 o
  -6   7   9         99.61        100.87        12.41 o
  -5   7   9          0.08         -4.78         4.88 o
  -4   7   9          3.68          3.18         4.57 o
  -3   7   9        148.62        145.14         9.12 o
  -2   7   9         27.56         20.00         5.02 o
  -1   7   9        451.68        430.11        13.12 o
   0   7   9        176.32        180.19         9.55 o
   1   7   9        115.01        124.56         8.29 o
   2   7   9         30.53         23.69         5.24 o
   3   7   9        311.60        321.26        12.87 o
   4   7   9        253.73        273.36        11.66 o
   5   7   9        378.96        380.37        13.74 o
   6   7   9        241.05        254.74        23.90 o
  -5   8   9         84.64         79.58         9.79 o
  -4   8   9        136.97        152.62        12.21 o
  -3   8   9          6.05         -2.99         7.12 o
  -2   8   9         74.38         62.06         8.29 o
  -1   8   9         11.95          0.13         5.58 o
   0   8   9         58.83         38.29         7.29 o
   1   8   9        205.32        204.37        12.87 o
   2   8   9         19.27         16.44         7.85 o
   3   8   9          0.25         -2.17         5.59 o
 -12   0  10        329.07        306.04        14.65 o
 -10   0  10         19.09         30.99         6.57 o
  -8   0  10         92.55         99.94         5.99 o
  -6   0  10        131.69        156.60         6.65 o
  -4   0  10        391.99        354.13         7.90 o
  -2   0  10        400.40        396.92         8.21 o
   0   0  10       1290.43       1162.91        14.42 o
   2   0  10       1933.57       1835.23        23.33 o
   4   0  10       1478.24       1480.97        20.03 o
   6   0  10        546.24        553.79        12.19 o
   8   0  10       1480.32       1452.11        28.09 o
  10   0  10         54.69         61.00        13.00 o
 -13   1  10          0.79          9.73         5.18 o
 -12   1  10        205.29        202.20        10.27 o
 -11   1  10         21.14         16.08         4.36 o
 -10   1  10       1243.14       1185.74        20.47 o
  -9   1  10        529.49        496.01        11.57 o
  -8   1  10        765.25        760.58        17.21 o
  -7   1  10          0.47          0.70         2.10 o
  -6   1  10       1665.16       1695.92        20.25 o
  -5   1  10        277.24        276.79         5.85 o
  -4   1  10       1072.00       1092.65        13.94 o
  -3   1  10         68.47         73.36         2.96 o
  -2   1  10       1633.52       1536.29        16.72 o
  -1   1  10        628.26        655.23         8.26 o
   0   1  10       1642.37       1644.67        14.75 o
   1   1  10        901.04        957.77         9.25 o
   2   1  10         50.06         45.19         2.18 o
   3   1  10        347.62        318.51         5.12 o
   4   1  10         34.78         34.53         2.65 o
   5   1  10        106.34         96.91         3.86 o
   6   1  10        366.29        350.24         8.25 o
   7   1  10        815.23        819.50        13.26 o
   8   1  10       1737.00       1785.29        23.01 o
   9   1  10         91.40         94.79         6.34 o
  10   1  10        184.36        188.04         8.46 o
  11   1  10          0.50         -6.59         4.39 o
 -13   2  10          8.35          1.25         6.05 o
 -12   2  10        498.34        512.53        48.35 o
 -11   2  10         16.81         14.49         4.86 o
 -10   2  10       1233.98       1234.22        30.36 o
  -9   2  10        267.05        281.78         8.97 o
  -8   2  10        286.48        275.64         8.32 o
  -7   2  10          2.91          3.32         1.74 o
  -6   2  10          2.85          0.56         1.95 o
  -5   2  10         86.36         77.41         3.83 o
  -4   2  10          0.38          1.60         1.83 o
  -3   2  10        274.71        260.01         5.25 o
  -2   2  10       1834.78       1800.80        19.20 o
  -1   2  10        170.51        170.27         4.39 o
   0   2  10       1299.60       1276.46        14.51 o
   1   2  10         83.62         87.87         2.99 o
   2   2  10       2971.52       2922.53        25.83 o
   3   2  10         75.75         75.60         3.55 o
   4   2  10        745.79        740.71         9.67 o
   5   2  10        249.66        254.65         6.00 o
   6   2  10        616.63        626.15        13.34 o
   7   2  10        279.20        284.60         8.82 o
   8   2  10        153.90        151.63         7.21 o
   9   2  10         25.68         25.30         5.55 o
  10   2  10          7.27          3.55         5.15 o
  11   2  10         10.21         19.14         5.77 o
 -13   3  10          1.25          7.05         6.13 o
 -12   3  10         47.59         52.05        11.86 o
 -11   3  10        183.06        140.29        19.89 o
 -10   3  10        368.09        357.63        18.43 o
  -9   3  10         82.60         86.78         7.07 o
  -8   3  10        901.37        884.16        15.80 o
  -7   3  10        446.66        458.67         8.61 o
  -6   3  10        417.53        409.41         7.97 o
  -5   3  10          2.90          7.05         2.29 o
  -4   3  10       2374.27       2340.55        39.40 o
  -3   3  10        103.06        100.05         4.31 o
  -2   3  10        563.24        534.81         9.31 o
  -1   3  10        555.21        536.29         9.32 o
   0   3  10        630.88        629.79        11.98 o
   1   3  10         16.18         10.18         1.89 o
   2   3  10          6.10          4.75         1.56 o
   3   3  10         98.02         96.35         4.15 o
   4   3  10         45.05         41.62         3.32 o
   5   3  10         53.10         46.82         3.51 o
   6   3  10        740.95        747.08        15.07 o
   7   3  10         75.17         74.93         5.97 o
   8   3  10        275.39        287.54        12.07 o
   9   3  10         72.55         70.88         7.50 o
  10   3  10        156.70        133.40         8.38 o
 -12   4  10        407.12        486.45        29.92 o
 -11   4  10        138.50        140.86        17.52 o
 -10   4  10          1.17         -9.12         9.12 o
  -9   4  10         11.31         16.87         5.19 o
  -8   4  10        125.54        106.98         8.07 o
  -7   4  10         42.60         45.04         6.20 o
  -6   4  10        163.74        165.44        11.86 o
  -5   4  10        467.28        463.42        14.08 o
  -4   4  10         43.06         35.65         5.56 o
  -3   4  10        580.74        566.31        11.45 o
  -2   4  10          1.40         -0.14         2.68 o
  -1   4  10        302.74        278.67         9.53 o
   0   4  10        572.61        555.59        13.44 o
   1   4  10         81.63         81.10         5.81 o
   2   4  10        350.48        337.94         9.14 o
   3   4  10          1.61          1.95         3.67 o
   4   4  10        619.86        660.70        17.07 o
   5   4  10        343.53        340.97        10.11 o
   6   4  10        131.10        134.53         8.58 o
   7   4  10         78.95         79.49         7.39 o
   8   4  10        236.30        215.43        11.11 o
   9   4  10          0.33         -0.81         5.01 o
 -11   5  10         58.15         70.43        13.87 o
 -10   5  10        162.90        166.04        18.25 o
  -9   5  10         19.38         11.31        10.22 o
  -8   5  10        370.65        379.42        37.22 o
  -7   5  10        283.95        289.51        12.54 o
  -6   5  10       1041.93       1046.33        24.73 o
  -5   5  10        235.38        246.44        11.58 o
  -4   5  10       1804.92       1797.18        30.74 o
  -3   5  10         46.65         53.55        13.74 o
  -2   5  10        158.48        164.55         8.30 o
  -1   5  10         45.54         48.23         5.26 o
   0   5  10         10.44          1.61         3.89 o
   1   5  10         10.55          5.69         4.02 o
   2   5  10         48.72         55.32         7.71 o
   3   5  10         79.45         75.10         6.64 o
   4   5  10          9.41          0.55         3.70 o
   5   5  10         30.48         36.48         4.92 o
   6   5  10        151.44        162.39         9.69 o
   7   5  10        110.11        100.58         8.27 o
   8   5  10        170.41        175.43        20.07 o
  -9   6  10          1.19         18.61        10.22 o
  -8   6  10        106.11         99.55         9.29 o
  -7   6  10          9.53          1.87         5.44 o
  -6   6  10          0.27          5.48         5.25 o
  -5   6  10         12.88          9.83         5.51 o
  -4   6  10          0.15         -2.72         4.43 o
  -3   6  10         89.55        102.94         7.41 o
  -2   6  10        105.24        117.12         7.92 o
  -1   6  10        220.98        203.57         9.78 o
   0   6  10        263.27        258.99        10.49 o
   1   6  10         81.07         93.25         8.38 o
   2   6  10        317.80        324.43        11.83 o
   3   6  10        154.76        144.21         9.74 o
   4   6  10        341.13        336.21        10.88 o
   5   6  10         14.82         13.67         5.47 o
   6   6  10        402.51        403.01        17.90 o
   7   6  10        116.78        129.81        13.68 o
  -7   7  10        154.73        157.13        11.48 o
  -6   7  10        519.35        552.53        18.44 o
  -5   7  10        139.81        138.19         9.23 o
  -4   7  10        330.76        341.41        12.58 o
  -3   7  10        216.58        236.48        10.76 o
  -2   7  10        134.92        140.12         9.10 o
  -1   7  10        207.73        191.86        12.02 o
   0   7  10         53.63         58.59         6.92 o
   1   7  10          0.03         -0.49         5.77 o
   2   7  10          0.73         -4.73         5.52 o
   3   7  10         30.60         35.75        10.23 o
   4   7  10         70.99         61.49         7.06 o
   5   7  10         68.12         83.15         7.99 o
  -3   8  10          9.20          7.63         6.34 o
  -2   8  10         65.34         70.17         8.90 o
  -1   8  10          1.24         -5.45         5.44 o
   0   8  10        198.55        187.13        13.09 o
   1   8  10        212.52        210.20        14.23 o
 -13   0  11         27.95         22.99         9.85 o
 -11   0  11        519.24        508.10        32.30 o
  -9   0  11        385.24        430.49        22.08 o
  -7   0  11        349.24        344.78        11.03 o
  -5   0  11         18.95         21.68         3.36 o
  -3   0  11        406.11        412.45        11.77 o
  -1   0  11       1310.25       1282.36        19.45 o
   1   0  11         29.72         28.11         2.89 o
   3   0  11         48.84         53.13         3.81 o
   5   0  11        299.54        300.33        11.01 o
   7   0  11       2362.46       2380.19        40.59 o
   9   0  11        724.03        743.32        19.38 o
 -13   1  11        593.06        561.84        22.83 o
 -12   1  11         24.28         13.40         5.23 o
 -11   1  11        271.19        299.03        10.30 o
 -10   1  11          2.92          3.66         3.86 o
  -9   1  11       1205.61       1160.84        20.01 o
  -8   1  11          9.18         11.17         3.58 o
  -7   1  11         67.66         65.38         4.07 o
  -6   1  11         14.82         12.69         2.55 o
  -5   1  11        134.57        133.47         5.11 o
  -4   1  11         41.41         32.30         2.45 o
  -3   1  11        119.07        134.71         4.18 o
  -2   1  11        501.02        515.20         7.31 o
  -1   1  11        981.32        993.19        11.35 o
   0   1  11        210.49        223.19         3.99 o
   1   1  11       1409.52       1434.39        12.94 o
   2   1  11          0.15          1.99         1.59 o
   3   1  11       1702.51       1647.95        18.02 o
   4   1  11          3.14          4.30         2.29 o
   5   1  11        904.16        917.31        12.72 o
   6   1  11        103.53        117.12         5.56 o
   7   1  11         15.59         19.63         4.12 o
   8   1  11        467.43        510.31        12.10 o
   9   1  11         88.68         77.06         6.19 o
  10   1  11          0.50         -5.05         4.51 o
 -13   2  11          6.30         10.84         7.12 o
 -12   2  11          2.34         -1.83         5.96 o
 -11   2  11        238.84        186.79        10.06 o
 -10   2  11          6.01          8.72         4.69 o
  -9   2  11       1527.24       1521.19        30.45 o
  -8   2  11         42.98         50.28         5.58 o
  -7   2  11       1306.32       1350.06        21.46 o
  -6   2  11        325.02        332.21         8.91 o
  -5   2  11       1960.65       1932.37        27.86 o
  -4   2  11         17.28         11.12         2.13 o
  -3   2  11        514.15        495.39         9.18 o
  -2   2  11        168.37        178.36         4.70 o
  -1   2  11       1632.76       1601.73        17.70 o
   0   2  11         67.58         77.06         3.38 o
   1   2  11         75.67         78.55         3.00 o
   2   2  11         52.33         54.01         2.73 o
   3   2  11         70.33         66.53         3.94 o
   4   2  11          5.86          0.82         1.90 o
   5   2  11          1.87         10.59         3.43 o
   6   2  11         17.16         20.53         3.70 o
   7   2  11        630.08        684.80        13.46 o
   8   2  11        113.58        111.51         7.58 o
   9   2  11         57.25         60.11         7.16 o
  10   2  11          2.33         -2.85         5.15 o
 -12   3  11         12.69         17.95         6.55 o
 -11   3  11        360.72        358.00        36.68 o
 -10   3  11         44.05         37.45         6.89 o
  -9   3  11        547.62        531.17        22.06 o
  -8   3  11        146.54        140.18         7.13 o
  -7   3  11        175.45        165.63         5.64 o
  -6   3  11         19.50         17.44         3.49 o
  -5   3  11         94.92         98.89         7.65 o
  -4   3  11        121.72        131.11         4.63 o
  -3   3  11         67.30         54.60         2.94 o
  -2   3  11        110.75        106.12         4.98 o
  -1   3  11        520.04        529.46         9.69 o
   0   3  11        719.89        725.31        11.79 o
   1   3  11        772.32        788.22        14.44 o
   2   3  11        283.11        288.98         5.55 o
   3   3  11       2111.67       2101.04        22.70 o
   4   3  11         11.67         10.55         2.56 o
   5   3  11        573.31        603.60        16.64 o
   6   3  11         75.91         83.63         7.22 o
   7   3  11        460.54        475.69        12.69 o
   8   3  11        102.21        100.65         8.19 o
   9   3  11         65.44         65.16         7.65 o
 -11   4  11        175.93        203.27        21.90 o
 -10   4  11          0.69        -13.68         9.12 o
  -9   4  11         74.06         74.05        10.04 o
  -8   4  11          0.30         -6.26         9.85 o
  -7   4  11         60.64         63.32        17.52 o
  -6   4  11        453.42        422.53        14.11 o
  -5   4  11        754.12        785.81        20.11 o
  -4   4  11         91.71         91.48         6.76 o
  -3   4  11        476.79        483.60        12.78 o
  -2   4  11         68.06         79.07        14.96 o
  -1   4  11          1.70         -3.32         4.64 o
   0   4  11         29.44         26.08         6.13 o
   1   4  11          0.84         -6.40         4.64 o
   2   4  11          0.50         -5.62         3.75 o
   3   4  11         10.87          1.80         4.23 o
   4   4  11         42.06         36.63         5.77 o
   5   4  11        141.96        151.84         9.63 o
   6   4  11          4.59         -0.06         6.91 o
   7   4  11         13.52         10.07         5.15 o
   8   4  11        100.19        104.26         8.64 o
   9   4  11        247.77        246.03        17.28 o
 -10   5  11          8.54          6.57        10.58 o
  -9   5  11         47.09         40.14        12.41 o
  -8   5  11         13.93         12.11         7.48 o
  -7   5  11        137.71        139.90        10.31 o
  -6   5  11        115.48         93.87         8.57 o
  -5   5  11         41.25         30.75         6.39 o
  -4   5  11        189.17        199.13         9.72 o
  -3   5  11        283.90        286.77        10.82 o
  -2   5  11        315.36        329.29        17.35 o
  -1   5  11        381.52        357.06        11.75 o
   0   5  11         97.07        111.50         8.64 o
   1   5  11         80.17         84.86         7.02 o
   2   5  11        183.86        164.04         9.22 o
   3   5  11        472.69        490.94        12.42 o
   4   5  11         44.73         43.57         5.36 o
   5   5  11        508.60        528.05        13.49 o
   6   5  11         47.37         46.81         7.59 o
   7   5  11         99.69        118.12        12.00 o
  -9   6  11        447.01        436.09        27.00 o
  -8   6  11        381.91        394.44        15.94 o
  -7   6  11        221.60        221.76        14.78 o
  -6   6  11        100.12        101.48         9.42 o
  -5   6  11        276.82        271.27        11.37 o
  -4   6  11        182.41        193.56        14.76 o
  -3   6  11        828.40        836.86        19.30 o
  -2   6  11        202.86        213.78        10.44 o
  -1   6  11        363.56        373.77        12.79 o
   0   6  11         90.06         90.54         9.20 o
   1   6  11        164.20        163.01        12.53 o
   2   6  11        121.30        112.88         8.15 o
   3   6  11         48.99         41.10         6.33 o
   4   6  11         12.48         12.18         5.24 o
   5   6  11          3.36          5.10         6.45 o
   6   6  11          8.07         17.61         7.69 o
  -6   7  11          0.32         -0.34         6.06 o
  -5   7  11         32.98         21.59         5.81 o
  -4   7  11          2.41          7.63         5.16 o
  -3   7  11        196.60        198.09        13.59 o
  -2   7  11         46.00         44.43         8.23 o
  -1   7  11         93.27         95.90        14.78 o
   0   7  11          4.40          4.77         7.12 o
   1   7  11        143.23        160.96        12.80 o
   2   7  11          4.91         -0.42         5.95 o
   3   7  11        223.08        270.16        12.46 o
 -12   0  12        286.51        280.75        15.01 o
 -10   0  12        369.78        349.11        15.22 o
  -8   0  12         15.35          8.86         5.29 o
  -6   0  12        322.23        320.95        19.22 o
  -4   0  12         70.19         74.49         4.42 o
  -2   0  12        521.42        525.32        10.52 o
   0   0  12       1034.23       1016.11        14.99 o
   2   0  12        874.09        820.25        20.76 o
   4   0  12       1903.75       1912.90        28.64 o
   6   0  12         52.69         75.08         7.33 o
   8   0  12        529.33        524.43        16.36 o
 -12   1  12          8.02          3.20         5.13 o
 -11   1  12         47.40         45.88         6.19 o
 -10   1  12        499.21        477.46        14.22 o
  -9   1  12          3.59          8.15         4.03 o
  -8   1  12        421.84        423.93        11.17 o
  -7   1  12        166.13        167.19         7.37 o
  -6   1  12       1010.63       1028.57        15.95 o
  -5   1  12         72.63         66.10         3.77 o
  -4   1  12        917.93        966.94        13.42 o
  -3   1  12         26.47         22.08         2.63 o
  -2   1  12        246.46        273.36         5.85 o
  -1   1  12         31.48         26.36         2.51 o
   0   1  12        318.43        339.24         5.74 o
   1   1  12          9.73         12.21         2.07 o
   2   1  12        548.50        538.49         7.65 o
   3   1  12          1.78         -0.50         2.36 o
   4   1  12         74.39         66.98         4.39 o
   5   1  12         34.10         35.03         3.70 o
   6   1  12        328.19        341.55         9.00 o
   7   1  12          0.28          2.32         4.84 o
   8   1  12        495.95        500.77        12.39 o
   9   1  12         28.68         22.80         5.10 o
 -12   2  12        355.08        364.63        59.12 o
 -11   2  12         25.63         14.80         6.40 o
 -10   2  12        850.28        863.74        28.98 o
  -9   2  12         49.12         55.20         6.14 o
  -8   2  12        679.32        633.08        22.21 o
  -7   2  12          6.79          6.74         3.71 o
  -6   2  12         21.54         23.09         3.80 o
  -5   2  12        536.31        551.39        10.74 o
  -4   2  12         56.49         51.57         3.98 o
  -3   2  12        216.36        211.74         6.00 o
  -2   2  12        481.73        481.69         8.71 o
  -1   2  12        639.70        655.97        10.48 o
   0   2  12        890.82        836.38        12.32 o
   1   2  12        234.86        230.15         5.26 o
   2   2  12       1098.60       1082.27        15.74 o
   3   2  12         16.65         18.09         3.35 o
   4   2  12        412.34        445.49         9.33 o
   5   2  12         59.70         64.12         5.08 o
   6   2  12         84.15         83.27         5.64 o
   7   2  12        202.39        191.13         9.27 o
   8   2  12         55.74         54.57         6.62 o
   9   2  12          5.79          5.46         5.37 o
 -12   3  12         11.85          6.63         6.28 o
 -11   3  12          0.08          2.52         5.74 o
 -10   3  12        136.49        144.97        10.78 o
  -9   3  12         17.18         19.69         4.30 o
  -8   3  12        672.94        687.38        35.47 o
  -7   3  12        320.95        317.21         9.86 o
  -6   3  12        547.54        564.45        14.12 o
  -5   3  12         25.36         26.98         3.19 o
  -4   3  12        904.22        930.38        14.40 o
  -3   3  12          7.99          3.25         2.79 o
  -2   3  12        231.92        223.31         7.32 o
  -1   3  12        137.23        125.76         5.94 o
   0   3  12        856.68        844.86        13.49 o
   1   3  12        141.59        154.42         5.52 o
   2   3  12         10.36          6.09         2.37 o
   3   3  12          3.16          5.50         2.96 o
   4   3  12          0.10          1.20         3.30 o
   5   3  12         33.05         26.78         4.96 o
   6   3  12        148.77        151.67         7.93 o
   7   3  12         33.39         31.95         5.64 o
   8   3  12        296.05        319.22        11.73 o
 -11   4  12         24.22         10.22        10.95 o
 -10   4  12         98.37        103.28        15.33 o
  -9   4  12         11.35         -4.74         9.12 o
  -8   4  12          0.49         -1.94         4.59 o
  -7   4  12         36.05         32.43         6.13 o
  -6   4  12         21.66         15.69         5.33 o
  -5   4  12        175.31        187.08         9.31 o
  -4   4  12         87.11         80.01         8.37 o
  -3   4  12         11.60         12.98         8.58 o
  -2   4  12        317.25        313.84        14.02 o
  -1   4  12        194.94        180.16        11.64 o
   0   4  12        425.52        413.13        16.09 o
   1   4  12         53.89         33.12         6.91 o
   2   4  12        109.03        109.49         7.81 o
   3   4  12         78.94         75.56         6.93 o
   4   4  12        629.34        638.66        17.24 o
   5   4  12         83.49         79.30         7.81 o
   6   4  12        400.96        414.05        18.57 o
   7   4  12         68.57         59.33        10.02 o
   8   4  12        220.46        208.04        15.17 o
 -10   5  12          2.73         -2.19        10.22 o
  -9   5  12         80.46         90.50        14.23 o
  -8   5  12         18.40         13.26         8.39 o
  -7   5  12        114.76         96.65         9.28 o
  -6   5  12        345.67        354.44        14.44 o
  -5   5  12          7.98          9.55         5.26 o
  -4   5  12        760.90        779.88        18.30 o
  -3   5  12        383.86        388.15        12.85 o
  -2   5  12        359.20        388.77        12.78 o
  -1   5  12         43.22         49.67         7.73 o
   0   5  12        279.15        274.26        11.33 o
   1   5  12         97.68         89.61         7.68 o
   2   5  12         67.16         75.70         6.22 o
   3   5  12        242.47        261.63        10.07 o
   4   5  12         25.30         14.33         5.61 o
   5   5  12         35.51         34.78        13.22 o
   6   5  12         84.54         87.90        11.02 o
  -8   6  12        103.97        105.77        10.39 o
  -7   6  12         12.13         14.30         6.05 o
  -6   6  12         25.19         15.24         5.68 o
  -5   6  12         14.14         10.95         5.29 o
  -4   6  12         55.71         60.90         7.84 o
  -3   6  12        124.92        124.65         8.93 o
  -2   6  12         47.65         50.86         8.14 o
  -1   6  12        118.82        124.65         9.84 o
   0   6  12        246.64        248.42        11.64 o
   1   6  12        198.62        189.07        16.60 o
   2   6  12        303.37        334.49        13.16 o
   3   6  12          4.01          5.85         5.46 o
   4   6  12         28.12         28.36         6.72 o
   5   6  12         43.28         45.38         7.40 o
  -5   7  12         66.02         59.76         9.67 o
  -4   7  12        251.77        249.83        15.69 o
  -3   7  12         10.64         18.99         7.72 o
  -2   7  12        174.47        169.80        13.24 o
  -1   7  12         56.34         54.71        13.68 o
   0   7  12         93.51         82.54        10.00 o
   1   7  12         83.24        100.70        10.69 o
   2   7  12          0.32          1.77         5.56 o
 -11   0  13        401.39        353.37        18.06 o
  -9   0  13        898.98        949.71        28.83 o
  -7   0  13        569.87        557.33        26.64 o
  -5   0  13        478.91        479.85        12.51 o
  -3   0  13        152.20        137.42         5.91 o
  -1   0  13        247.24        242.07         6.79 o
   1   0  13          1.75          7.75         2.65 o
   3   0  13        297.31        287.68        10.81 o
   5   0  13         86.83        107.20         7.97 o
   7   0  13        341.41        374.94        14.26 o
   9   0  13        520.74        540.96        27.19 o
 -12   1  13          0.67         -2.36         4.87 o
 -11   1  13         82.40         98.80         7.94 o
 -10   1  13          3.09          7.94         4.95 o
  -9   1  13        974.88        951.65        18.22 o
  -8   1  13          8.16         10.98         4.14 o
  -7   1  13         90.35         78.73         5.72 o
  -6   1  13          2.28         -1.37         3.40 o
  -5   1  13         54.80         49.40         4.21 o
  -4   1  13         30.60         34.26         3.88 o
  -3   1  13         34.29         34.35         3.24 o
  -2   1  13        448.98        430.14         7.74 o
  -1   1  13        480.55        479.37         8.23 o
   0   1  13        145.47        141.61         4.42 o
   1   1  13        795.81        794.62        10.58 o
   2   1  13         36.37         39.72         3.53 o
   3   1  13        875.13        878.38        15.21 o
   4   1  13         22.79         21.65         3.75 o
   5   1  13        461.08        469.48         9.52 o
   6   1  13         84.65         74.33         5.91 o
   7   1  13        171.31        194.91         8.84 o
   8   1  13         91.95         83.74         6.59 o
 -11   2  13          5.71         14.11         6.74 o
 -10   2  13         16.36         20.41         6.31 o
  -9   2  13        222.21        223.81        17.95 o
  -8   2  13         16.37         13.02         4.95 o
  -7   2  13        570.90        561.46        21.20 o
  -6   2  13         88.79         89.62         5.33 o
  -5   2  13       3644.95       3621.87        49.53 o
  -4   2  13        166.17        171.86         8.98 o
  -3   2  13        594.91        590.46        10.25 o
  -2   2  13        188.02        166.72         6.00 o
  -1   2  13        194.34        176.58         6.02 o
   0   2  13         16.35          5.33         2.75 o
   1   2  13        122.81        121.49         5.87 o
   2   2  13        127.88        118.02         5.26 o
   3   2  13          0.70         -1.57         3.04 o
   4   2  13          7.37          6.02         3.50 o
   5   2  13          1.94          0.03         3.95 o
   6   2  13        208.77        203.80         8.71 o
   7   2  13        802.32        799.42        17.41 o
   8   2  13         79.03         78.80         7.30 o
 -11   3  13        389.75        360.02        49.45 o
 -10   3  13         30.24         17.83         8.94 o
  -9   3  13        138.01        120.07        17.52 o
  -8   3  13         79.08         71.38         6.12 o
  -7   3  13          6.38         -5.41         5.06 o
  -6   3  13         15.69          5.47         5.26 o
  -5   3  13          6.24          5.06         4.46 o
  -4   3  13        422.51        424.02        12.85 o
  -3   3  13         22.20         13.42         4.90 o
  -2   3  13         15.56          5.39         3.31 o
  -1   3  13        248.10        228.35        10.07 o
   0   3  13         86.33         80.40         5.61 o
   1   3  13         47.45         50.09         4.59 o
   2   3  13          9.01          4.48         3.93 o
   3   3  13        275.13        282.48         8.43 o
   4   3  13        105.47        117.93         6.21 o
   5   3  13        292.66        320.14        10.77 o
   6   3  13          0.15          1.80         4.77 o
   7   3  13         96.61         99.01         7.49 o
   8   3  13         34.80         51.33         7.02 o
 -10   4  13         10.34          7.30        11.31 o
  -9   4  13        122.65        115.68        16.06 o
  -8   4  13         48.06         51.50         7.54 o
  -7   4  13        309.15        306.38        13.40 o
  -6   4  13         17.29         15.29         5.26 o
  -5   4  13        133.66        130.63         8.55 o
  -4   4  13         71.60         74.62         6.93 o
  -3   4  13        805.88        854.09        24.45 o
  -2   4  13          2.48          8.99         6.22 o
  -1   4  13        414.52        446.23        17.24 o
   0   4  13         74.66         68.43         8.58 o
   1   4  13         87.04         75.66         8.71 o
   2   4  13          0.34         -6.97         4.66 o
   3   4  13         11.18          3.94         5.30 o
   4   4  13          2.00          2.17         5.47 o
   5   4  13         50.20         43.10         8.35 o
   6   4  13          8.27         18.63         8.73 o
   7   4  13        186.94        181.42        14.28 o
  -9   5  13        130.42        163.85        18.61 o
  -8   5  13         31.53         37.77         7.43 o
  -7   5  13        182.91        192.75        16.60 o
  -6   5  13         87.67         81.68         7.91 o
  -5   5  13          0.01         -6.56         4.38 o
  -4   5  13         69.24         54.62         6.87 o
  -3   5  13         40.12         38.09         6.28 o
  -2   5  13        150.28        144.39         9.18 o
  -1   5  13        103.52        107.17        10.26 o
   0   5  13        403.32        442.97        14.33 o
   1   5  13         80.87         97.25        10.36 o
   2   5  13         27.06         24.91         6.37 o
   3   5  13        802.44        837.52        20.82 o
   4   5  13         60.03         53.72        11.20 o
   5   5  13         75.82         74.16         8.42 o
  -6   6  13         29.52         34.70         6.91 o
  -5   6  13        272.45        287.63        12.68 o
  -4   6  13         18.40         17.33         7.87 o
  -3   6  13        295.52        283.39        12.82 o
  -2   6  13        254.27        245.74        14.91 o
  -1   6  13        186.64        192.16        14.08 o
   0   6  13          7.39         11.72         7.85 o
   1   6  13          6.87          6.83         7.01 o
   2   6  13         10.14         15.68         6.03 o
   3   6  13          3.64          1.48         5.57 o
 -10   0  14        378.05        362.79        24.82 o
  -8   0  14        224.23        213.47        18.79 o
  -6   0  14        227.05        215.45        13.19 o
  -4   0  14       1555.59       1526.45        39.64 o
  -2   0  14       1474.02       1499.31        23.40 o
   0   0  14        673.42        691.57        14.05 o
   2   0  14        526.70        535.13        14.97 o
   4   0  14        509.24        484.26        21.12 o
   6   0  14       1160.84       1228.11        25.98 o
   8   0  14        241.72        235.86        16.38 o
 -11   1  14         15.60          4.16         6.49 o
 -10   1  14        124.75        117.91         8.32 o
  -9   1  14        405.62        410.85        13.64 o
  -8   1  14        266.42        248.85         9.69 o
  -7   1  14        140.74        133.53         6.46 o
  -6   1  14        646.19        640.57        12.51 o
  -5   1  14         68.20         71.75         5.02 o
  -4   1  14       1308.08       1351.14        19.79 o
  -3   1  14        147.46        141.86         5.86 o
  -2   1  14         10.87          7.59         3.13 o
  -1   1  14          1.26         -3.05         2.46 o
   0   1  14         61.40         63.80         4.21 o
   1   1  14        136.20        133.22         4.81 o
   2   1  14        156.58        164.92         5.97 o
   3   1  14          3.05          3.52         3.13 o
   4   1  14          3.38          3.09         4.03 o
   5   1  14         11.22          1.98         3.87 o
   6   1  14        111.08        116.87         6.97 o
   7   1  14          2.90          4.16         4.72 o
 -11   2  14          2.86          6.61         6.58 o
 -10   2  14        532.87        530.91        61.31 o
  -9   2  14         21.52         26.52         6.84 o
  -8   2  14        423.33        360.95        12.80 o
  -7   2  14          5.47          4.06         4.75 o
  -6   2  14        130.97        133.49         7.95 o
  -5   2  14        297.95        301.78        13.27 o
  -4   2  14         93.02         94.74         7.22 o
  -3   2  14         30.93         22.02         4.82 o
  -2   2  14         47.85         39.17         5.44 o
  -1   2  14         89.30         75.01         5.28 o
   0   2  14        388.14        357.16        12.36 o
   1   2  14          1.30         -3.55         3.46 o
   2   2  14        129.02        126.79         5.72 o
   3   2  14        154.50        142.06         6.24 o
   4   2  14        947.84        981.56        16.96 o
   5   2  14        225.44        234.20         9.15 o
   6   2  14         10.42          9.96         5.34 o
   7   2  14         87.38         86.47         7.52 o
 -10   3  14        165.99        167.20        12.10 o
  -9   3  14         27.46         22.63        11.68 o
  -8   3  14        169.92        169.01        12.80 o
  -7   3  14          6.90         11.33         5.79 o
  -6   3  14        464.26        453.27        16.42 o
  -5   3  14         33.35         21.62         5.24 o
  -4   3  14        292.23        300.34        11.70 o
  -3   3  14        291.89        321.21        12.23 o
  -2   3  14        326.51        352.82        17.70 o
  -1   3  14         13.66          7.39         6.32 o
   0   3  14        200.80        207.36        10.11 o
   1   3  14         20.24         23.63         4.84 o
   2   3  14          0.39         -2.88         4.14 o
   3   3  14          0.20         -3.54         5.03 o
   4   3  14          6.51          6.75         4.24 o
   5   3  14          2.07          2.38         4.87 o
   6   3  14          5.24          7.94         5.26 o
  -9   4  14          1.54         -1.46        10.58 o
  -8   4  14         72.58         63.08         8.23 o
  -7   4  14          0.98         -2.77         4.67 o
  -6   4  14          3.92         -5.19         5.52 o
  -5   4  14         16.18         12.97         5.04 o
  -4   4  14          1.44         -0.69         6.31 o
  -3   4  14          5.97         15.50         6.75 o
  -2   4  14        311.08        340.44        16.23 o
  -1   4  14         18.88         30.53         7.79 o
   0   4  14        240.61        256.31        15.14 o
   1   4  14          0.25          4.21         5.40 o
   2   4  14        421.79        465.21        15.57 o
   3   4  14         75.25         85.61         8.55 o
   4   4  14        266.25        284.86        13.76 o
   5   4  14         56.26         62.68        13.01 o
  -7   5  14         62.49         58.06         7.32 o
  -6   5  14        105.45         97.81         8.54 o
  -5   5  14         38.13         35.42         6.53 o
  -4   5  14        101.13         97.09         8.51 o
  -3   5  14         65.03         62.80         7.25 o
  -2   5  14        164.48        167.48        11.53 o
  -1   5  14        135.98        140.39        16.37 o
   0   5  14        557.50        566.33        21.12 o
   1   5  14         40.17         46.00         7.30 o
   2   5  14          2.95          8.68         6.14 o
   3   5  14         26.56         38.94         7.26 o
   4   5  14          5.68          7.53         6.54 o
  -5   6  14         17.27          8.31         9.12 o
  -4   6  14         40.51         32.50         8.67 o
  -3   6  14         14.65         15.41         7.98 o
  -2   6  14         22.83         23.95         8.58 o
  -1   6  14         65.07         69.93        10.26 o
   0   6  14         44.03         36.07         8.99 o
   1   6  14         54.99         64.98         8.00 o
  -9   0  15        131.13        133.00        10.96 o
  -7   0  15        151.47        174.15        12.50 o
  -5   0  15       3673.90       3755.42       128.06 o
  -3   0  15        354.09        350.80        19.24 o
  -1   0  15         60.48         56.09         6.16 o
   1   0  15        149.66        172.74         8.74 o
   3   0  15          5.27         10.33         5.35 o
   5   0  15          1.58         -0.95         7.69 o
 -10   1  15          8.57         11.49         5.40 o
  -9   1  15        167.44        143.00         9.00 o
  -8   1  15         18.54         23.05         4.99 o
  -7   1  15         32.35         33.28         4.64 o
  -6   1  15         77.12         68.16         6.20 o
  -5   1  15          0.38         22.33         5.75 o
  -4   1  15        100.73        104.69         7.65 o
  -3   1  15         48.75         33.97         3.98 o
  -2   1  15         94.87         88.31         5.08 o
  -1   1  15        350.11        336.53        12.07 o
   0   1  15         29.98         19.11         3.27 o
   1   1  15        307.44        300.64         7.49 o
   2   1  15         74.35         70.63         4.87 o
   3   1  15        348.86        362.38         9.30 o
   4   1  15         49.03         50.41         5.37 o
   5   1  15        235.00        238.65         8.57 o
   6   1  15         86.71         84.18         6.57 o
 -10   2  15         53.41         38.60         9.12 o
  -9   2  15          4.64          9.62         6.74 o
  -8   2  15         58.37         49.81         6.80 o
  -7   2  15        146.54        144.41        11.59 o
  -6   2  15          1.79         -0.17         4.25 o
  -5   2  15        577.13        580.11        15.13 o
  -4   2  15        106.37        108.40         7.48 o
  -3   2  15        246.90        262.91        11.38 o
  -2   2  15          0.07         -4.82         4.82 o
  -1   2  15        194.36        185.35         8.63 o
   0   2  15          6.80          0.77         3.83 o
   1   2  15        120.29         95.86         4.82 o
   2   2  15         38.39         25.58         4.10 o
   3   2  15         25.26         31.18         4.35 o
   4   2  15          0.08         -3.97         4.26 o
   5   2  15         14.04         18.83         5.48 o
   6   2  15          0.15         -0.41         5.25 o
  -9   3  15        238.64        228.27        26.28 o
  -8   3  15          2.16         -6.26         4.93 o
  -7   3  15          4.68         -1.96         4.82 o
  -6   3  15         57.83         56.77         8.22 o
  -5   3  15          1.09         -3.43         4.67 o
  -4   3  15         20.56         18.92         5.13 o
  -3   3  15        141.05        148.68         8.89 o
  -2   3  15          4.26          6.37         4.98 o
  -1   3  15        539.31        549.75        25.55 o
   0   3  15         80.08         82.52         8.32 o
   1   3  15        237.98        271.46        10.52 o
   2   3  15         53.11         45.05         5.81 o
   3   3  15         99.74        114.65         7.60 o
   4   3  15         69.64         56.24         6.34 o
   5   3  15         53.20         56.13         7.71 o
  -8   4  15         37.04         31.89         9.14 o
  -7   4  15        120.31        125.93         9.22 o
  -6   4  15         38.34         38.56        11.67 o
  -5   4  15        230.69        219.42        11.27 o
  -4   4  15          2.91         -2.42         8.21 o
  -3   4  15        401.78        431.21        18.70 o
  -2   4  15         25.47         33.89         8.47 o
  -1   4  15        286.39        315.59        16.49 o
   0   4  15         13.67         32.38         8.47 o
   1   4  15        221.91        259.08        13.20 o
   2   4  15         14.95         21.17         6.61 o
   3   4  15         61.79         45.36        13.62 o
   4   4  15         63.22         74.99        11.14 o
  -6   5  15         28.97         19.07         6.32 o
  -5   5  15          0.36         -4.16         7.10 o
  -4   5  15          3.61         -5.63         7.48 o
  -3   5  15          1.29         -6.68         6.91 o
  -2   5  15          0.44          6.89         7.45 o
  -1   5  15          5.10          0.25         7.36 o
   0   5  15        242.80        280.87        16.72 o
   1   5  15         91.89        125.90        10.01 o
   2   5  15         13.04         21.87         7.09 o
  -8   0  16         74.46         78.70         9.14 o
  -6   0  16          4.88         17.12        12.23 o
  -4   0  16        194.43        193.38         9.93 o
  -2   0  16         92.91         83.94         6.23 o
   0   0  16        226.09        225.51         9.40 o
   2   0  16         61.71         72.45         6.48 o
   4   0  16        538.07        556.26        20.50 o
  -9   1  16         30.79         20.10         5.90 o
  -8   1  16        176.85        159.50         9.97 o
  -7   1  16        152.01        134.46         8.48 o
  -6   1  16        402.23        420.08        16.07 o
  -5   1  16         29.51         46.04         5.42 o
  -4   1  16        822.83        880.30        24.19 o
  -3   1  16        176.05        183.87         7.87 o
  -2   1  16        209.87        215.04        12.02 o
  -1   1  16          3.50         -3.78         3.53 o
   0   1  16        248.60        245.02        10.80 o
   1   1  16         19.62         12.29         3.92 o
   2   1  16          4.61         -0.37         3.71 o
   3   1  16         13.33          7.70         4.09 o
   4   1  16         20.70         25.12         5.17 o
   5   1  16         10.02         10.07         4.46 o
  -9   2  16          9.35          8.37         5.90 o
  -8   2  16        103.22         94.59         8.16 o
  -7   2  16          0.68         -5.29         5.98 o
  -6   2  16         12.25          5.94         5.36 o
  -5   2  16        138.92        145.71         9.53 o
  -4   2  16        102.73        106.21         6.97 o
  -3   2  16         94.10         96.12         7.16 o
  -2   2  16        137.65        121.59        10.11 o
  -1   2  16          1.27         -3.56         3.92 o
   0   2  16        144.04        141.32         9.55 o
   1   2  16         53.53         42.88         5.26 o
   2   2  16         76.91         88.83        10.05 o
   3   2  16         32.55         38.13         5.94 o
   4   2  16        164.22        144.85        10.57 o
  -8   3  16         33.43         32.33         6.51 o
  -7   3  16         20.92         11.78         5.51 o
  -6   3  16        240.64        265.34        11.97 o
  -5   3  16          4.52          4.36         5.04 o
  -4   3  16        402.11        415.57        30.04 o
  -3   3  16         52.37         52.16         6.63 o
  -2   3  16        140.52        148.74        12.51 o
  -1   3  16          6.16          9.01         5.55 o
   0   3  16         32.25         33.75         5.62 o
   1   3  16          1.18          0.87         4.83 o
   2   3  16         19.82         20.90         5.56 o
   3   3  16         13.34         23.77         5.83 o
  -6   4  16         23.68         26.21         6.60 o
  -5   4  16          0.12         -2.14         7.47 o
  -4   4  16          7.25         10.01         8.10 o
  -3   4  16         24.27         43.27         9.45 o
  -2   4  16          9.56         18.51        12.77 o
  -1   4  16          1.86          5.65         7.53 o
   0   4  16         36.56         50.32         7.78 o
   1   4  16         92.54         99.80         9.37 o
   2   4  16        326.83        369.21        15.58 o
  -7   0  17         43.38         41.60        10.95 o
  -5   0  17        684.57        714.22        55.47 o
  -3   0  17        819.43        921.02        67.11 o
  -1   0  17        262.73        293.55        14.50 o
   1   0  17        543.78        548.92        24.59 o
   3   0  17         28.56         20.23         7.95 o
  -7   1  17         30.49         34.11         6.32 o
  -6   1  17         15.19         13.02         5.57 o
  -5   1  17         30.59         25.99         6.14 o
  -4   1  17        139.98        142.33        10.80 o
  -3   1  17          0.15          4.50         4.69 o
  -2   1  17          9.23          9.78         4.32 o
  -1   1  17        137.96        126.17         6.91 o
   0   1  17          3.61          1.10         4.17 o
   1   1  17        107.41        130.24         8.91 o
   2   1  17          1.63         -0.65         3.97 o
   3   1  17        185.31        207.48         9.32 o
  -7   2  17         57.85         54.68         7.25 o
  -6   2  17          6.85         -1.68         5.48 o
  -5   2  17        318.67        329.56        22.36 o
  -4   2  17        276.11        280.27        12.28 o
  -3   2  17          1.52         -3.64         5.68 o
  -2   2  17          8.15          8.18         6.79 o
  -1   2  17         84.95         88.12         7.04 o
   0   2  17          3.00         -3.43         4.70 o
   1   2  17         19.59         18.24         5.53 o
   2   2  17         43.43         38.98         6.39 o
  -5   3  17         41.03         42.31         6.51 o
  -4   3  17         16.43         29.09         6.17 o
  -3   3  17          3.32          8.09         7.99 o
  -2   3  17         43.72         61.98         7.30 o
  -1   3  17        204.32        220.24        12.38 o
   0   3  17          0.04          0.43         5.12 o
   1   3  17        217.26        239.79        11.27 o
  -4   0  18         34.57         35.76        10.95 o
  -2   0  18         20.03         27.05         8.94 o
   0   0  18        104.46        104.01        13.87 o
  -5   1  18          7.99          7.66         5.71 o
  -4   1  18        167.42        156.89        25.54 o
  -3   1  18         24.52         27.25         6.27 o
  -2   1  18        303.37        331.69        30.60 o
  -1   1  18         17.24         16.50         4.80 o
   0   1  18        286.27        314.31        14.61 o
  -4   2  18         58.87         58.79         7.41 o
  -3   2  18          8.20         11.09         6.06 o
  -2   2  18         15.64         23.52         7.58 o
  -1   2  18          1.93          6.54         5.15 o
                                                
